# Supplementary material for: Quantitative and functional interrogation of parent-of-origin allelic expression biases in the brain
Source: eLife. 2015 Jul 3;4:e07860. doi: 10.7554/eLife.07860 (PMC4512258; doi:10.7554/eLife.07860)
Supplement: Supplementary file 1. — (A) Results of BRAIM Analysis of the Autosomal Transcriptomes in the P8 and P60 Cerebellum. (B) Results of BRAIM Analysis of the Autosomal Transcriptome in the P8 Cerebellum. (C) Results of BRAIM Analysis of the Autosomal Transcriptome in the P60 Cerebellum. (D) Results of BRAIM Analysis of X-linked Transcriptomes in the P8 and P60 Cerebellum. (E) Results of BRAIM Analysis of X-linked Transcriptome in the P8 Cerebellum. (F) Results of BRAIM Analysis of X-linked Transcriptome in the P60 Cerebellum. (G) List of Imprinted Genes Identified in the Mouse Cerebellum. (H) Curated List of Genes Reported in the Literature to be Imprinted in the Mouse. (I) Results of Pyrosequencing Validation of BRAIM-Reported Imprinted Genes in the Mouse Cerebellum. (J) Pyrosequencing Quantification of Parental Biases of Imprinted Genes Across Multiple Brain Regions and Body Tissues. (K) Comparison of Parental Biases of Imprinted Genes Between Brain and Body Tissues. (L) Analysis of the Variance of Parental Biases Across Brain Regions. (M) Pyrosequencing Quantification of Parental Biases of Imprinted Genes From Multiple Brain Regions at Different Developmental Stages. DOI: http://dx.doi.org/10.7554/eLife.07860.019 [file elife07860s001.xlsx]

## Sheet: (A) A.P8.P60
gene_name	gene_id	transcript_id	retrogene	gene_coordinates	strand	posterior_mean:parent_effect	posterior_mean:cross_effect	posterior_mean:sex_effect	posterior_mean:age_effect	posterior_mean:overall_expression_age_effect	posterior_mean:paternal_expression_age_effect	posterior_mean:maternal_expression_age_effect	posterior_mean:pp_parent_effect	posterior_mean:pp_cross_effect	posterior_mean:pp_sex_effect	posterior_mean:pp_age_effect	posterior_mean:pp_overall_expression_age_effect	posterior_mean:pp_paternal_expression_age_effect	posterior_mean:pp_maternal_expression_age_effect	posterior_mean:sigma.squared	posterior_var:parent_effect	posterior_var:cross_effect	posterior_var:sex_effect	posterior_var:age_effect	posterior_var:pp_parent_effect	posterior_var:pp_cross_effect	posterior_var:pp_sex_effect	posterior_var:pp_age_effect	posterior_var:sigma_squared	mean:overall_expression_ln(TPM)	mean:paternal_expression_ln(TPM)	var:paternal_expression_ln(TPM)	mean:maternal_expression_ln(TPM)	var:maternal_expression_ln(TPM)	median_paternal_fraction	sd_paternal_fraction	median_maternal_fraction	sd_maternal_fraction	novel/known/negative.control/positive.control/NA	validated(true=1,false=0,not attempted=NA)	SNP_coordinate	age_group	validation_posterior_mean:pp_parent_effect	validation_posterior_mean:paternal_effect	validation_posterior_mean:maternal_effect
Igf2	ENSMUSG00000048583.10	ENSMUST00000097936.2,ENSMUST00000000033.5,ENSMUST00000121128.1	0	chr7:142650766-142666816	-	-0.556752	0.00142018	0.00297939	0.23644	0.936404	0.606535	0.27822	1	0.161	0.164556	1	0.933444	0.997444	0.607778	0.703118	0.0010847	0.000506108	0.000524615	0.00108889	0	0.135094	0.137492	0	0.0214553	3.5735	2.52229	0.547892	3.1439	0.233908	0.364333	0.00762588	0.635667	0.00762588	positive.control	1	chr7:142653614	P60	1	0.28653	0.71347
Blcap	ENSMUSG00000067787.4	ENSMUST00000109528.2,ENSMUST00000088494.2	0	chr2:157556362-157571274	-	-0.201436	-0.202949	-0.00611298	-0.211677	-0.0411571	-0.0773606	0.0284541	1	1	0.162778	1	0.158556	0.225	0.155444	0.313532	0.000830864	0.000827873	0.000398386	0.000816519	0	0	0.136296	0	0.00432327	3.89062	3.07877	0.0615646	3.30393	0.0638101	0.449821	0.00713237	0.550179	0.00713237	known	NA	NA	NA	NA	NA	NA
BC034090	ENSMUSG00000033722.3	ENSMUST00000035914.3	0	chr1:155212474-155232724	-	-0.314596	-0.00696038	-0.00437942	-0.326348	1.12593	0.399302	0.725727	1	0.167333	0.163333	1	1	1	1	0.26965	0.000774489	0.000374639	0.000364612	0.000772131	0	0.139348	0.136671	0	0.00311084	1.34269	0.461054	0.286949	0.812526	0.778212	0.422008	0.00678711	0.577992	0.00678711	novel	1	chr1:155213679	P8	1	0.398315	0.601685
Tpx2	ENSMUSG00000027469.10	ENSMUST00000144848.1,ENSMUST00000109816.1,ENSMUST00000028969.8,ENSMUST00000164120.1,ENSMUST00000178997.1	0	chr2:152847964-152895321	+	0.326055	-0.158498	0.0128667	-0.338977	3.00961	1.33407	1.65993	1	0.916556	0.181556	1	1	1	1	0.385588	0.00222919	0.00309541	0.00112762	0.00225361	0	0.07649	0.14861	0	0.00819872	1.53847	1.01763	2.3507	0.642299	3.76896	0.580755	0.011489	0.419245	0.011489	novel	1	chr2:152885071	P60	1	0.643097	0.356903
Asb4	ENSMUSG00000042607.9	ENSMUST00000043294.5	0	chr6:5383386-5433022	+	-0.639222	-0.431942	-0.0035875	-0.607168	0.0654504	-0.226492	0.364191	1	0.995444	0.159778	1	0.226333	0.913222	0.989	0.409624	0.0085041	0.00871491	0.00383463	0.00851459	0	0.00453531	0.134264	0	0.00828892	-0.165788	-1.26888	0.182583	-0.551512	0.537425	0.345718	0.0208286	0.654282	0.0208286	known	NA	NA	NA	NA	NA	NA
Grb10	ENSMUSG00000020176.11	ENSMUST00000142877.1	0	chr11:11930508-12038683	-	1.09159	0.0935581	-0.0167836	-0.769075	0.365762	-0.047992	0.644293	1	0.307333	0.174667	1	0.476889	0.206778	0.970667	0.526594	0.0138925	0.0105818	0.00622964	0.0139869	0	0.212903	0.144174	0	0.0152834	-1.62696	-1.83789	0.26197	-3.04969	0.820322	0.748034	0.0222024	0.251966	0.0222024	known	NA	NA	NA	NA	NA	NA
Grb10	ENSMUSG00000020176.11	ENSMUST00000109654.1,ENSMUST00000093321.5	0	chr11:11930508-12038683	-	0.977907	0.0422332	-0.0194838	-0.971721	0.836867	-0.0430771	0.894245	1	0.188667	0.168	1	1	0.197111	1	0.350443	0.0131095	0.00642522	0.00603813	0.0133849	0	0.153089	0.139792	0	0.00634084	1.84907	1.57409	0.226352	0.430215	1.24865	0.726105	0.0227032	0.273895	0.0227032	NA	NA	NA	NA	NA	NA	#N/A
Magel2	ENSMUSG00000056972.5	ENSMUST00000080403.5	0	chr7:62376979-62381640	+	3.21595	0.0139118	-0.0317186	1.18622	1.34508	1.24675	0.0494258	1	0.159111	0.160333	0.999889	0.996111	1	0.172	0.89886	0.0375212	0.0168484	0.0166917	0.0376574	0	0.13381	0.134642	0.000111111	0.0353579	-0.901635	-0.904766	2.43816	-4.4857	0.172781	0.960784	0.00736451	0.039216	0.00736451	known	NA	NA	NA	NA	NA	NA
Klhdc10	ENSMUSG00000029775.8	ENSMUST00000068259.6	0	chr6:30401868-30455179	+	-0.103268	0.00318976	0.00238631	-0.0790177	0.113273	0.0370736	0.0800609	1	0.172889	0.160222	0.999889	0.197222	0.174333	0.231	0.594655	0.00016622	7.97529e-05	7.73872e-05	0.000165556	0	0.143014	0.134566	0.000111111	0.0153676	3.44761	2.69559	0.0345941	2.81067	0.0644806	0.474207	0.00321442	0.525793	0.00321442	positive.control	1	chr6:30449198	P8	1	0.455892	0.544108
Peg12	ENSMUSG00000070526.2	ENSMUST00000094339.2	0	chr7:62461871-62464510	-	2.92807	0.0498568	0.0890012	1.30176	1.82383	1.52358	0.150969	1	0.175778	0.204	0.999556	1	1	0.262667	0.704124	0.0382731	0.0184123	0.020559	0.0388668	0	0.144896	0.162402	0.000444296	0.0229491	-0.970993	-0.983286	3.3038	-4.22487	0.424106	0.948384	0.00965416	0.0516157	0.00965416	known	NA	NA	NA	NA	NA	NA
Igf2r	ENSMUSG00000023830.7	ENSMUST00000024599.7	0	chr17:12682406-12769664	-	-0.922072	0.166902	0.0196129	0.301737	0.0159385	0.16922	-0.0740108	1	0.861889	0.178889	0.998667	0.164444	0.993222	0.316222	0.829897	0.00289634	0.00438376	0.00148633	0.00302053	0	0.11905	0.146904	0.0013317	0.0323463	1.97658	0.643372	0.0878058	1.67244	0.0574778	0.284663	0.0109522	0.715337	0.0109522	known	NA	NA	NA	NA	NA	NA
Bcl2l1	ENSMUSG00000007659.12	ENSMUST00000173755.1,ENSMUST00000007803.5,ENSMUST00000109820.3	0	chr2:152780668-152831728	-	0.143816	-0.0173312	-0.00784726	0.0744432	-0.14039	-0.0480475	-0.0919509	1	0.416778	0.217889	0.998333	0.196778	0.170667	0.223667	0.690416	0.000198014	0.000199558	0.000116444	0.000192674	0	0.243101	0.170432	0.00166407	0.0215597	4.21917	3.60314	0.0248213	3.44277	0.0621801	0.53589	0.00349967	0.46411	0.00349967	known	NA	NA	NA	NA	NA	NA
H13	ENSMUSG00000019188.10	ENSMUST00000125366.1	0	chr2:152669461-152708670	+	-0.660004	0.067094	0.0228694	-0.250453	0.115009	-0.0136837	0.209453	1	0.440667	0.212556	0.997889	0.380444	0.168222	0.908778	0.818301	0.00243586	0.00266346	0.00138386	0.002513	0	0.246507	0.167394	0.00210689	0.0305935	1.64607	0.519024	0.115534	1.25738	0.098223	0.340826	0.0110784	0.659174	0.0110784	known	NA	NA	NA	NA	NA	NA
Phactr2	ENSMUSG00000062866.9	ENSMUST00000105545.4	0	chr10:13207717-13474396	-	-0.123978	0.0989631	0.00286219	-0.0637493	-0.809936	-0.436865	-0.372597	1	1	0.173	0.996667	1	1	0.999889	0.377137	0.000157055	0.000156568	7.93722e-05	0.000165522	0	0	0.143087	0.00332259	0.00627407	1.78849	1.02543	0.273209	1.16382	0.200254	0.469046	0.00312091	0.530954	0.00312091	known	NA	NA	NA	NA	NA	NA
Plagl1	ENSMUSG00000019817.12	ENSMUST00000130638.1	0	chr10:13090691-13131694	+	2.92733	0.0468211	-0.0125886	0.804415	0.679655	0.767064	0.000427023	1	0.170556	0.149556	0.992778	0.745889	1	0.150222	1.29688	0.029134	0.0141782	0.0132344	0.0314128	0	0.141482	0.127203	0.00717086	0.0762723	-1.29168	-1.2936	1.11189	-4.55381	0.0627334	0.948548	0.00838703	0.0514523	0.00838703	known	NA	NA	NA	NA	NA	NA
Cdkn1c	ENSMUSG00000037664.6	ENSMUST00000037287.6,ENSMUST00000167912.1	0	chr7:143458350-143461050	-	-2.60164	-0.114831	0.0281642	-0.828515	1.04416	0.0684545	0.984583	1	0.261667	0.166444	0.992222	1	0.322778	1	1.05352	0.0321311	0.0204415	0.0138181	0.0347297	0	0.193219	0.138756	0.00771814	0.0587235	2.14106	-0.928256	0.380187	2.09473	1.30142	0.0699231	0.0116662	0.930077	0.0116662	known	NA	NA	NA	NA	NA	NA
Herc3	ENSMUSG00000029804.10	ENSMUST00000041401.8	0	chr6:58831465-58920398	+	-0.394572	-0.00449287	0.000653827	0.117111	-0.240833	-0.0788783	-0.169564	1	0.154222	0.152	0.987778	0.338667	0.257778	0.429222	1.11165	0.000669865	0.000307549	0.000296724	0.00071291	0	0.130452	0.12891	0.0120742	0.0515471	3.37796	2.44083	0.0409562	2.88135	0.109285	0.402633	0.00622513	0.597367	0.00622513	known	NA	NA	NA	NA	NA	NA
Trappc9	ENSMUSG00000047921.9	ENSMUST00000023276.8,ENSMUST00000089770.3	0	chr15:72589621-73061204	-	-0.602143	0.0945471	0.00688788	-0.163882	-0.258615	-0.261003	-0.0605927	1	0.768111	0.159	0.986556	0.431556	0.865889	0.216778	1.03622	0.00140436	0.00203488	0.000646392	0.00152148	0	0.178136	0.133734	0.0132652	0.0508278	2.88726	1.80366	0.141604	2.47504	0.0542374	0.353901	0.00856575	0.646099	0.00856575	positive.control	1	chr15:72757263	P60	1	0.428336	0.571664
Copg2	ENSMUSG00000025607.9	ENSMUST00000048774.6	0	chr6:30747554-30896794	-	-0.204538	-0.0109012	-0.00912662	-0.107906	-0.0468998	-0.0486276	0.00271107	1	0.197111	0.179889	0.985333	0.158444	0.203556	0.153556	0.768655	0.000596221	0.000325522	0.000303292	0.00065341	0	0.158276	0.147545	0.0144532	0.0264315	3.24105	2.4275	0.0377658	2.65606	0.0161971	0.449051	0.00603994	0.550949	0.00603994	known	NA	NA	NA	NA	NA	NA
Adam23	ENSMUSG00000025964.9	ENSMUST00000114107.1,ENSMUST00000141545.1,ENSMUST00000087374.3,ENSMUST00000097717.2	0	chr1:63445891-63596515	+	0.167256	-0.0370074	0.00103945	0.0511353	-0.874464	-0.400102	-0.471033	1	0.877444	0.156778	0.981667	0.946222	0.899111	0.971556	0.855322	0.000135563	0.000193763	6.48383e-05	0.000155938	0	0.107548	0.132213	0.0179992	0.0340576	3.22816	2.62439	0.280691	2.43774	0.343299	0.541715	0.00289038	0.458285	0.00289038	positive.control	1	chr1:63547804	P60	1	0.519273	0.480727
Plagl1	ENSMUSG00000019817.12	ENSMUST00000145103.1	0	chr10:13090691-13131694	+	3.2936	0.0457085	-0.00794845	0.760417	0.704814	0.738977	0.00961496	1	0.164111	0.157778	0.978667	0.809556	1	0.152556	1.7592	0.0334048	0.0155069	0.0149278	0.0379544	0	0.137194	0.132899	0.0208805	0.1417	-0.904786	-0.90544	0.991443	-4.57908	0.0326677	0.963671	0.00644961	0.0363295	0.00644961	known	NA	NA	NA	NA	NA	NA
FR0304827	FR0304827	FR0304827	0	chr7:62103829-62105484	-	1.64904	0.132511	-0.0304884	0.550619	0.201885	0.419757	-0.0302893	1	0.375667	0.187333	0.962556	0.228556	0.824556	0.162333	0.67203	0.0218689	0.0181396	0.00912798	0.0261666	0	0.234567	0.152256	0.0360464	0.030071	-2.66984	-2.70994	0.604617	-4.3644	0.217323	0.837762	0.0201253	0.162238	0.0201253	novel	1	chr7:62104439	P8	1	0.999587	0.000412915
Mirg	ENSMUSG00000097391.2	ENSMUST00000183144.1,ENSMUST00000182499.1	0	chr12:109729764-109749460	+	-3.08382	0.0389592	0.0227916	0.67017	-0.651273	-0.0223009	-0.708153	1	0.163444	0.159778	0.957667	0.749222	0.163556	1	1.77928	0.0305414	0.0144726	0.0141803	0.0367026	0	0.136746	0.134264	0.0405457	0.142161	-1.10612	-4.54538	0.17158	-1.10798	0.904454	0.044365	0.00744856	0.955635	0.00744856	known	NA	NA	NA	NA	NA	NA
Nespos	ENSMUSG00000086537.1	ENSMUST00000143738.1	0	chr2:174281237-174295436	-	-3.69628	0.0211818	-0.013276	-1.13441	0.6991	0.0252876	0.828571	1	0.172667	0.170889	0.95	0.732889	0.168556	0.999444	1.36845	0.104768	0.0404261	0.0392452	0.135874	0	0.142869	0.141702	0.0475053	0.108666	-0.271907	-4.47273	0.185775	-0.273767	2.96139	0.0254126	0.00818381	0.974587	0.00818381	known	NA	NA	NA	NA	NA	NA
Commd1	ENSMUSG00000051355.12	ENSMUST00000159081.1	0	chr11:22896136-22982382	-	-1.11105	0.480588	-0.0675933	0.484428	-0.243107	0.0232439	-0.452216	1	0.951	0.235444	0.949667	0.366667	0.160444	0.997111	0.631926	0.018335	0.0228736	0.0104682	0.0233278	0	0.0466042	0.18003	0.0478052	0.0247682	-1.47563	-2.94455	0.43126	-1.68196	0.436521	0.248531	0.0252517	0.751469	0.0252517	known	NA	NA	NA	NA	NA	NA
Nnat	ENSMUSG00000067786.10	ENSMUST00000134513.1	0	chr2:157560078-157562522	+	3.19444	0.0904041	-0.0920572	1.70529	0.953941	1.50185	-0.138879	1	0.192	0.186	0.946778	0.945	1	0.215667	0.775771	0.238378	0.107199	0.10374	0.304121	0	0.155153	0.151421	0.0503952	0.0417313	0.302209	0.262272	4.68042	-2.7652	4.14054	0.956315	0.0215054	0.043685	0.0215054	known	NA	NA	NA	NA	NA	NA
H13	ENSMUSG00000019188.10	ENSMUST00000109825.1	0	chr2:152669461-152708670	+	1.37763	-0.0122179	0.00390923	-0.301501	0.421113	0.0244222	0.358805	1	0.162556	0.156111	0.909333	0.999556	0.190444	0.999889	1.38326	0.00856506	0.00381736	0.00377368	0.0113019	0	0.136146	0.131755	0.0824554	0.0938077	1.41129	1.22306	0.0373406	-0.337327	0.34816	0.7982	0.0148912	0.2018	0.0148912	known	NA	NA	NA	NA	NA	NA
Commd1	ENSMUSG00000051355.12	ENSMUST00000057843.5	0	chr11:22896136-22982382	-	2.32819	0.0557222	0.046975	-0.555357	-0.128805	-0.410036	0.0789776	1	0.187778	0.174	0.892444	0.195444	0.922556	0.185	1.06446	0.0332622	0.0155703	0.0142275	0.046316	0	0.152534	0.14374	0.095998	0.062926	-1.75748	-1.77688	0.647897	-4.31893	0.392376	0.910076	0.0150256	0.0899237	0.0150256	known	NA	NA	NA	NA	NA	NA
Ube3a	ENSMUSG00000025326.8	ENSMUST00000107537.1	0	chr7:59228752-59306727	+	-0.576895	0.117354	-0.0119531	0.140027	-0.00287492	0.0359933	-0.0358076	1	0.803667	0.174556	0.884333	0.153667	0.192111	0.184778	0.976801	0.00193627	0.00284086	0.000921798	0.00269067	0	0.157804	0.144102	0.102299	0.0481448	2.80842	1.74317	0.0614676	2.38677	0.0839516	0.35971	0.0101291	0.64029	0.0101291	known	NA	NA	NA	NA	NA	NA
FR0163434	FR0163434	FR0163434	0	chr7:61701998-61704513	-	2.96052	-0.0662307	0.102213	0.527653	-0.716823	-0.0403491	-0.638727	1	0.182556	0.231556	0.878	0.962889	0.250778	0.960556	2.06201	0.0287521	0.0151139	0.0171185	0.0401424	0	0.149246	0.177957	0.107128	0.190929	0.365732	0.336736	0.178277	-2.97202	0.977082	0.950149	0.00808514	0.0498506	0.00808514	novel	1	chr7:61702647	P8	1	0.988107	0.0118926
FR0210570	FR0210570	FR0210570	0	chr2:174266429-174267056	-	3.44464	0.289471	-0.008897	0.839109	1.78758	1.41113	0.264034	1	0.361	0.171778	0.844778	1	1	0.379111	1.12801	0.0916023	0.0791822	0.039813	0.139677	0	0.230705	0.142286	0.131143	0.0695178	0.623966	0.605892	2.85643	-3.13665	1.91944	0.967759	0.00967231	0.0322408	0.00967231	known	NA	NA	NA	NA	NA	NA
uc009hfa.2	uc009hfa.2	uc009hfa.2	0	chr7:61705850-61927574	-	3.13638	0.0465473	0.115772	0.518469	-0.123569	0.130415	-0.335463	1	0.160333	0.249222	0.830333	0.337778	0.514	0.754333	2.15927	0.0340726	0.0159788	0.0214124	0.0505925	0	0.134642	0.187131	0.140896	0.219609	1.5167	1.49018	0.172499	-2.04584	0.702139	0.957743	0.00751695	0.0422569	0.00751695	known	NA	NA	NA	NA	NA	NA
Inpp5f	ENSMUSG00000042105.12	ENSMUST00000118605.1,ENSMUST00000142075.1,ENSMUST00000151237.1	0	chr7:128611328-128696425	+	2.0193	-0.0724148	-0.0100513	0.296878	-0.00111391	0.0768978	-0.100239	1	0.245778	0.163111	0.815333	0.155333	0.180889	0.331889	2.74072	0.0112792	0.00754449	0.00544619	0.0168035	0	0.185392	0.136521	0.150582	0.351437	4.50557	4.40575	0.0855099	2.15288	0.103197	0.882362	0.0110343	0.117638	0.0110343	known	NA	NA	NA	NA	NA	NA
A330076H08Rik	ENSMUSG00000097225.1	ENSMUST00000180481.1	0	chr7:61930913-61982356	-	2.79097	0.0352323	0.118962	0.399136	-0.727869	-0.0797521	-0.602874	1	0.169111	0.269222	0.756889	1	0.374889	0.992667	2.22103	0.0269448	0.0127568	0.0183678	0.0396619	0	0.140528	0.196763	0.184029	0.226211	1.10849	1.06896	0.181534	-2.06028	0.91367	0.941536	0.00906653	0.0584641	0.00906653	known	NA	NA	NA	NA	NA	NA
H19	ENSMUSG00000000031.9	ENSMUST00000140716.1	0	chr7:142575529-142578143	-	-3.93501	-0.157093	0.0437008	-0.749828	1.23966	0.165606	1.02576	1	0.244667	0.179667	0.747667	0.989556	0.271111	1	1.36705	0.10855	0.0660336	0.0465052	0.171997	0	0.184825	0.147403	0.188682	0.110857	0.206747	-3.89305	1.45416	0.198268	2.59333	0.0201797	0.0067432	0.97982	0.0067432	known	NA	NA	NA	NA	NA	NA
uc012fln.1	uc012fln.1	uc012fln.1	0	chr7:59307924-59324149	-	-0.743439	0.0207826	-0.0423266	0.13399	0.00282309	0.0438821	-0.0360308	1	0.189444	0.272111	0.731111	0.159222	0.247889	0.188333	1.30221	0.00314641	0.00165174	0.00226092	0.00478524	0	0.153572	0.198089	0.196609	0.07797	2.43047	1.2386	0.0660694	2.06982	0.0832654	0.322374	0.0122474	0.677626	0.0122474	novel	1	chr7:59308308	P8	1	0.391224	0.608776
FR0271886	FR0271886	FR0271886	0	chr12:109671049-109675698	+	-1.40277	0.0318302	0.0183884	-0.22596	0.0816314	-0.0249655	0.120722	1	0.182444	0.162889	0.711556	0.168	0.164333	0.281556	1.44368	0.0103062	0.00496279	0.00467803	0.0145751	0	0.149175	0.136371	0.205267	0.101719	-2.97665	-4.55403	0.0420731	-2.987	0.297055	0.19787	0.0160844	0.80213	0.0160844	known	NA	NA	NA	NA	NA	NA
Ago2	ENSMUSG00000036698.10	ENSMUST00000044113.10	0	chr15:73095844-73184840	-	-0.49547	0.144957	0.00437481	-0.0849951	-0.0612889	-0.0701129	-0.00538625	1	0.960333	0.160667	0.704889	0.196667	0.390222	0.157	0.944151	0.00142963	0.00174735	0.000655482	0.00204617	0	0.0380975	0.134868	0.208044	0.0421687	2.17289	1.16671	0.0576093	1.71959	0.0549102	0.378647	0.00889259	0.621353	0.00889259	positive.control	1	chr15:73113828	P60	1	0.39017	0.60983
H13	ENSMUSG00000019188.10	ENSMUST00000148156.1	0	chr2:152669461-152708670	+	2.16512	0.117755	0.0425809	-0.275238	0.647492	0.111679	0.48446	1	0.310333	0.181778	0.670778	1	0.503556	1	1.88253	0.0167676	0.0134939	0.00866608	0.0241692	0	0.21405	0.148751	0.220859	0.169441	1.58336	1.5018	0.0698111	-0.937761	0.689488	0.896459	0.0119924	0.103541	0.0119924	known	NA	NA	NA	NA	NA	NA
uc012fmg.1	uc012fmg.1	uc012fmg.1	0	chr7:61863213-61928195	-	2.79443	0.161017	0.0545282	0.349541	-0.0776499	0.101054	-0.191063	1	0.326444	0.184333	0.650778	0.212333	0.430667	0.433667	2.04603	0.0300207	0.0240492	0.0147819	0.0432868	0	0.219903	0.150371	0.227291	0.194716	1.16797	1.12902	0.238534	-2.01852	0.830825	0.941651	0.00956956	0.0583495	0.00956956	known	NA	NA	NA	NA	NA	NA
Gm9801	ENSMUSG00000045813.6	ENSMUST00000054860.6	0	chr7:62114641-62118987	-	3.91802	0.146219	0.0641379	0.440104	0.39886	0.547038	-0.00647606	1	0.242333	0.178333	0.634667	0.573667	1	0.157	2.69377	0.0503926	0.0308359	0.0245907	0.0689699	0	0.183628	0.146547	0.231891	0.334545	0.0678623	0.0644965	0.56852	-4.29798	0.471281	0.980038	0.00447423	0.0199618	0.00447423	known	NA	NA	NA	NA	NA	NA
uc009hew.2	uc009hew.2	uc009hew.2	0	chr7:60917732-60923135	-	1.83652	-0.0918458	-0.00891357	0.282292	0.275206	0.364615	0.0387488	1	0.250111	0.170889	0.576444	0.272667	0.664222	0.166444	1.52173	0.0328663	0.0186645	0.0131567	0.0422421	0	0.187576	0.141702	0.244183	0.139345	-2.27076	-2.29038	1.12722	-4.42237	0.259481	0.861128	0.0217856	0.138872	0.0217856	known	NA	NA	NA	NA	NA	NA
Rtl1,uc007paw.1	ENSMUSG00000085925.2,uc007paw.1	ENSMUST00000149046.2,uc007paw.1	0	chr12:109589194-109600330	-	-1.98377	0.0965525	0.00483412	0.354774	0.157701	0.222542	-0.0448295	1	0.207556	0.165778	0.544778	0.242778	0.338556	0.254889	1.1809	0.0496792	0.026675	0.0220835	0.0624002	0	0.164495	0.138311	0.248023	0.0675136	-0.605561	-2.87617	1.72059	-0.694312	0.18505	0.122914	0.0241366	0.877086	0.0241366	known	NA	NA	NA	NA	NA	NA
A230006K03Rik	ENSMUSG00000068151.7	ENSMUST00000107533.3	0	chr7:61127996-61311721	-	1.38636	0.156674	0.0671173	0.257484	0.262156	0.410411	0.0177895	1	0.348444	0.211667	0.534556	0.332333	0.838	0.169889	0.933843	0.0330157	0.0267079	0.016012	0.0384257	0	0.227056	0.166882	0.248834	0.054194	-1.33311	-1.49255	1.03197	-3.01889	0.693406	0.798439	0.0291119	0.201561	0.0291119	known	NA	NA	NA	NA	NA	NA
Herc3	ENSMUSG00000029804.10	ENSMUST00000031823.5	0	chr6:58831465-58920398	+	1.95221	-0.449149	0.0184908	-0.217834	-0.703858	-0.506842	-0.107055	1	0.900333	0.172889	0.534	0.999444	1	0.329	1.17082	0.0189606	0.0265229	0.00875078	0.0240622	0	0.0897432	0.143014	0.248872	0.0772306	0.487758	0.392224	0.503732	-1.84268	0.531683	0.874914	0.0150598	0.125086	0.0150598	known	NA	NA	NA	NA	NA	NA
Ifitm10	ENSMUSG00000045777.8	ENSMUST00000084412.5	0	chr7:142325837-142373753	-	-0.211266	-0.0317841	0.00276191	-0.0408945	-1.90427	-0.979978	-0.919425	1	0.399	0.167111	0.513667	1	1	1	0.970232	0.0006957	0.000688244	0.000333446	0.000821322	0	0.239826	0.1392	0.249841	0.0428204	2.62953	1.81142	1.2998	2.04875	1.15441	0.447388	0.00651937	0.552612	0.00651937	novel	1	chr7:142370996	P8,P60	0.995667	0.466554	0.533446
A330076H08Rik	ENSMUSG00000097225.1	ENSMUST00000181804.1	0	chr7:61930913-61982356	-	3.04721	0.075703	0.265859	0.317376	-0.146399	0.054331	-0.241441	1	0.191111	0.445	0.51	0.297556	0.243444	0.473222	1.69765	0.0422589	0.0219529	0.0454498	0.0522821	0	0.154605	0.247002	0.249928	0.13374	1.48523	1.45602	0.186353	-1.98661	1.33926	0.953828	0.00907597	0.0461716	0.00907597	known	NA	NA	NA	NA	NA	NA
Begain	ENSMUSG00000040867.9	ENSMUST00000073156.7	0	chr12:109032187-109068217	-	0.323	-0.250849	0.000223556	-0.0704015	-0.111272	-0.0888012	-0.0265769	1	0.999444	0.155	0.494889	0.241111	0.298778	0.173667	0.612399	0.0022052	0.00216734	0.00102735	0.00251617	0	0.000555309	0.13099	0.250002	0.017117	2.33451	1.80656	0.233438	1.44572	0.192003	0.580012	0.0114325	0.419988	0.0114325	positive.control	1	chr12:109032313	P60	1	0.584034	0.415966
uc012fml.1	uc012fml.1	uc012fml.1	0	chr7:62202005-62209530	-	4.13407	0.143332	0.0987956	0.335829	0.547417	0.566879	0.0326579	1	0.245556	0.192444	0.481333	0.788889	1	0.164222	3.31711	0.0529734	0.0328459	0.0284865	0.0599666	0	0.185279	0.155427	0.249679	0.501244	0.325237	0.322454	0.504612	-4.2796	0.445536	0.983832	0.00371342	0.0161677	0.00371342	novel	1	chr7:62204267	P8	1	0.391224	0.608776
FR0197806	FR0197806	FR0197806	0	chr15:72501873-72502662	-	-2.73524	0.318656	-0.131844	-0.313901	0.0238264	-0.111326	0.161349	1	0.470333	0.232889	0.466889	0.157778	0.231444	0.358111	1.34772	0.0509895	0.0584659	0.0310169	0.0583089	0	0.249148	0.178672	0.248931	0.0854678	3.06673	-0.0622112	1.85693	3.02247	0.315777	0.0622103	0.0132501	0.93779	0.0132501	novel	1	chr15:72502588	P8	1	0.291604	0.708396
Mest	ENSMUSG00000051855.9	ENSMUST00000163949.2	0	chr6:30723547-30748455	+	5.96632	-0.0114787	0.00115987	0.413916	0.632138	0.632865	0	1	0.151111	0.156222	0.454778	0.998111	0.999778	0	8.74705	0.0918897	0.0407149	0.0413013	0.0968773	0	0.128291	0.131831	0.247983	3.36336	2.05275	2.05275	0.546909	-4.60517	0	0.997324	0.000831078	0.00267645	0.000831078	known	NA	NA	NA	NA	NA	NA
FR0209156	FR0209156	FR0209156	0	chr7:61699336-61701650	-	2.68665	0.0927963	0.0736835	0.204901	-0.515025	-0.126709	-0.372571	1	0.234222	0.212667	0.449444	0.653667	0.578556	0.616667	3.2865	0.02279	0.0140866	0.0129039	0.024865	0	0.179382	0.167458	0.247472	0.480172	-0.903137	-0.927366	0.215257	-3.92703	0.584992	0.93564	0.00912352	0.0643602	0.00912352	novel	1	chr7:61699704	P8	1	0.999885	0.0001148
Nhlrc1	ENSMUSG00000044231.2	ENSMUST00000052747.2	0	chr13:47012558-47014850	-	0.327191	-0.0510387	0.00975838	0.0449314	-0.0225559	0.00422722	-0.0310602	1	0.475333	0.179889	0.419889	0.164111	0.154111	0.226	1.04859	0.00123967	0.00140787	0.000620635	0.0013087	0	0.249419	0.147545	0.243609	0.0503712	1.81413	1.28887	0.0507555	0.923094	0.0715097	0.581051	0.00856914	0.418949	0.00856914	novel	1	chr13:47014507	P60	1	0.549109	0.450891
Fkbp6	ENSMUSG00000040013.8	ENSMUST00000044972.7	0	chr5:135291704-135349991	-	2.1821	0.173063	-0.0543462	0.200334	0.133336	0.218122	-0.0191716	1	0.371222	0.186333	0.419111	0.200778	0.574778	0.161667	1.25407	0.0291502	0.0260649	0.0141999	0.02898	0	0.233442	0.15163	0.243484	0.0835808	-1.92785	-1.95267	0.522889	-4.30016	0.357737	0.897573	0.0157403	0.102427	0.0157403	novel	1	chr5:135340054	P8	1	0.926144	0.0738559
FR0002123	FR0002123	FR0002123	0	chr7:61010255-61012220	-	3.77176	0.0110943	0.0584764	0.250553	0.239855	0.416162	0.00790754	1	0.161	0.171	0.407	0.311778	0.943778	0.149222	3.99775	0.0421385	0.0192836	0.0212924	0.0419693	0	0.135094	0.141775	0.241378	0.725776	-0.017704	-0.0223507	0.882014	-4.22985	0.531742	0.97706	0.00464641	0.0229399	0.00464641	positive.control	1	P8	chr7:61011448	1	0.999997	3.2678e-06
Peg3	ENSMUSG00000002265.9	ENSMUST00000051209.4	0	chr7:6703892-6730421	-	5.40999	0.520842	-0.052098	-0.37992	0.119898	-0.0941876	0.292212	1	0.536333	0.164222	0.395111	0.255222	0.224	0.528	2.34845	0.0983398	0.124857	0.0468634	0.0982344	0	0.248708	0.137269	0.239025	0.252121	3.78002	3.7779	0.125017	-2.27463	2.01537	0.995328	0.00149099	0.00467241	0.00149099	known	NA	NA	NA	NA	NA	NA
Kcnq1	ENSMUSG00000009545.8	ENSMUST00000009689.4	0	chr7:143107254-143427042	+	-0.501865	0.341611	-0.0176315	0.0701932	0.476201	0.286212	0.15018	1	0.996111	0.185	0.38	0.786444	0.751778	0.601556	0.508812	0.0048208	0.00492741	0.00218943	0.00439563	0	0.0038742	0.150792	0.235626	0.018608	-1.18762	-2.19663	0.327346	-1.59076	0.152346	0.377242	0.0162845	0.622758	0.0162845	known	NA	NA	NA	NA	NA	NA
Mkrn3	ENSMUSG00000070527.3	ENSMUST00000094340.3	0	chr7:62417593-62420139	-	4.46718	0.129339	0.124956	0.264149	0.853303	0.67069	0.0985648	1	0.205333	0.190778	0.351556	0.985111	1	0.198444	3.31601	0.0664709	0.0358264	0.0359673	0.058265	0	0.16319	0.154399	0.22799	0.475646	1.08819	1.08467	0.695963	-3.89072	0.878431	0.988283	0.00301471	0.0117174	0.00301471	known	NA	NA	NA	NA	NA	NA
Airn	ENSMUSG00000078247.3	ENSMUST00000160932.1	0	chr17:12741311-12860122	+	4.5636	0.107779	-0.015461	-0.265002	-1.01989	-0.753832	-0.153516	1	0.194556	0.157111	0.342556	0.998889	1	0.256889	3.38032	0.0674736	0.0365796	0.0316066	0.0579157	0	0.156721	0.132442	0.225236	0.499426	0.880088	0.878061	0.839768	-4.20752	0.678197	0.989339	0.00280049	0.0106605	0.00280049	known	NA	NA	NA	NA	NA	NA
Peg3	ENSMUSG00000002265.9	ENSMUST00000143703.1	0	chr7:6703892-6730421	-	4.91104	0.00559236	0.0196553	-0.266505	-0.272093	-0.422426	0.0258607	1	0.159222	0.156444	0.338111	0.496667	0.998222	0.163	2.80065	0.0742093	0.0330201	0.0336127	0.0635126	0	0.133885	0.131984	0.223817	0.357334	0.884634	0.883991	0.59133	-4.4604	0.339117	0.992418	0.00210297	0.00758199	0.00210297	known	NA	NA	NA	NA	NA	NA
Mirg	ENSMUSG00000097391.2	ENSMUST00000182268.1	0	chr12:109729764-109749460	+	-4.74743	0.0526175	0.0496978	0.248693	-0.290095	0.000759153	-0.44092	1	0.167889	0.167222	0.326778	0.496667	0.156	0.998556	3.55712	0.0696986	0.0317904	0.03238	0.0574452	0	0.139718	0.139274	0.220019	0.550164	0.826136	-4.40284	0.391917	0.825154	0.645378	0.00889593	0.00237149	0.991104	0.00237149	known	NA	NA	NA	NA	NA	NA
Rian	ENSMUSG00000097451.3	ENSMUST00000183180.1	0	chr12:109603940-109661716	+	-2.9798	0.111083	-0.0406012	0.243992	-0.0976842	0.00823949	-0.115925	1	0.214111	0.188	0.317222	0.199333	0.163111	0.224	0.701072	0.159892	0.0711981	0.060941	0.11123	0	0.168286	0.152673	0.216616	0.0450031	-1.1251	-4.00315	1.42556	-1.15087	2.55686	0.0517238	0.0201069	0.948276	0.0201069	known	NA	NA	NA	NA	NA	NA
Gnas	ENSMUSG00000027523.13	ENSMUST00000087871.4	0	chr2:174284320-174346744	+	2.69972	1.16481	0.0130901	0.178618	0.0537856	0.178592	-0.0479504	1	0.999333	0.158444	0.310111	0.180556	0.703444	0.175889	0.858716	0.0490747	0.0519592	0.0210384	0.0375809	0	0.000666296	0.133355	0.213966	0.033987	1.34928	1.30373	0.24385	-1.70574	2.13487	0.93574	0.0134224	0.0642602	0.0134224	known	NA	NA	NA	NA	NA	NA
Herc3	ENSMUSG00000029804.10	ENSMUST00000141600.1,ENSMUST00000122981.1	0	chr6:58831465-58920398	+	-0.365978	0.0581883	-0.030484	0.044129	-0.43571	-0.161367	-0.258967	1	0.375222	0.219111	0.301444	0.857889	0.699889	0.873333	0.904502	0.0029998	0.00257621	0.00166947	0.00219071	0	0.234457	0.17112	0.210599	0.0423991	2.17888	1.25739	0.156842	1.67338	0.158837	0.409579	0.0132372	0.590421	0.0132372	novel	NA	NA	NA	NA	NA	NA
Mirg	ENSMUSG00000097391.2	ENSMUST00000183068.1,ENSMUST00000182300.1	0	chr12:109729764-109749460	+	-5.38124	0.093328	-0.101658	0.263526	-0.320393	0.00449451	-0.471597	1	0.184889	0.184333	0.297444	0.537778	0.162889	0.976889	3.50907	0.111008	0.0537774	0.0543013	0.0799592	0	0.150722	0.150371	0.208994	0.533091	2.25622	-3.73221	1.32095	2.25476	0.401436	0.0048396	0.00166169	0.99516	0.00166169	known	NA	NA	NA	NA	NA	NA
Usp29	ENSMUSG00000051527.6	ENSMUST00000054055.6	0	chr7:6961160-6963769	+	3.72815	0.0266364	-0.0908161	0.201657	0.219242	0.28625	0.0185404	1	0.161222	0.193111	0.293556	0.301444	0.974	0.155889	2.19161	0.0717102	0.0311267	0.0336261	0.052894	0	0.135245	0.155837	0.207404	0.247876	-0.45073	-0.453125	1.35722	-4.46333	0.224144	0.975729	0.00650374	0.0242707	0.00650374	known	NA	NA	NA	NA	NA	NA
Peg3	ENSMUSG00000002265.9	ENSMUST00000155910.1	0	chr7:6703892-6730421	-	3.24664	-0.95273	-0.0688358	-0.171574	-0.437691	-0.425725	-0.0469966	1	0.983889	0.175111	0.287667	0.743889	0.996222	0.172778	1.12367	0.0468278	0.052729	0.0236002	0.0337729	0	0.0158533	0.144463	0.204937	0.0576583	1.26441	1.24099	0.439317	-2.38609	2.1248	0.961768	0.00801045	0.0382323	0.00801045	known	NA	NA	NA	NA	NA	NA
uc012fxx.1	uc012fxx.1	uc012fxx.1	0	chr7:143213111-143296547	-	2.72883	0.038552	0.00148277	0.122923	0.110481	0.168871	0	1	0.173556	0.154556	0.286444	0.188	0.609444	0	4.89187	0.021579	0.0105694	0.0100009	0.0159029	0	0.14345	0.130683	0.204417	1.02048	-1.5599	-1.5599	0.233795	-4.60517	0	0.938161	0.00853135	0.0618387	0.00853135	known	NA	NA	NA	NA	NA	NA
Impact	ENSMUSG00000024423.5	ENSMUST00000025290.5	0	chr18:12972252-12992948	+	3.19121	0.965059	0.0156323	-0.150402	-0.449475	-0.32854	-0.0832205	1	0.996111	0.156667	0.280889	0.701444	0.639889	0.306333	1.01751	0.0380912	0.0389147	0.0171175	0.0270281	0	0.0038742	0.132137	0.202013	0.0485175	3.4285	3.40215	0.357504	-0.20859	1.78777	0.959833	0.00757969	0.0401666	0.00757969	positive.control	1	chr18:12985229	P60	1	0.938193	0.0618068
Mirg	ENSMUSG00000097391.2	ENSMUST00000181496.1	0	chr12:109729764-109749460	+	-4.34615	0.0744342	-0.0659302	0.188153	-0.300169	-0.0255597	-0.405131	1	0.165333	0.168556	0.276889	0.458111	0.159333	0.999889	4.3256	0.0560946	0.0278449	0.0270319	0.0399016	0	0.138014	0.14016	0.200244	0.792984	0.570044	-4.27323	0.541657	0.567815	0.378067	0.01314	0.00311207	0.98686	0.00311207	known	NA	NA	NA	NA	NA	NA
Zdbf2	ENSMUSG00000027520.9	ENSMUST00000114132.1,ENSMUST00000029025.8	0	chr1:63273265-63314576	+	3.58419	0.151506	-0.0765512	0.16309	0.444804	0.452787	0.0652893	1	0.263444	0.185444	0.274222	0.607111	1	0.186	2.83216	0.0445318	0.0289131	0.0226281	0.0319584	0	0.194063	0.151072	0.199047	0.35255	0.0510839	0.0423001	0.50569	-3.95265	0.716674	0.972434	0.00569062	0.0275658	0.00569062	known	NA	NA	NA	NA	NA	NA
FR0101703	FR0101703	FR0101703	0	chr15:72506989-72508006	-	-1.83387	0.652474	-0.0191929	-0.0820948	1.13169	0.485514	0.640367	1	1	0.160333	0.273111	0.998333	0.999556	0.989889	0.890437	0.0118757	0.0116234	0.00555982	0.00802247	0	0	0.134642	0.198543	0.0343245	3.07191	0.898201	0.968671	2.95167	0.654101	0.138288	0.0129735	0.861712	0.0129735	novel	1	chr15:72507566	P8	1	0.0117743	0.988226
FR0256164	FR0256164	FR0256164	0	chr7:61072752-61089736	-	3.58227	0.0147834	0.0396804	0.150976	0.23194	0.321129	0.0310643	1	0.163333	0.168667	0.267556	0.292667	0.859778	0.159222	3.71015	0.0401018	0.0192113	0.0193861	0.0275632	0	0.136671	0.140234	0.195991	0.595084	-0.494453	-0.496414	0.722001	-4.4923	0.133831	0.972438	0.00541063	0.0275625	0.00541063	novel	1	chr7:61088449	P8	1	0.9975	0.00249999
Slc38a4	ENSMUSG00000022464.7	ENSMUST00000023101.3,ENSMUST00000166223.1	0	chr15:96994823-97055956	-	2.08393	0.146004	-0.0345223	0.110167	1.74032	0.960949	0.741568	1	0.342222	0.174667	0.266667	1	1	0.961556	1.52696	0.023873	0.0197511	0.011454	0.0163235	0	0.225131	0.144174	0.195577	0.112903	-1.17124	-1.23226	1.27109	-3.56319	1.22846	0.888418	0.0153211	0.111582	0.0153211	known	NA	NA	NA	NA	NA	NA
Airn	ENSMUSG00000078247.3	ENSMUST00000079529.6	0	chr17:12741311-12860122	+	4.33125	-0.131592	0.0106964	-0.173507	-0.714117	-0.556172	-0.109338	1	0.220778	0.164556	0.258	0.909111	1	0.208111	3.36981	0.0634894	0.0369325	0.029153	0.0418092	0	0.172054	0.137492	0.191457	0.499276	0.703396	0.700195	0.593977	-4.10704	0.793669	0.986618	0.0033869	0.0133824	0.0033869	known	NA	NA	NA	NA	NA	NA
Pcdhb12	ENSMUSG00000043458.5	ENSMUST00000055495.5	0	chr18:37435621-37438654	+	-0.232444	-0.0161314	-0.0197477	-0.0192783	-0.491793	-0.263408	-0.227408	1	0.234	0.265556	0.257556	1	1	0.999889	1.1105	0.000708064	0.000429639	0.000478251	0.00047214	0	0.179264	0.195057	0.191242	0.0546291	1.25105	0.422557	0.119314	0.68217	0.102034	0.442159	0.00656182	0.557841	0.00656182	novel	1	chr18:37437049	P60	1	0.450554	0.549446
Bcl2l1	ENSMUSG00000007659.12	ENSMUST00000128172.1	0	chr2:152780668-152831728	-	0.379886	-0.0993342	0.0032302	0.0306778	0.479307	0.270228	0.208046	1	0.661667	0.157	0.253111	1	0.999889	0.998444	0.876303	0.00243464	0.0033729	0.00106753	0.00148688	0	0.223889	0.132366	0.189067	0.0419298	1.17471	0.678788	0.141835	0.243518	0.141265	0.593791	0.0118929	0.406209	0.0118929	known	NA	NA	NA	NA	NA	NA
Slc22a18	ENSMUSG00000000154.9	ENSMUST00000052348.5,ENSMUST00000105917.2	0	chr7:143473721-143499334	+	-1.70224	-0.000783702	0.054208	0.106238	-0.178785	-0.0548226	-0.158422	1	0.181889	0.195	0.247889	0.248556	0.179889	0.368	0.955049	0.0690974	0.0261147	0.028543	0.0362813	0	0.148822	0.156992	0.186461	0.0768976	-2.00958	-3.59167	0.806225	-2.14993	0.752207	0.157266	0.0351185	0.842734	0.0351185	known	NA	chr17:12675399	P8	0.858333	0.803562	0.196438
Rasgrf1	ENSMUSG00000032356.6	ENSMUST00000034912.4	0	chr9:89909775-90026976	+	3.82842	0.158147	0.0431142	-0.132839	-1.03443	-0.650203	-0.349843	1	0.259111	0.162222	0.228333	1	0.982556	0.859	3.32682	0.0472519	0.0318152	0.0223357	0.0296017	0	0.191994	0.135921	0.176217	0.496497	3.13207	3.1188	0.687774	-1.16416	0.85193	0.978244	0.00466141	0.0217557	0.00466141	known	NA	NA	NA	NA	NA	NA
FR0316612	FR0316612	FR0316612	0	chr12:109668869-109670989	+	-1.50424	0.0305987	0.00226509	-0.0623945	-0.00791008	-0.0247598	0.0216023	1	0.185889	0.160889	0.227889	0.163667	0.158444	0.169778	1.44547	0.0134781	0.00621552	0.00614432	0.00791954	0	0.151351	0.135019	0.175975	0.109866	-2.85411	-4.52332	0.0679776	-2.86903	0.240927	0.18243	0.0173312	0.81757	0.0173312	known	NA	NA	NA	NA	NA	NA
Zrsr1	ENSMUSG00000044068.5	ENSMUST00000049506.5	0	chr11:22972005-22976496	+	5.50568	-0.086356	0.121398	-0.194657	-0.670067	-0.54477	-0.073342	1	0.166556	0.189889	0.227889	0.966333	0.990778	0.177889	3.56723	0.100862	0.0500915	0.0533862	0.0631027	0	0.13883	0.153848	0.175975	0.569207	2.5436	2.54224	0.413414	-3.5989	1.31243	0.995746	0.00138352	0.00425412	0.00138352	known	NA	NA	NA	NA	NA	NA
A230006K03Rik	ENSMUSG00000068151.7	ENSMUST00000154958.1	0	chr7:61127996-61311721	-	2.57145	0.115355	-0.0240612	0.109715	0.283429	0.311151	0.0560249	1	0.243	0.169667	0.226222	0.333333	0.797222	0.163222	1.46111	0.0400646	0.0229554	0.0175102	0.0219943	0	0.183971	0.140896	0.175065	0.10299	-1.39502	-1.417	0.816003	-4.17411	0.555556	0.927865	0.0134769	0.0721352	0.0134769	known	NA	NA	NA	NA	NA	NA
Meg3	ENSMUSG00000021268.11	ENSMUST00000150851.1	0	chr12:109541001-109571726	+	-4.72206	0.0742039	0.0426609	-0.145681	0.14184	-0.00214299	0.232278	1	0.183222	0.166778	0.223444	0.260556	0.152444	0.834111	4.74609	0.0703492	0.0342439	0.0321887	0.040255	0	0.149668	0.138978	0.173536	0.998133	0.693078	-4.51969	0.172351	0.692632	0.604532	0.00912493	0.00244221	0.990875	0.00244221	known	NA	NA	NA	NA	NA	NA
H19	ENSMUSG00000000031.9	ENSMUST00000152754.1,ENSMUST00000136359.1,ENSMUST00000149974.1	0	chr7:142575529-142578143	-	-3.72421	-0.213862	0.0662249	-0.120991	2.43734	1.14779	1.36973	1	0.321778	0.172778	0.217444	1	0.999222	1	2.33795	0.0571073	0.0455159	0.0264356	0.0315522	0	0.218261	0.142941	0.170181	0.261512	1.03271	-3.18683	2.14271	1.0215	2.53508	0.0241949	0.00569494	0.975805	0.00569494	known	NA	NA	NA	NA	NA	NA
Mcts2	ENSMUSG00000042814.6	ENSMUST00000062148.6	0	chr2:152687148-152687940	+	2.31072	0.245663	0.0170389	-0.0682656	0.58185	0.133265	0.282849	1	0.534667	0.159778	0.209556	0.976222	0.405111	0.977667	1.61748	0.0256627	0.0313918	0.0111737	0.0131534	0	0.248826	0.134264	0.16566	0.13943	2.48147	2.41642	0.0706404	-0.270355	0.801597	0.908899	0.0132398	0.0911007	0.0132398	known	NA	NA	NA	NA	NA	NA
Rian	ENSMUSG00000097451.3	ENSMUST00000181527.1	0	chr12:109603940-109661716	+	-6.11896	0.169598	-0.114194	-0.176583	-0.767566	-0.391724	-0.143649	1	0.202222	0.177889	0.208333	0.844	0.45	0.312556	3.00083	0.172015	0.0885992	0.0793288	0.0927805	0	0.161346	0.146261	0.164949	0.419467	3.3454	-3.46263	3.30192	3.34465	0.227666	0.00239073	0.00102844	0.997609	0.00102844	known	NA	NA	NA	NA	NA	NA
Meg3	ENSMUSG00000021268.11	ENSMUST00000128458.1	0	chr12:109541001-109571726	+	-5.111	-0.0339687	0.0526582	-0.119652	0.122616	0.000751357	0.181468	1	0.159111	0.164556	0.197667	0.249444	0.158778	0.557111	3.99196	0.0776292	0.0355021	0.0366198	0.0407101	0	0.13381	0.137492	0.158612	0.726375	1.10356	-4.50738	0.225164	1.10322	0.601919	0.00622612	0.00175196	0.993774	0.00175196	known	NA	NA	NA	NA	NA	NA
Airn	ENSMUSG00000078247.3	ENSMUST00000161890.1	0	chr17:12741311-12860122	+	2.84908	1.25323	0.0194206	-0.0825499	-0.985612	-0.609879	-0.273983	1	1	0.165778	0.194222	0.995222	1	0.490778	0.790874	0.0378386	0.0384894	0.0173465	0.0193191	0	0	0.138311	0.156517	0.0304069	0.224604	0.194941	0.664402	-3.06643	3.00756	0.944398	0.0102436	0.055602	0.0102436	known	NA	NA	NA	NA	NA	NA
Kcnk9	ENSMUSG00000036760.6	ENSMUST00000044624.6	0	chr15:72512119-72546279	-	-4.07095	-0.385744	0.023303	-0.104918	0.809199	0.165413	0.555563	1	0.422444	0.168556	0.189222	0.910889	0.268333	0.980333	1.85659	0.104375	0.104203	0.0464542	0.0521691	0	0.244012	0.14016	0.153434	0.155635	2.70993	-1.83227	2.62732	2.69989	0.509523	0.0176225	0.00570831	0.982378	0.00570831	known	NA	NA	NA	NA	NA	NA
Rian	ENSMUSG00000097451.3	ENSMUST00000180876.2	0	chr12:109603940-109661716	+	-4.51329	0.0598937	-0.0841402	0.0953335	-0.00969471	0.0391864	-0.0632994	1	0.172111	0.179111	0.188333	0.156778	0.164	0.320778	4.70019	0.0599279	0.0297894	0.0294606	0.0327189	0	0.142505	0.147047	0.152881	0.944804	1.08222	-3.95255	0.856734	1.0791	0.139601	0.0111612	0.00272963	0.988839	0.00272963	known	NA	NA	NA	NA	NA	NA
Grb10	ENSMUSG00000020176.11	ENSMUST00000150972.1	0	chr11:11930508-12038683	-	2.74201	-0.0208809	-0.0848088	0.040717	0.0233287	0.0353927	-0.0253022	1	0.175111	0.213222	0.185667	0.157222	0.194667	0.157556	0.701212	0.0524399	0.0212842	0.0256689	0.0218748	0	0.144463	0.167777	0.151211	0.0288356	-1.69184	-1.7299	0.801289	-4.08176	0.720181	0.938143	0.013428	0.0618571	0.013428	known	NA	NA	NA	NA	NA	NA
Meg3	ENSMUSG00000021268.11	ENSMUST00000129245.1	0	chr12:109541001-109571726	+	-6.41315	-0.0166352	-0.0491399	0.0996472	0.0667873	0.107775	0.0440739	1	0.167222	0.159889	0.182556	0.283889	0.218556	0.177667	5.51371	0.141676	0.0641731	0.062662	0.0709883	0	0.139274	0.134339	0.149246	1.37846	3.20193	-3.87581	1.23488	3.20149	0.208227	0.00175785	0.000697303	0.998242	0.000697303	known	NA	NA	NA	NA	NA	NA
B830012L14Rik	ENSMUSG00000098202.1	ENSMUST00000182785.1	0	chr12:109695586-109702587	+	-1.37684	-0.0541847	0.0278125	0.0315431	-0.070557	-0.0188481	-0.0572629	1	0.224333	0.176889	0.18	0.164444	0.149	0.188444	1.90555	0.00907688	0.00535748	0.00446062	0.00466581	0	0.174027	0.145615	0.147616	0.170064	-2.97214	-4.52487	0.0711415	-2.9886	0.277211	0.201952	0.0153409	0.798048	0.0153409	known	NA	NA	NA	NA	NA	NA
Commd1	ENSMUSG00000051355.12	ENSMUST00000162924.1	0	chr11:22896136-22982382	-	6.03579	0.0752895	-0.192983	-0.084687	0.0453213	0.00887096	0.0622577	1	0.180111	0.221222	0.177778	0.232	0.159778	0.187667	1.6748	0.235846	0.0996552	0.120932	0.0957557	0	0.147688	0.172302	0.146189	0.178796	2.56376	2.56184	0.619489	-3.35799	2.70969	0.997316	0.00140519	0.00268432	0.00140519	known	NA	NA	NA	NA	NA	NA
Sgce	ENSMUSG00000004631.9	ENSMUST00000115577.2	0	chr6:4674350-4747204	-	3.30954	-0.0400378	0.0273877	-0.0484468	-0.0771817	-0.0626759	-0.0233526	1	0.170222	0.167556	0.177444	0.186778	0.368333	0.156778	3.50771	0.037953	0.0176097	0.0179123	0.0186382	0	0.141262	0.139496	0.145974	0.55995	-0.912616	-0.914097	0.3892	-4.54746	0.0793717	0.964152	0.00676667	0.0358477	0.00676667	known	NA	NA	NA	NA	NA	NA
Meg3	ENSMUSG00000021268.11	ENSMUST00000128178.1	0	chr12:109541001-109571726	+	-7.69048	-0.211589	-0.0562873	0.105646	-0.0996071	0.0133534	-0.0461906	1	0.207	0.168111	0.176778	0.217556	0.173111	0.166111	4.85148	0.22686	0.124281	0.103559	0.104945	0	0.164169	0.139865	0.145544	1.01877	4.87753	-3.66416	2.4138	4.87741	0.241529	0.000511482	0.000256017	0.999489	0.000256017	known	NA	NA	NA	NA	NA	NA
Gm16299	ENSMUSG00000089679.1	ENSMUST00000162724.1	0	chr19:53819354-53825128	-	1.15359	0.1158	0.0168245	0.0393323	-0.464416	-0.227809	-0.20897	1	0.326333	0.163778	0.175333	0.697333	0.900333	0.448444	1.11389	0.0167577	0.0138432	0.00766136	0.00779691	0	0.219864	0.13697	0.144608	0.0609223	-0.776151	-0.995252	0.332823	-2.29716	1.13231	0.759377	0.0236408	0.240623	0.0236408	novel	1	chr19:53819969	P8	1	0.772433	0.227567
Rian	ENSMUSG00000097451.3	ENSMUST00000182406.1	0	chr12:109603940-109661716	+	-3.30432	0.867601	0.00589989	-0.0598596	-0.033828	-0.0476252	0.0139884	1	0.992333	0.154556	0.173889	0.157222	0.167222	0.175889	1.47276	0.0356765	0.0365931	0.0155146	0.0175623	0	0.00760873	0.130683	0.143668	0.0966934	-0.0241262	-3.73402	0.937289	-0.0384643	0.293602	0.0359923	0.00659629	0.964008	0.00659629	known	NA	NA	NA	NA	NA	NA
Sgce	ENSMUSG00000004631.9	ENSMUST00000133306.1,ENSMUST00000123907.1	0	chr6:4674350-4747204	-	6.61093	0.00386996	0.0107976	0.054964	0.00720178	0.0292384	-0.0247376	1	0.155778	0.158444	0.173556	0.159111	0.167444	0.158444	48.0632	0.10732	0.0495598	0.0510052	0.0515886	0	0.131526	0.133355	0.14345	98.5776	2.82764	2.8276	0.0125988	-4.54161	0.0990518	0.998583	0.000476062	0.00141748	0.000476062	known	NA	NA	NA	NA	NA	NA
Rian	ENSMUSG00000097451.3	ENSMUST00000182770.1	0	chr12:109603940-109661716	+	-6.20616	-0.0319875	0.0245396	0.0938418	-0.203856	-0.0260451	-0.179756	1	0.158444	0.152333	0.173111	0.558889	0.153	0.452222	6.70531	0.110967	0.0493794	0.0480573	0.0532183	0	0.133355	0.129142	0.14316	1.98668	2.38099	-4.50692	0.463336	2.38089	0.650386	0.00212717	0.000731504	0.997873	0.000731504	known	NA	NA	NA	NA	NA	NA
Ndn	ENSMUSG00000033585.4	ENSMUST00000038775.4	0	chr7:62348277-62349928	+	5.16419	-0.187535	0.313551	0.0514617	0.157179	0.102444	0.0357271	1	0.233444	0.340556	0.171556	0.223667	0.203111	0.175333	2.77114	0.112565	0.0653534	0.0904801	0.0517604	0	0.178968	0.224602	0.14214	0.346607	4.9812	4.97834	0.112153	-0.856616	2.10611	0.993993	0.00205692	0.00600744	0.00205692	known	NA	NA	NA	NA	NA	NA
uc009hem.1	uc009hem.1	uc009hem.1	0	chr7:59619158-59678878	-	3.81525	2.66865	0.0129226	0.0445677	-0.258818	-0.102542	-0.108002	1	1	0.172333	0.170222	0.692111	0.300222	0.251889	0.387326	0.0770837	0.079963	0.0340443	0.0361753	0	0	0.14265	0.141262	0.00678331	2.30351	2.29061	0.876998	-1.97782	5.06851	0.977653	0.00617957	0.0223468	0.00617957	known	NA	NA	NA	NA	NA	NA
Snrpn	ENSMUSG00000000948.10	ENSMUST00000059305.10	0	chr7:59982495-60140219	-	8.64777	-0.208346	-0.0105171	-0.117073	-0.200328	-0.102703	0.0128315	1	0.197778	0.156222	0.169667	0.959	0.189778	0.170889	8.22112	0.207459	0.112849	0.0974643	0.100134	0	0.158679	0.131831	0.140896	2.92115	5.51091	5.51088	0.0732355	-4.11959	1.30711	0.999805	9.65501e-05	0.000194962	9.65501e-05	known	NA	NA	NA	NA	NA	NA
Sgce	ENSMUSG00000004631.9	ENSMUST00000128109.1	0	chr6:4674350-4747204	-	1.86663	-0.135712	-0.103699	0.0134899	0.0355433	0.0237205	0.0106609	1	0.309	0.256444	0.167667	0.163222	0.165667	0.153667	1.29395	0.025928	0.0198402	0.0162696	0.011839	0	0.213543	0.190702	0.13957	0.0862765	-2.34317	-2.36541	0.624848	-4.41356	0.195393	0.864972	0.0187454	0.135028	0.0187454	known	NA	NA	NA	NA	NA	NA
Plagl1	ENSMUSG00000019817.12	ENSMUST00000121646.1	0	chr10:13090691-13131694	+	4.41146	0.19511	0.0255837	0.0665547	0.946009	0.543887	0.273487	1	0.286444	0.152556	0.167444	0.999778	0.999778	0.504778	4.79016	0.0579568	0.0419137	0.0256287	0.0278977	0	0.204417	0.129297	0.139422	0.965166	1.76375	1.75826	0.45699	-3.1723	0.749375	0.987667	0.00299101	0.0123326	0.00299101	known	NA	NA	NA	NA	NA	NA
Nap1l5	ENSMUSG00000055430.3	ENSMUST00000059539.3	0	chr6:58905234-58907126	-	4.00727	-0.502857	0.0488488	-0.0368456	-0.861054	-0.34968	-0.412632	1	0.722444	0.163667	0.166778	0.853444	0.490333	0.997	3.34985	0.0446638	0.0687407	0.0214503	0.0220193	0	0.200541	0.136895	0.138978	0.520154	5.06525	5.05415	0.492047	0.564463	1.04635	0.98176	0.00383001	0.0182396	0.00383001	known	NA	NA	NA	NA	NA	NA
Rian	ENSMUSG00000097451.3	ENSMUST00000182981.1,ENSMUST00000182737.1	0	chr12:109603940-109661716	+	-6.54527	0.683613	-0.204418	0.0337591	0.00729173	0.0223943	-0.0199318	1	0.525111	0.203778	0.166	0.160111	0.161889	0.155556	2.16365	0.18777	0.235115	0.102342	0.0854194	0	0.249397	0.16227	0.138459	0.220438	4.84997	-2.53139	4.68469	4.84942	0.0876782	0.00157489	0.000709791	0.998425	0.000709791	known	NA	NA	NA	NA	NA	NA
Rian	ENSMUSG00000097451.3	ENSMUST00000183215.1	0	chr12:109603940-109661716	+	-5.31893	-0.0861511	-0.0551457	0.0623009	-0.094493	-0.0135447	-0.099603	1	0.175889	0.163222	0.165889	0.199667	0.165111	0.325222	3.84657	0.0903481	0.0469259	0.0420474	0.0446135	0	0.144968	0.136596	0.138385	0.665925	1.85668	-4.0724	1.39172	1.85558	0.331218	0.00509654	0.00156996	0.994903	0.00156996	known	NA	NA	NA	NA	NA	NA
Mirg	ENSMUSG00000097391.2	ENSMUST00000183084.1	0	chr12:109729764-109749460	+	-3.01702	0.0937456	-0.003128	0.0378896	-0.090208	-0.0268749	-0.0760556	1	0.216444	0.162333	0.165	0.174556	0.168222	0.325667	2.89483	0.0320367	0.018411	0.0147755	0.0146914	0	0.169615	0.135996	0.13779	0.385397	-1.01367	-4.35952	0.416706	-1.02137	0.286084	0.0473125	0.00813484	0.952688	0.00813484	known	NA	NA	NA	NA	NA	NA
Meg3	ENSMUSG00000021268.11	ENSMUST00000143836.1	0	chr12:109541001-109571726	+	-5.31174	0.204218	-0.0151074	-0.0681416	-0.153632	-0.11472	-0.0589128	1	0.269333	0.153222	0.164	0.308667	0.215889	0.233889	5.5904	0.0835741	0.0565037	0.0382913	0.0384647	0	0.196815	0.12976	0.137119	1.3704	1.71259	-4.20637	0.818004	1.7117	0.235811	0.00511482	0.00149605	0.994885	0.00149605	known	NA	NA	NA	NA	NA	NA
Rian	ENSMUSG00000097451.3	ENSMUST00000182119.1	0	chr12:109603940-109661716	+	-5.58829	-0.105173	-0.0824179	0.0168857	-0.269228	-0.0999614	-0.192091	1	0.173111	0.172	0.163556	0.525556	0.198222	0.555667	4.29342	0.0991097	0.0489998	0.0477005	0.0464355	0	0.14316	0.142432	0.13682	0.832194	2.06693	-4.13158	1.33536	2.06616	0.293114	0.00391549	0.00127094	0.996085	0.00127094	known	NA	NA	NA	NA	NA	NA
Gnas	ENSMUSG00000027523.13	ENSMUST00000149016.1	0	chr2:174284320-174346744	+	4.93836	-0.0493913	-0.0145147	0.00712189	0.161597	0.116558	0.0738417	1	0.168889	0.159333	0.162444	0.313444	0.442333	0.185444	3.83951	0.0734336	0.0349928	0.0338842	0.0339236	0	0.140381	0.133961	0.136071	0.66594	1.06078	1.0599	0.347666	-4.37811	0.633964	0.992624	0.00202835	0.00737583	0.00202835	known	NA	NA	NA	NA	NA	NA
Peg10	ENSMUSG00000092035.2	ENSMUST00000176551.1	0	chr6:4747306-4760517	+	5.12289	0.0605789	0.0697384	-0.0381928	0.0174898	-0.00686556	0.0291929	1	0.160222	0.177778	0.161111	0.161778	0.160111	0.163333	9.80967	0.0718277	0.0347009	0.035595	0.0345376	0	0.134566	0.146189	0.135169	4.06527	1.59072	1.5895	0.201051	-4.13539	0.337556	0.993864	0.00167059	0.00613634	0.00167059	known	NA	NA	NA	NA	NA	NA
Snrpn	ENSMUSG00000000948.10	ENSMUST00000098402.3	0	chr7:59982495-60140219	-	2.48894	0.892629	0.134141	0.00234865	0.467338	0.233993	0.156999	1	0.991667	0.260889	0.160778	0.788222	0.690889	0.342111	0.963027	0.0394486	0.0403306	0.0248934	0.0170785	0	0.00826481	0.192847	0.134943	0.0452318	1.95407	1.89476	0.336073	-0.876003	2.54412	0.92218	0.0143145	0.0778195	0.0143145	known	NA	NA	NA	NA	NA	NA
uc009hez.2	uc009hez.2	uc009hez.2	0	chr7:61529410-61615327	-	3.44877	-0.22682	0.210871	0.0299361	0.0300959	0.0341425	0.00332502	1	0.389222	0.359556	0.160667	0.162333	0.180333	0.152333	3.06709	0.039786	0.0381521	0.0351806	0.0183247	0	0.237755	0.230301	0.134868	0.413375	0.218204	0.205212	0.773954	-3.64756	1.05718	0.968636	0.00607279	0.0313645	0.00607279	novel	1	chr7:61530058	P8	1	0.999475	0.000525239
H13	ENSMUSG00000019188.10	ENSMUST00000089059.2	0	chr2:152669461-152708670	+	-2.03143	-0.000800311	0.0193668	-0.00947006	0.549034	0.294092	0.215511	1	0.155111	0.172111	0.159222	0.838889	0.998333	0.487667	10.1461	0.0114497	0.00489829	0.00536783	0.00515911	0	0.131066	0.142505	0.133885	4.51123	3.26352	0.900128	0.167726	3.16511	0.16641	0.116393	0.0110012	0.883607	0.0110012	known	NA	NA	NA	NA	NA	NA
uc012exm.1	uc012exm.1	uc012exm.1	0	chr7:6706760-6707624	+	6.16894	0.074499	0.00507553	-0.0296497	-0.236544	-0.156778	-0.0778456	1	0.164	0.166889	0.159222	0.589556	0.383444	0.174778	7.05385	0.109333	0.0529168	0.0519209	0.0494444	0	0.137119	0.139052	0.133885	2.25325	2.54787	2.54759	0.331349	-4.30096	0.848441	0.997793	0.000759112	0.00220655	0.000759112	known	NA	NA	NA	NA	NA	NA
Sgce	ENSMUSG00000004631.9	ENSMUST00000130428.1	0	chr6:4674350-4747204	-	6.24938	-0.0216025	0.018698	-0.000596474	0.00125019	4.86749e-05	NA	1	0.161333	0.155667	0.155889	0.149778	0.146111	NA	65.387	0.09355	0.0431919	0.0440259	0.0448279	0	0.13532	0.131449	0.131602	184.726	2.36738	2.36738	0.077334	-4.60517	0	0.997981	0.000630318	0.00201948	0.000630318	known	NA	NA	NA	NA	NA	NA
uc007wbo.1	uc007wbo.1	uc007wbo.1	0	chr15:72805600-72810324	-	6.4749	-0.0643442	0.0699923	-0.0118977	-0.0361749	-0.0236974	-0.0129533	1	0.174	0.153778	0.155778	0.183778	0.165667	0.164	15.6983	0.107709	0.0524401	0.0491988	0.0481843	0	0.14374	0.130145	0.131526	10.4251	4.48688	4.48628	0.0144977	-2.75166	0.382586	0.998376	0.000550294	0.00162413	0.000550294	known	NA	NA	NA	NA	NA	NA
uc009bfw.1	uc009bfw.1	uc009bfw.1	0	chr6:30804784-30807552	+	2.31177	-0.0174084	0.0180218	0.0144424	0.694705	0.276455	0.372031	1	0.152111	0.158222	0.155444	0.831667	0.506	0.996	10.6787	0.0137738	0.00625744	0.00660703	0.00645961	0	0.128988	0.133203	0.131296	5.06561	3.76076	3.68786	0.42611	1.1091	0.345465	0.909384	0.0096776	0.0906156	0.0096776	known	NA	NA	NA	NA	NA	NA
Meg3	ENSMUSG00000021268.11	ENSMUST00000126289.1	0	chr12:109541001-109571726	+	-7.60966	-0.0376155	-0.0297769	-0.0255868	-0.112485	-0.0688467	-0.0405547	1	0.165	0.148	0.153667	0.254	0.184667	0.159778	6.81919	0.160136	0.0755613	0.0716101	0.0732444	0	0.13779	0.12611	0.130068	1.93557	4.09944	-4.36649	1.25106	4.0994	0.186361	0.000536659	0.00022493	0.999463	0.00022493	known	NA	NA	NA	NA	NA	NA
Trappc9	ENSMUSG00000047921.9	ENSMUST00000170633.1	0	chr15:72589621-73061204	-	4.29309	-0.364933	0.000139505	0.0176952	0.0146553	0.0143729	-0.00201169	1	0.536667	0.156556	0.153333	0.155222	0.185222	0.155333	5.62191	0.0486402	0.0609131	0.0222323	0.0223206	0	0.248683	0.132061	0.129837	1.415	0.30354	0.302617	0.414269	-4.4874	0.100688	0.986204	0.00303607	0.0137963	0.00303607	positive.control	1	chr15:72801148	P8	1	0.913385	0.086615
Rian	ENSMUSG00000097451.3	ENSMUST00000182238.1	0	chr12:109603940-109661716	+	-7.26805	-0.154369	-0.0682751	-0.004604	-0.052395	-0.0181374	-0.0166476	1	0.186333	0.167444	0.153222	0.183222	0.156	0.154444	3.5515	0.164366	0.085308	0.0773458	0.0765463	0	0.15163	0.139422	0.12976	0.546694	3.69264	-4.34885	1.58405	3.69257	0.85679	0.000756468	0.000320982	0.999244	0.000320982	known	NA	NA	NA	NA	NA	NA
Rian	ENSMUSG00000097451.3	ENSMUST00000181253.2	0	chr12:109603940-109661716	+	-5.36237	0.367906	-0.0763564	0.0224279	-0.125126	-0.0457515	-0.0721355	1	0.401444	0.166333	0.152444	0.219667	0.175	0.178667	3.13739	0.094418	0.0944787	0.0452618	0.0426834	0	0.240314	0.138682	0.129219	0.430572	4.45579	-1.55904	1.87302	4.45346	0.107596	0.0048909	0.00154465	0.995109	0.00154465	known	NA	NA	NA	NA	NA	NA
Meg3	ENSMUSG00000021268.11	ENSMUST00000146701.1	0	chr12:109541001-109571726	+	-4.35509	1.00934	-0.0857697	-0.00439768	-0.17851	-0.0878646	-0.0804054	1	0.978222	0.184556	0.151111	0.249556	0.238	0.199556	1.64797	0.0578727	0.0665345	0.0295528	0.0260337	0	0.0213059	0.150512	0.128291	0.121826	4.37242	-0.488964	2.19062	4.36477	0.229502	0.0130353	0.00313115	0.986965	0.00313115	known	NA	NA	NA	NA	NA	NA
Bag3	ENSMUSG00000030847.7	ENSMUST00000033136.7	0	chr7:128523583-128546977	+	-0.212299	0.0128345	0.0115814	0.0936053	-0.945885	-0.42079	-0.524117	0.999889	0.194222	0.190778	0.848556	1	1	1	0.845249	0.00100037	0.000545388	0.000505844	0.00149449	0.000111111	0.156517	0.154399	0.128523	0.034932	1.78191	0.96425	0.25511	1.20249	0.37152	0.447137	0.00781654	0.552863	0.00781654	novel	1	chr7:128523900	P60	1	0.422765	0.577235
Cobl	ENSMUSG00000020173.11	ENSMUST00000109651.2,ENSMUST00000172956.1,ENSMUST00000046755.7,ENSMUST00000109650.1,ENSMUST00000174874.1	0	chr11:12236608-12464960	-	-0.19624	-0.00244093	0.0192797	-0.00135353	0.456405	0.222637	0.231143	0.999778	0.151778	0.229444	0.156222	0.730111	0.696111	0.737222	0.992127	0.0010764	0.000479676	0.000640339	0.000490671	0.000222198	0.128756	0.176819	0.131831	0.0450431	-0.0918284	-0.890061	0.522441	-0.670152	0.538653	0.45111	0.00812154	0.54889	0.00812154	known	NA	NA	NA	NA	NA	NA
RP23-242C19.7,B3gnt2	ENSMUSG00000098650.1,ENSMUSG00000051650.10	ENSMUST00000173660.1,ENSMUST00000062844.10,ENSMUST00000160826.1,ENSMUST00000055549.3	0	chr11:22834744-22982090	-	-0.295035	0.0252851	-0.0185718	0.0202404	-0.776275	-0.365652	-0.409845	0.999667	0.210556	0.184778	0.184556	0.999778	0.999778	0.999333	0.933787	0.00286522	0.00153124	0.00144829	0.00146568	0.000333259	0.16624	0.150652	0.150512	0.045023	1.9489	1.07976	0.230783	1.4078	0.258526	0.426823	0.0130869	0.573177	0.0130869	novel	1	chr11:22836503	P60	1	0.420699	0.579301
Osbpl1a	ENSMUSG00000044252.11	ENSMUST00000074352.4,ENSMUST00000147197.1	0	chr18:12755314-12941841	-	0.208677	-0.284052	-0.00822152	0.000365912	0.478127	0.234608	0.236686	0.998889	1	0.184778	0.169778	1	0.999667	0.999889	0.343166	0.00157448	0.00147324	0.000721364	0.00066875	0.00111	0	0.150652	0.140969	0.00782105	1.17378	0.606837	0.122462	0.343281	0.152053	0.55196	0.00980805	0.44804	0.00980805	novel	0	chr18:12755697	P60	0.775667	0.49377	0.50623
Cox4i2	ENSMUSG00000009876.7	ENSMUST00000010020.5,ENSMUST00000109821.1	0	chr2:152754173-152765037	+	0.258899	0.0824978	0.0384725	0.00489254	0.0383704	0.0214008	0.0162179	0.998667	0.570556	0.286222	0.166111	0.193	0.195778	0.183667	0.772903	0.00238562	0.00301308	0.00169125	0.00107743	0.0013317	0.245049	0.204322	0.138534	0.0353222	1.36699	0.814579	0.0842399	0.516	0.127306	0.564328	0.0120017	0.435672	0.0120017	novel	1	chr2:152764890	P60	1	0.555737	0.444263
Stx16	ENSMUSG00000027522.9	ENSMUST00000087908.3,ENSMUST00000044638.6	0	chr2:174076308-174099771	+	-0.0717943	-0.0530909	-0.00480934	-0.000512147	-0.0188926	-0.00958903	-0.0100766	0.997444	0.969889	0.183889	0.154667	0.158444	0.157	0.161	0.761347	0.000183647	0.000204189	9.00084e-05	7.89458e-05	0.00254931	0.0292077	0.15009	0.130759	0.0263779	3.04317	2.30965	0.0351353	2.38975	0.0308289	0.48206	0.00338342	0.51794	0.00338342	novel	1	chr2:174097331	P8,P60	0.987	0.476329	0.523671
Eef1b2	ENSMUSG00000025967.10	ENSMUST00000142062.1	0	chr1:63176825-63180486	+	0.0744878	-0.0414386	0.0073965	0.012059	0.430431	0.225192	0.205835	0.997222	0.848889	0.213333	0.300444	0.431778	0.446667	0.418111	0.826257	0.000208798	0.00028582	0.000113882	0.000154172	0.00277037	0.128291	0.167841	0.210201	0.0320866	4.3398	3.68758	0.177819	3.60426	0.167457	0.518612	0.00360732	0.481388	0.00360732	novel	1	chr1:63178532	P8	1	0.529891	0.470109
Pcdhb20	ENSMUSG00000046191.6	ENSMUST00000052179.6	0	chr18:37504264-37507658	+	0.163147	0.141795	0.0154703	0.0412154	-0.0376584	-0.00263559	-0.0383482	0.995444	0.988556	0.208222	0.432333	0.192444	0.162667	0.278778	0.676858	0.00105792	0.00106735	0.0005425	0.0010227	0.00453531	0.0113147	0.164884	0.245448	0.0211147	1.6052	1.00116	0.0161836	0.818649	0.0843761	0.540686	0.00807657	0.459314	0.00807657	novel	1	chr18:37504849	P8	0.972667	0.537483	0.462517
Stx6	ENSMUSG00000026470.9	ENSMUST00000027743.7	0	chr1:155158703-155203517	+	-0.227447	-0.187367	-0.00150546	-0.21328	0.355766	0.079891	0.307339	0.994444	0.966333	0.159333	0.986333	0.481111	0.243667	0.721556	0.56623	0.00233615	0.00266736	0.00102975	0.00243242	0.00552531	0.0325368	0.133961	0.0134814	0.0151425	3.31611	2.48792	0.0580405	2.74257	0.319536	0.443414	0.0119253	0.556586	0.0119253	novel	1	chr1:155202540	P8	1	0.41043	0.58957
Dync1h1	ENSMUSG00000018707.7	ENSMUST00000018851.7	0	chr12:110601452-110666945	+	0.0174224	-0.0136849	-0.00396405	-0.00538664	0.0329119	0.0152015	0.0160528	0.992667	0.949778	0.367111	0.479333	0.154111	0.160111	0.15	0.718036	1.3753e-05	1.64085e-05	1.19758e-05	1.53225e-05	0.00728036	0.0477053	0.232366	0.249601	0.0242357	3.62938	2.94621	0.0323805	2.92671	0.0310914	0.504355	0.000927053	0.495645	0.000927053	novel	1	chr12:110666122	P60	0.986333	0.517599	0.482401
Lsp1	ENSMUSG00000018819.4	ENSMUST00000149521.1	0	chr7:142460809-142494867	+	-0.550178	-0.184778	-0.176884	0.0206203	1.64001	0.860651	0.808777	0.991556	0.535333	0.516222	0.183111	0.999889	0.997333	0.999889	0.753257	0.0183325	0.0206877	0.0203664	0.00731942	0.00837407	0.248779	0.249765	0.149598	0.0438699	-1.68285	-2.6885	1.28303	-2.05682	1.19266	0.366386	0.0313378	0.633614	0.0313378	novel	1	chr7:142494334	P8,P60	0.979667	0.476687	0.523313
Chrac1	ENSMUSG00000068391.2	ENSMUST00000137698.1	0	chr15:73090392-73097554	+	-0.238853	0.0609457	0.00813689	-0.0359958	-0.029107	-0.0337789	0.00265617	0.991222	0.415667	0.172333	0.270444	0.158222	0.186222	0.161444	0.790879	0.00286527	0.0026263	0.0011885	0.00179467	0.0087017	0.242915	0.14265	0.197326	0.0378062	-0.93953	-1.75611	0.123169	-1.47799	0.107952	0.44061	0.0131892	0.55939	0.0131892	novel	1	chr15:73096806	P60	1	0.408273	0.591727
Edn3	ENSMUSG00000027524.3	ENSMUST00000029030.2	0	chr2:174760619-174784042	+	-0.101626	-0.0123166	0.00387438	0.00229308	0.403211	0.204482	0.199379	0.991111	0.217778	0.167778	0.158444	0.999778	0.999889	0.998889	0.98522	0.000537971	0.000287603	0.000232803	0.000229082	0.00881086	0.17037	0.139644	0.133355	0.0443455	0.815788	0.0682817	0.119815	0.182562	0.115697	0.474619	0.00578304	0.525381	0.00578304	novel	1	chr2:174782406	P60	1	0.457504	0.542496
Mr1	ENSMUSG00000026471.8	ENSMUST00000027744.8	0	chr1:155127878-155146780	-	-0.0995002	-0.0280957	-0.0039371	-0.111539	-0.0193451	-0.0713515	0.0177521	0.990444	0.422556	0.166556	0.997444	0.184111	0.888	0.219889	0.613493	0.000515033	0.000499715	0.000222856	0.000474766	0.0094653	0.244029	0.13883	0.00254931	0.0178781	1.01659	0.269717	0.03121	0.381287	0.0558822	0.475149	0.00565919	0.524851	0.00565919	novel	1	chr1:155129246	P8	1	0.460786	0.539214
Actn1	ENSMUSG00000015143.8	ENSMUST00000021554.8,ENSMUST00000167327.1	0	chr12:80167542-80260371	-	0.0944794	0.193162	-0.00712783	-0.0216992	0.0896741	0.032491	0.0585265	0.987667	1	0.183778	0.351111	0.246333	0.191222	0.298889	0.3455	0.000463589	0.00043818	0.000225372	0.00039182	0.0121826	0	0.15002	0.227857	0.00547756	2.13913	1.49911	0.0370514	1.39236	0.0618547	0.5236	0.00537068	0.4764	0.00537068	novel	1	chr12:80178358	P60	1	0.528948	0.471052
Podxl2	ENSMUSG00000033152.7	ENSMUST00000061262.4	0	chr6:88842558-88875044	-	-0.941293	-0.17826	0.123205	0.841556	1.95372	1.41165	0.596051	0.986222	0.371778	0.292111	0.962444	1	1	1	0.561009	0.0579296	0.0416206	0.0310605	0.0648514	0.0135895	0.233585	0.206805	0.0361492	0.0328771	-0.251968	-1.30661	3.33269	-0.660614	1.19275	0.283114	0.0490911	0.716886	0.0490911	novel	0	chr6:88849663	P8	0.954667	0.507596	0.492404
BC017158	ENSMUSG00000030780.9	ENSMUST00000147091.1,ENSMUST00000154003.1,ENSMUST00000155177.1,ENSMUST00000033044.9,ENSMUST00000126263.1	0	chr7:128271379-128298170	-	-0.056775	-0.0887278	-0.00861386	0.0115064	0.00334374	0.00693089	-0.00303833	0.982111	1	0.241778	0.305111	0.164333	0.158889	0.162444	0.495799	0.000192548	0.000173962	0.00011165	0.000133088	0.0175708	0	0.183342	0.212042	0.0112973	2.16391	1.43933	0.0309218	1.50346	0.0294356	0.485811	0.00346625	0.514189	0.00346625	novel	0	chr7:128273517	P8	0.815556	0.476409	0.523591
Ctsh	ENSMUSG00000032359.8	ENSMUST00000142750.1,ENSMUST00000034915.8,ENSMUST00000123320.1	0	chr9:90054152-90076089	+	0.112354	-0.144776	-0.00742814	-0.00222929	0.907533	0.452273	0.455893	0.979333	0.999222	0.174333	0.153556	1	1	1	0.598988	0.000794953	0.000684717	0.000325613	0.000305425	0.0202418	0.000777259	0.143957	0.129991	0.0168712	1.44668	0.817625	0.311064	0.69008	0.319507	0.528054	0.00702623	0.471946	0.00903488	novel	1	chr9:90075762	P60	0.956778	0.588029	0.411971
Wars	ENSMUSG00000021266.10	ENSMUST00000161410.1,ENSMUST00000109848.3	0	chr12:108860030-108894174	-	0.0643261	0.0106751	-0.00794069	0.0027873	0.044503	0.0221546	0.0201149	0.977333	0.251778	0.213778	0.162667	0.164444	0.158556	0.156778	0.985145	0.000263923	0.000149662	0.000132253	0.000111803	0.0221554	0.188407	0.168096	0.136221	0.0434807	3.33669	2.67971	0.0262967	2.60677	0.0178356	0.516075	0.00405721	0.483925	0.00405721	positive.control	1	chr12:108862911	P60	0.992889	0.543577	0.456423
Tmem174	ENSMUSG00000046082.4	ENSMUST00000050389.4	0	chr13:98634978-98637410	-	0.469809	0.969799	0.0196696	-0.0345035	-0.234589	-0.133937	-0.0945318	0.976667	1	0.168556	0.196444	0.262556	0.305	0.207889	0.346605	0.0163187	0.0139102	0.0058773	0.00674728	0.0227914	0	0.14016	0.157872	0.0074711	-2.85615	-3.15988	0.410817	-3.68653	0.761916	0.614908	0.0302629	0.385092	0.0302629	novel	1	chr13:98636043	P60	0.999778	0.975879	0.0241214
Ppp2r5c	ENSMUSG00000017843.7	ENSMUST00000084985.3,ENSMUST00000109832.1	0	chr12:110485739-110583061	+	0.0287182	-9.92626e-05	0.00252701	-0.0179383	0.104779	0.0460471	0.0590013	0.974667	0.155556	0.184556	0.780889	0.190778	0.189778	0.208111	0.864982	5.6388e-05	2.16079e-05	2.52341e-05	6.91187e-05	0.0246943	0.131373	0.150512	0.17112	0.0348369	3.3685	2.69189	0.0257179	2.65923	0.0306076	0.507179	0.00187692	0.492821	0.00187692	novel	1	chr12:110545642	P8,P60	0.996778	0.526701	0.473299
Caap1	ENSMUSG00000028578.8	ENSMUST00000153294.1	0	chr4:94500081-94556796	-	1.03303	-0.126822	-0.0387695	0.046042	0.101452	0.0661241	0.0122189	0.972667	0.242889	0.180333	0.185111	0.184889	0.222222	0.167222	1.09191	0.0842056	0.0394309	0.029145	0.030036	0.0265892	0.183914	0.14783	0.150862	0.0756154	-1.47565	-1.74609	0.509914	-2.74613	1.34461	0.733801	0.0572101	0.266199	0.0572101	novel	0	chr4:94550112	P8	0.994	0.454744	0.545256
Calcr	ENSMUSG00000023964.9	ENSMUST00000171613.1	0	chr6:3685677-3764713	-	-1.2225	-0.339062	-0.0759695	-1.31624	0.238734	-0.202106	1.03721	0.969889	0.463333	0.222444	0.985333	0.269667	0.310111	0.982556	0.632931	0.141376	0.121895	0.0505754	0.127209	0.0292077	0.248683	0.172982	0.0144532	0.0405179	-2.37659	-3.79975	1.12781	-2.51962	2.23535	0.233921	0.0682707	0.766079	0.0682707	known	NA	NA	NA	NA	NA	NA
Wnk4	ENSMUSG00000035112.11	ENSMUST00000103108.1,ENSMUST00000147741.2	0	chr11:101260567-101277409	+	-0.232198	0.00936192	-0.0267058	0.000351907	0.0761048	0.0345404	0.0396352	0.967667	0.166556	0.209667	0.156222	0.254778	0.209444	0.256667	0.766324	0.00414467	0.00151743	0.00176172	0.00152479	0.0312914	0.13883	0.165725	0.131831	0.0379878	-0.404056	-1.22884	0.112569	-0.954575	0.0893572	0.442267	0.0158784	0.557733	0.0158784	novel	1	chr11:101274071	P60	0.951958	0.458097	0.541903
Tgfb1i1	ENSMUSG00000030782.9	ENSMUST00000170115.1,ENSMUST00000169919.1,ENSMUST00000167965.1	0	chr7:128246812-128253712	+	-0.196141	-0.231585	-0.00491905	0.0485297	0.695379	0.385071	0.289595	0.967556	0.993222	0.171222	0.376333	1	1	0.999778	0.270253	0.00329919	0.00287298	0.00110931	0.00243277	0.0313953	0.00673259	0.141921	0.234733	0.00641422	1.17556	0.316139	0.425237	0.630282	0.204814	0.45116	0.0142187	0.54884	0.0142187	novel	1	chr7:128252820	P8	1	0.446417	0.553583
Cpa4	ENSMUSG00000039070.5	ENSMUST00000049251.5	0	chr6:30568369-30592418	+	-0.479524	0.19257	-0.0592722	-0.024689	0.426974	0.179042	0.244299	0.964889	0.554556	0.218778	0.177889	0.415778	0.317222	0.488889	0.872869	0.0192836	0.0199233	0.0088061	0.00691022	0.0338821	0.247051	0.170933	0.146261	0.0475729	-2.85959	-3.70312	0.552777	-3.15482	0.411846	0.382879	0.0328356	0.617121	0.0328356	novel	0	chr6:30579618	P8	0.897444	0.225881	0.774119
Ythdf1	ENSMUSG00000038848.8	ENSMUST00000037299.8	0	chr2:180904377-180920949	-	0.0782895	0.0204196	0.00305958	-0.00541141	0.0256609	0.0106159	0.0152243	0.964667	0.338222	0.158333	0.177	0.150778	0.157889	0.157	0.952075	0.000481772	0.000343283	0.000181782	0.000199721	0.0340887	0.223853	0.133279	0.145687	0.0418978	3.23316	2.58428	0.0139261	2.49452	0.0212513	0.51956	0.00547881	0.48044	0.00547881	novel	0	chr2:180910957	P60	0.712667	0.493674	0.506326
Mest	ENSMUSG00000051855.9	ENSMUST00000149496.1	0	chr6:30723547-30748455	+	-0.70044	0.00192005	0.0920748	-0.110722	-1.5141	-0.897554	-0.674465	0.963556	0.170111	0.227889	0.267556	1	0.999667	1	1.00901	0.0432916	0.0151863	0.0191027	0.0224839	0.0351201	0.141189	0.175975	0.195991	0.0578248	0.202691	-0.960246	1.73001	-0.160292	1.0064	0.333262	0.0462935	0.666738	0.0462935	novel	1	chr6:30745755	P60	1	0.392096	0.607904
Npepl1	ENSMUSG00000039263.10	ENSMUST00000044415.9,ENSMUST00000153957.1	0	chr2:174110349-174123070	+	-0.0741555	0.0777312	-0.00864536	-0.01167	-0.0454296	-0.0292303	-0.0174355	0.960556	0.973333	0.194	0.233889	0.170111	0.184778	0.175333	0.724917	0.000441155	0.000432055	0.000194992	0.000228491	0.0378928	0.0259584	0.156381	0.179205	0.0248746	2.36592	1.63021	0.0780869	1.7154	0.0585182	0.481472	0.00524374	0.518528	0.00524374	novel	1	chr2:174120286	P8	0.999222	0.478931	0.521069
D130017N08Rik	ENSMUSG00000097287.1	ENSMUST00000180951.1	0	chr5:143758325-143767130	+	0.0867378	0.137245	0.00401121	0.0120834	-0.102011	-0.0370506	-0.0644866	0.957667	0.999889	0.169556	0.218778	0.397778	0.282111	0.503778	0.540904	0.000618369	0.000503171	0.000245039	0.000287778	0.0405457	0.000111111	0.140822	0.170933	0.0136284	1.59215	0.949384	0.0343894	0.85024	0.0296826	0.521668	0.00620502	0.478332	0.00620502	novel	1	chr5:143766325	P8	1	0.54734	0.45266
Cd81	ENSMUSG00000037706.10	ENSMUST00000037941.9	0	chr7:143052739-143067934	+	-0.0362079	0.119738	0.00409254	0.000791518	-0.0849562	-0.0419311	-0.0409397	0.957	1	0.198444	0.16	0.162333	0.162778	0.162	0.230282	0.00011098	9.14525e-05	4.846e-05	4.17366e-05	0.0411556	0	0.159082	0.134415	0.00239759	5.24395	4.52988	0.0280225	4.57141	0.0215688	0.490949	0.00263281	0.509051	0.00263281	known	NA	NA	NA	NA	NA	NA
Klhdc10	ENSMUSG00000029775.8	ENSMUST00000150854.1	0	chr6:30401868-30455179	+	-0.150757	-0.00593872	-0.00220052	-0.0530055	0.454825	0.159684	0.273412	0.955111	0.163778	0.157333	0.443222	0.951	0.729556	0.989667	0.87272	0.0019381	0.000740185	0.000736309	0.00174759	0.0428786	0.13697	0.132594	0.246804	0.0406133	0.0447248	-0.730504	0.236949	-0.554997	0.259356	0.4624	0.010943	0.5376	0.010943	positive.control	1	chr6:30448873	P8	1	0.46022	0.53978
4930505N22Rik	ENSMUSG00000097690.1	ENSMUST00000181820.1	0	chr19:45998137-46013386	+	0.587692	0.330577	-0.130953	0.108254	-0.0489602	0.0165221	-0.0704322	0.948333	0.715556	0.352556	0.315	0.162889	0.167111	0.187778	0.774828	0.0358886	0.0406193	0.0226156	0.0195268	0.0490027	0.203558	0.228286	0.215799	0.0586404	-2.78416	-3.08473	0.313077	-3.64818	0.515226	0.641721	0.0436796	0.358279	0.0436796
Osbpl5	ENSMUSG00000037606.11	ENSMUST00000137627.1,ENSMUST00000119499.1	0	chr7:143688762-143756985	-	-0.0848578	-0.00402851	-0.0109744	-0.0156002	0.0270563	0.00538633	0.0195411	0.94821	0.161889	0.206	0.249111	0.162778	0.152889	0.178667	0.94379	0.000648449	0.000237468	0.00029	0.000337037	0.046203	0.135696	0.163582	0.187076	0.0420273	1.68657	0.945885	0.0715607	1.04233	0.0931714	0.478802	0.00635483	0.521198	0.00635483
FR0149454	FR0149454	FR0149454	0	chr11:119256054-119258062	-	0.933094	0.0812629	-0.0766594	-0.0502392	0.406699	0.172071	0.226525	0.94748	0.281	0.274333	0.209	0.419	0.416333	0.394111	1.06145	0.0113494	0.00800875	0.00760222	0.00621795	0	0.202061	0.199097	0.165337	0.0552444	-2.6625	-2.83607	0.266954	-3.85763	0.508515	0.717204	0.0215795	0.282796	0.0397902	novel	1	chr11:119257285	P8	1	0.651333	0.348667
Gm10451	ENSMUSG00000073000.2	ENSMUST00000101281.2	0	chr12:76444560-76451336	+	-0.443651	0.939612	-0.0885114	0.0233143	-0.017375	0.00173842	-0.0234988	0.944333	1	0.307444	0.181889	0.165444	0.158333	0.164778	0.353238	0.0210845	0.0171256	0.011892	0.00706593	0.0525737	0	0.212946	0.148822	0.00924681	-3.36526	-4.16989	0.304196	-3.53705	0.704727	0.391394	0.0346032	0.608606	0.0346032
Gnas	ENSMUSG00000027523.13	ENSMUST00000129534.1	0	chr2:174284320-174346744	+	-0.212196	-0.293756	0.0177708	-0.034262	0.673362	0.281354	0.364002	0.94	0.998333	0.207889	0.281667	1	0.999556	0.999556	0.213347	0.00578062	0.00464824	0.00177827	0.0026229	0.0564063	0.00166407	0.164689	0.202353	0.00732441	0.677683	-0.145201	0.34471	0.108371	0.545745	0.447222	0.0187856	0.552778	0.0187856
Tmem120b	ENSMUSG00000054434.8	ENSMUST00000162104.1	0	chr5:123068415-123117749	+	-0.693156	-0.0743488	-0.0585628	0.067136	0.123777	0.11059	0.0245939	0.935222	0.221556	0.204889	0.221444	0.200444	0.216889	0.166778	0.875726	0.0589556	0.0210773	0.0197562	0.0215234	0.0605883	0.172488	0.162928	0.172426	0.0621349	-1.74084	-2.75184	1.31855	-2.10732	0.300904	0.335392	0.0542669	0.664608	0.0542669
uc008ofb.1	uc008ofb.1	uc008ofb.1	0	chr2:174331577-174333958	+	-0.0901287	0.173254	-0.0151614	-0.0200075	0.0610309	0.0201309	0.0432126	0.933111	1	0.227889	0.278333	0.225778	0.182556	0.278222	0.467455	0.000878506	0.000667107	0.000409153	0.00047535	0.0624217	0	0.175975	0.200886	0.0114876	1.27411	0.529096	0.134455	0.635585	0.120421	0.477488	0.00739446	0.522512	0.00739446
Osbpl1a	ENSMUSG00000044252.11	ENSMUST00000141651.1	0	chr18:12755314-12941841	-	0.203933	-0.170044	0.00989783	0.0263079	0.477455	0.261089	0.163982	0.928667	0.850444	0.214222	0.276889	0.992556	0.992667	0.763556	0.176457	0.00688172	0.00758597	0.00184659	0.00255009	0.0662523	0.127203	0.16835	0.200244	0.00855739	0.00730844	-0.526782	0.358133	-0.851362	0.354878	0.550722	0.0205001	0.449278	0.0205001
Eif3i	ENSMUSG00000028798.10	ENSMUST00000143384.1	0	chr4:129591960-129600648	-	0.150016	0.0736228	0.0266001	-0.00736913	0.620497	0.303609	0.315506	0.924444	0.551111	0.236778	0.165111	0.941111	0.944556	0.920667	0.815916	0.00257724	0.00251165	0.00119664	0.000917851	0.0698547	0.247415	0.180734	0.137865	0.0389316	-0.834099	-1.4183	0.277894	-1.5988	0.321533	0.53741	0.0126187	0.46259	0.0126187	novel	0	chr4:129600433	P60	0.319889	0.505333	0.494667
Tnfrsf22	ENSMUSG00000010751.8	ENSMUST00000075588.6,ENSMUST00000146692.1	0	chr7:143634808-143649661	-	-0.185709	0.486215	-0.00405939	-0.00968241	0.935904	0.452204	0.469665	0.923889	1	0.177778	0.195667	1	0.999333	0.999889	0.201758	0.0045363	0.003531	0.00134472	0.00147578	0.070326	0	0.146189	0.157399	0.00361061	-0.714705	-1.50357	0.481992	-1.28373	0.523561	0.453756	0.0166916	0.546244	0.0166916
Gm15417	ENSMUSG00000074466.6	ENSMUST00000145400.1	0	chr3:89391850-89398779	+	1.44214	-0.301771	-0.170401	0.273921	-0.684468	-0.0897028	-0.267756	0.923111	0.326889	0.245333	0.308111	0.793333	0.263667	0.326778	1.00276	0.289984	0.148425	0.106814	0.14056	0.0709849	0.220057	0.185165	0.213202	0.0921956	0.395768	0.130961	0.933924	-1.03394	3.79267	0.795803	0.090696	0.204197	0.090696
Igf2r	ENSMUSG00000023830.7	ENSMUST00000161738.1	0	chr17:12682406-12769664	-	-0.961083	1.43065	0.120799	0.619319	-0.0410679	0.16793	-0.186895	0.921222	0.998556	0.241667	0.726444	0.166889	0.286333	0.321333	0.475712	0.135095	0.0928333	0.0491227	0.146552	0.0725799	0.00144252	0.183284	0.198745	0.0234397	-2.25172	-3.55344	1.31442	-2.44655	2.18696	0.282316	0.0746396	0.717684	0.0746396
Airn	ENSMUSG00000078247.3	ENSMUST00000159731.1	0	chr17:12741311-12860122	+	1.86549	0.285672	0.0918775	-1.62526	-0.0592808	-0.824947	0.426073	0.915333	0.308444	0.235111	0.866333	0.192444	0.897778	0.500556	1.11443	0.597752	0.244954	0.187108	0.637957	0.0775068	0.21333	0.179854	0.115813	0.199151	-1.0165	-1.30441	1.99678	-2.29733	2.29349	0.841784	0.108528	0.158216	0.108528
FR0245361	FR0245361	FR0245361	0	chr12:83135405-83136842	+	0.320679	0.0488714	0.0261097	-0.201124	0.18554	0.0271797	0.177957	0.911778	0.234667	0.183889	0.685556	0.250111	0.165778	0.379556	0.827307	0.0137536	0.00573505	0.00450419	0.0144581	0.080448	0.179618	0.15009	0.215593	0.0471039	-2.10796	-2.54336	0.273731	-2.93966	0.429555	0.579235	0.0285719	0.420765	0.0285719
Zc3hc1	ENSMUSG00000039130.12	ENSMUST00000152101.1	0	chr6:30366380-30391028	-	0.465272	-0.147572	-0.0132236	-0.0104465	0.139968	0.0587402	0.0799235	0.91	0.403778	0.176444	0.174889	0.198778	0.187778	0.199333	0.944487	0.0318035	0.0213596	0.00929116	0.00915683	0.0819091	0.240768	0.145328	0.144319	0.0612326	-3.00273	-3.29477	0.313188	-3.79092	0.476363	0.613445	0.0422568	0.386555	0.0422568
Atp1a3	ENSMUSG00000040907.9	ENSMUST00000102858.3	0	chr7:24978167-25005957	-	0.137768	-0.0799553	0.00198543	0.0222656	-0.0544701	-0.01544	-0.0387052	0.909889	0.615111	0.162444	0.220778	0.211333	0.176889	0.236111	0.801257	0.0023867	0.00254959	0.000825212	0.0010171	0.0820002	0.236776	0.136071	0.172054	0.0366319	0.723718	0.115263	0.194729	-0.0513792	0.225328	0.534368	0.0121539	0.465632	0.0121539
3110047P20Rik	ENSMUSG00000090061.3	ENSMUST00000160066.1	0	chr5:63649103-63810546	+	-0.497111	-0.0614014	0.0621902	-0.0767105	-0.37107	-0.235211	-0.125013	0.909778	0.226556	0.222444	0.244111	0.422444	0.428444	0.316111	1.0038	0.0345962	0.0122494	0.0124077	0.0134549	0.0820913	0.175248	0.172982	0.184541	0.063247	-2.32671	-3.21233	0.67953	-2.6978	0.326035	0.37916	0.0437848	0.62084	0.0437848
Casd1	ENSMUSG00000015189.6	ENSMUST00000015333.5	0	chr6:4600840-4643381	+	0.0331819	-0.112109	-0.00313095	8.56334e-05	-0.0235308	-0.0124041	-0.013076	0.908667	1	0.179778	0.151444	0.159222	0.159	0.151444	0.267238	0.000132142	9.61494e-05	4.97961e-05	4.45564e-05	0.0830008	0	0.147474	0.128523	0.00321886	3.38933	2.71603	0.0144837	2.67662	0.0198834	0.508294	0.00287303	0.491706	0.00287303	positive.control	1	chr6:4619835	P60	1	0.606083	0.393917
Ltv1	ENSMUSG00000019814.4	ENSMUST00000019950.4	0	chr10:13178640-13193137	-	-0.0356275	-0.0277995	-0.00382928	-0.0013251	0.128753	0.0609684	0.0633046	0.908	0.791889	0.185778	0.158667	0.259444	0.261222	0.263222	0.856087	0.000151792	0.000163942	5.63833e-05	5.14662e-05	0.0835453	0.164819	0.151281	0.133506	0.0365956	2.64331	1.92958	0.0303444	1.97171	0.031897	0.491094	0.0030791	0.508906	0.0030791
Uncx	ENSMUSG00000029546.11	ENSMUST00000172997.1	0	chr5:139543494-139548179	+	1.1483	0.516658	-0.250606	0.0252863	0.358107	0.140631	0.0783025	0.901556	0.564556	0.355111	0.208667	0.415222	0.288667	0.204333	1.06398	0.249281	0.211472	0.123224	0.0600549	0.088763	0.24586	0.229033	0.165143	0.144178	-2.17118	-2.42916	0.974214	-3.32612	1.2388	0.74832	0.0940023	0.25168	0.0940023
Gaa	ENSMUSG00000025579.8	ENSMUST00000128753.1,ENSMUST00000106259.2,ENSMUST00000026666.6	0	chr11:119267887-119285454	+	0.0737473	0.2133	-0.0141587	-0.00438914	-0.334202	-0.167204	-0.16424	0.900889	1	0.244667	0.175778	0.410556	0.396111	0.402	0.333024	0.000698091	0.00049855	0.000316736	0.00024437	0.089298	0	0.184825	0.144896	0.00530431	3.62061	2.97105	0.186133	2.88245	0.176707	0.518425	0.00659615	0.481575	0.00659615	novel	0	chr11:119270431	P60	0.899444	0.510167	0.489833
Tnk2	ENSMUSG00000022791.10	ENSMUST00000131238.1	0	chr16:32643874-32683493	+	-0.206531	-0.391788	-0.0191403	-0.00301591	0.0386418	0.0257148	0.0329822	0.898333	1	0.216333	0.198667	0.182222	0.172111	0.192444	0.278752	0.00791912	0.00572465	0.00236014	0.00211925	0.0913407	0	0.169552	0.159216	0.010728	-0.402203	-1.25026	0.718299	-0.935435	0.411833	0.448648	0.0219912	0.551352	0.0219912
1700125G02Rik	ENSMUSG00000085263.1	ENSMUST00000154947.1	0	chr4:124890888-124894782	-	-1.00018	0.197132	0.022262	-0.079809	0.164595	0.0193542	0.120385	0.897556	0.308111	0.185	0.205111	0.222222	0.160889	0.277	1.15472	0.168795	0.0741389	0.0423053	0.0489391	0.0919598	0.213202	0.150792	0.163059	0.117973	-2.23133	-3.33915	1.24829	-2.50203	0.863007	0.275996	0.0827598	0.724004	0.0827598
uc009pea.1	uc009pea.1	uc009pea.1	0	chr9:44618267-44620121	+	0.197539	0.289673	0.0269438	-0.108066	0.560845	0.175151	0.36609	0.893222	0.993111	0.213889	0.583889	0.712	0.486111	0.78	0.478562	0.00595777	0.00458707	0.00217014	0.00572706	0.0953869	0.00684219	0.168159	0.24299	0.0176793	-1.596	-2.12231	0.352226	-2.37569	0.642495	0.549155	0.0191008	0.450845	0.0191008
Id1	ENSMUSG00000042745.9	ENSMUST00000038368.8	0	chr2:152736251-152737410	+	0.088447	-0.0138272	-0.0377848	-0.0104259	1.10379	0.538716	0.564873	0.891778	0.207	0.455111	0.188111	0.996556	0.996111	0.998667	0.863712	0.00107446	0.000441754	0.000848195	0.00039219	0.0965209	0.164169	0.248013	0.152742	0.0399332	2.94489	2.30501	0.423171	2.19659	0.488234	0.522092	0.00817828	0.477908	0.00817828	novel	0	chr2:152737141	P60	0.280556	0.518833	0.481167
Cnst	ENSMUSG00000038949.8	ENSMUST00000143270.1	0	chr1:179546370-179627478	+	-0.846222	0.115364	0.17317	-0.144967	0.001745	-0.0703656	0.0592924	0.891444	0.231222	0.295444	0.256667	0.162778	0.181444	0.196222	0.94188	0.117351	0.0420499	0.0508652	0.0467679	0.096782	0.177778	0.20818	0.19081	0.0740139	-1.81382	-2.94932	1.35454	-2.11482	0.875546	0.304823	0.0726936	0.695177	0.0726936
Bmf	ENSMUSG00000040093.9	ENSMUST00000090219.6	0	chr2:118528757-118549687	-	-0.087444	0.303562	0.0159351	0.00290137	0.455004	0.230117	0.224141	0.886444	1	0.219111	0.162	0.999333	0.998889	0.993778	0.264588	0.00107941	0.000777427	0.000455319	0.000357081	0.100672	0	0.17112	0.135771	0.00350994	1.16869	0.425216	0.14213	0.529372	0.204689	0.478159	0.00819721	0.521841	0.00819721	novel	1	chr2:118530784	P60	0.993222	0.465583	0.534417
Fbp2	ENSMUSG00000021456.7	ENSMUST00000021907.7	0	chr13:62836884-62858400	-	0.605897	-0.508943	-0.0333868	0.38058	0.432212	0.500201	0.0774858	0.885444	0.800333	0.181	0.664778	0.413111	0.806778	0.197889	0.749268	0.0626922	0.0666802	0.0177017	0.0607963	0.101444	0.159818	0.148255	0.222873	0.0488862	-2.88553	-3.13628	0.892099	-3.79953	0.736075	0.645018	0.0572062	0.354982	0.0572062
Nol10	ENSMUSG00000061458.8	ENSMUST00000046011.10	0	chr12:17348458-17430094	+	0.0294426	-0.0133669	-0.00353205	0.00163974	0.0597158	0.0299764	0.0287443	0.884	0.463333	0.185111	0.162667	0.203444	0.192111	0.195222	0.938639	0.000122302	9.58434e-05	4.38476e-05	4.05001e-05	0.102555	0.248683	0.150862	0.136221	0.0428781	2.08833	1.414	0.0174856	1.37852	0.0151893	0.50736	0.00276413	0.49264	0.00276413
Slco4c1	ENSMUSG00000040693.6	ENSMUST00000071985.4	0	chr1:96818784-96872171	-	-0.229136	0.423502	0.0406068	0.133467	1.17162	0.675014	0.493844	0.882444	0.999444	0.252111	0.613778	0.998222	0.997111	0.989556	0.464768	0.00878788	0.00621477	0.00349149	0.00846141	0.103748	0.000555309	0.188572	0.237081	0.0157682	-1.57292	-2.37542	0.894048	-2.08374	0.457492	0.443084	0.0231216	0.556916	0.0231216
1700019G06Rik	ENSMUSG00000030623.3	ENSMUST00000179361.1	0	chr7:89510007-89511368	+	0.780693	0.0504605	0.117145	0.0328723	0.00123038	0.0731044	-0.0555886	0.881556	0.236333	0.286556	0.214778	0.166333	0.197222	0.175	0.563686	0.126336	0.0339232	0.0460855	0.0306314	0.104427	0.1805	0.204464	0.168667	0.0571796	-2.94851	-3.12655	1.22314	-3.98734	0.689631	0.681108	0.0766785	0.318892	0.0766785
Arhgap42	ENSMUSG00000050730.10	ENSMUST00000093893.5	0	chr9:8994329-9239101	-	0.0427569	0.00462756	-0.0124937	-0.0070323	0.815598	0.401033	0.41475	0.868889	0.177444	0.313667	0.210222	1	1	1	0.964276	0.000280585	9.78184e-05	0.000148708	0.000110626	0.113934	0.145974	0.215304	0.166047	0.0448529	0.689287	0.0269793	0.220436	-0.0253703	0.239822	0.510687	0.00418565	0.489313	0.00418565
Cntrob	ENSMUSG00000032782.13	ENSMUST00000125777.1	0	chr11:69299487-69323775	-	-0.581265	-0.116737	0.0169648	-0.202894	-0.0641696	-0.136389	0.0638004	0.868778	0.288444	0.191333	0.431444	0.177778	0.243222	0.198111	0.658053	0.0717094	0.029467	0.018309	0.0454922	0.114016	0.205267	0.154742	0.245327	0.05903	-2.50159	-3.495	0.978772	-2.78699	0.793279	0.360845	0.0614405	0.639155	0.0614405
Zfr2	ENSMUSG00000034949.12	ENSMUST00000144087.1,ENSMUST00000127526.1	0	chr10:81233155-81252123	+	-0.182815	0.048848	0.000755007	-0.0044663	-0.0362053	-0.0220524	-0.00781667	0.867889	0.34	0.179222	0.176444	0.200222	0.199778	0.159556	0.391403	0.00664551	0.00339051	0.00168697	0.00173205	0.114671	0.224425	0.147118	0.145328	0.0236727	0.921901	0.0665614	0.332931	0.375169	0.131757	0.454496	0.0201921	0.545504	0.0201921
3830406C13Rik	ENSMUSG00000033111.9	ENSMUST00000163392.1,ENSMUST00000112669.3	0	chr14:12284209-12303231	+	-0.043959	0.083852	-0.000255333	0.00313025	0.0816646	0.0412237	0.0378238	0.865444	0.999333	0.156444	0.163	0.236333	0.228778	0.224778	0.572074	0.000299413	0.000205984	9.43895e-05	9.72316e-05	0.116463	0.000666296	0.131984	0.136446	0.0154926	2.1284	1.40913	0.0326512	1.46302	0.0240462	0.489013	0.0043237	0.510987	0.0043237
Tbc1d31	ENSMUSG00000022364.8	ENSMUST00000161329.1	0	chr15:57912199-57970067	+	1.77093	0.406067	0.359887	0.0760367	0.043062	0.0608147	-0.0760551	0.861444	0.350222	0.323556	0.219111	0.197444	0.226444	0.188444	1.10268	0.738086	0.347467	0.312691	0.200184	0.119371	0.227592	0.218892	0.17112	0.14749	-0.269839	-0.605219	2.02636	-1.4804	3.96114	0.824374	0.126505	0.175626	0.126505
Psat1	ENSMUSG00000024640.3	ENSMUST00000162233.1	0	chr19:15904678-15947337	-	-0.555009	0.251156	-0.129497	-0.0202445	0.294453	0.113249	0.209395	0.857778	0.493444	0.313667	0.195444	0.300778	0.225778	0.405889	0.715275	0.0663556	0.0520418	0.0312807	0.0169155	0.122009	0.249985	0.215304	0.157263	0.0577588	-2.32635	-3.34861	1.19252	-2.62391	0.756975	0.366677	0.059481	0.633323	0.059481
uc007enp.1	uc007enp.1	uc007enp.1	0	chr10:20170780-20172677	+	-1.29742	-0.0253399	0.195735	-0.00649885	-0.403486	-0.070019	-0.10891	0.857222	0.205222	0.280889	0.210667	0.513333	0.201667	0.240222	1.10327	0.406711	0.0905899	0.146364	0.0921684	0.122406	0.163124	0.202013	0.166305	0.177783	-1.57376	-2.63344	1.90073	-1.92804	1.26889	0.232324	0.113847	0.767676	0.113847
Nme6	ENSMUSG00000032478.8	ENSMUST00000145376.1	0	chr9:109832749-109843116	+	0.66221	0.39111	-0.0551393	-0.0415271	0.116863	0.0252852	0.104713	0.853333	0.595667	0.193333	0.200556	0.202333	0.171556	0.216222	0.820192	0.0936984	0.0875257	0.0270926	0.0268023	0.125169	0.240875	0.155973	0.160351	0.0592861	-1.44067	-1.8281	0.543046	-2.45284	1.62564	0.656603	0.068652	0.343397	0.068652
Gm14341	ENSMUSG00000087293.1	ENSMUST00000154616.1	0	chr2:180954464-180966812	+	-0.518255	-0.102669	-0.14768	-0.0525563	-0.216578	-0.162136	-0.0762909	0.852889	0.274667	0.336556	0.206556	0.239333	0.298444	0.208333	0.941146	0.0570994	0.0233309	0.0293634	0.0172519	0.125483	0.199247	0.223311	0.163909	0.0712553	-2.76663	-3.66557	0.639985	-3.05159	0.565366	0.374866	0.0557339	0.625134	0.0557339
FR0084656	FR0084656	FR0084656	0	chr4:68744710-68747394	-	-0.561498	0.532686	-0.0895849	-0.0154053	0.0853197	0.018958	0.05928	0.85	0.826889	0.244222	0.177333	0.175333	0.150222	0.201444	0.814877	0.064979	0.0643815	0.0227896	0.0175593	0.127514	0.14316	0.184598	0.145902	0.0503623	-2.28716	-3.1753	0.946055	-2.66251	0.462209	0.365147	0.0588453	0.634853	0.0588453
Suv420h1	ENSMUSG00000045098.12	ENSMUST00000176262.1,ENSMUST00000113973.1,ENSMUST00000113977.2	0	chr19:3767421-3818303	+	0.052703	-0.0367738	-0.0545047	-0.0123506	0.171203	0.0785977	0.0959554	0.847667	0.655444	0.865444	0.257667	0.292222	0.278889	0.328	0.740066	0.000467274	0.00045831	0.000458913	0.000213709	0.129142	0.225862	0.116463	0.191296	0.0282462	2.85631	2.19608	0.0710035	2.13031	0.0801162	0.513171	0.00540017	0.486829	0.00540017
Zfp444	ENSMUSG00000044876.8	ENSMUST00000136777.1	0	chr7:6172226-6191349	+	-0.504302	-0.35896	-0.0209875	0.161296	0.716447	0.57148	0.191052	0.844222	0.684222	0.199333	0.392444	0.774889	0.809889	0.511444	0.560978	0.0607907	0.0580136	0.0154081	0.034589	0.131526	0.216086	0.159617	0.238458	0.0443845	-1.08407	-2.10327	1.89424	-1.48652	0.723481	0.378199	0.0576692	0.621801	0.0576692
4933430I17Rik	ENSMUSG00000058046.1	ENSMUST00000062145.1	0	chr4:62525369-62547993	+	0.170984	-0.0158104	-0.0237811	-0.00969985	0.358177	0.165052	0.166697	0.843	0.210222	0.234889	0.198222	0.593778	0.552	0.488778	0.371864	0.00706161	0.00209878	0.00227615	0.00189848	0.132366	0.166047	0.179736	0.158948	0.0271802	-1.3649	-1.89587	0.183965	-2.16091	0.253417	0.542568	0.0208294	0.457432	0.0208294
FR0047291	FR0047291	FR0047291	0	chr12:14139111-14141220	-	-0.26801	-0.447167	0.0199601	-0.0304312	-0.845672	-0.434403	-0.383635	0.842	0.993222	0.188333	0.218222	0.992444	0.947333	0.989667	0.498474	0.0152752	0.0104249	0.00411198	0.00496101	0.133051	0.00673259	0.152881	0.17062	0.019757	-0.849286	-1.718	0.747062	-1.35365	0.387227	0.433637	0.0303087	0.566363	0.0303087
Cux1	ENSMUSG00000029705.11	ENSMUST00000176172.1	0	chr5:136248135-136567490	-	-0.974293	-0.00774904	0.0425259	0.103574	0.0586056	0.0860293	-0.0869213	0.838667	0.233222	0.230111	0.253556	0.179111	0.194222	0.228	0.736337	0.271638	0.0658769	0.0666532	0.0781598	0.13532	0.178849	0.17718	0.189286	0.102575	-2.19634	-3.34244	1.47896	-2.45505	1.21201	0.285198	0.103872	0.714802	0.103872
Rbm14	ENSMUSG00000006456.10	ENSMUST00000180008.1,ENSMUST00000006625.7,ENSMUST00000113793.3	0	chr19:4800569-4811634	-	0.0633557	-0.020381	-0.0203773	-0.00819436	0.168708	0.0775873	0.0901285	0.837778	0.324778	0.316222	0.191556	0.299333	0.276667	0.303	0.921006	0.000697439	0.000397611	0.000397445	0.00025324	0.135921	0.219322	0.21625	0.154879	0.0423882	2.85831	2.20497	0.0813444	2.12491	0.0851351	0.515831	0.00659509	0.484169	0.00659509
Pcdhb10	ENSMUSG00000045657.2	ENSMUST00000051126.2	0	chr18:37411674-37414514	+	-0.0860969	-0.254154	-0.0113917	-0.0459724	-0.0147847	-0.0316082	0.00854933	0.836111	1	0.184778	0.512889	0.182333	0.447222	0.181444	0.372549	0.00131825	0.00092949	0.000464986	0.00110745	0.137045	0	0.150652	0.249862	0.00708869	0.897809	0.153056	0.0426396	0.261463	0.0500222	0.478496	0.00905899	0.521504	0.00905899	novel	1	chr18:37413135	P60	1	0.453583	0.546417
Txlna	ENSMUSG00000053841.9	ENSMUST00000084264.5,ENSMUST00000046425.9,ENSMUST00000142577.1,ENSMUST00000154105.1,ENSMUST00000132217.1	0	chr4:129626078-129641065	-	-0.0630719	0.0642818	-0.00634013	0.00776676	0.19249	0.106171	0.0918513	0.835889	0.847778	0.173444	0.179444	0.298111	0.328222	0.292	0.815635	0.000712464	0.000697226	0.000234082	0.000241045	0.137194	0.129065	0.143377	0.14726	0.0351455	3.10595	2.37288	0.0845585	2.45206	0.0580035	0.48424	0.00666591	0.51576	0.00666591
FR0066048	FR0066048	FR0066048	0	chr4:134922116-134923420	-	0.533126	0.460953	0.00509986	0.260777	0.167039	0.210325	0.00141563	0.834778	0.758667	0.183667	0.5	0.219556	0.409556	0.165	0.817979	0.0645021	0.0648671	0.0174456	0.0486354	0.137939	0.183112	0.14995	0.250028	0.0594551	-2.75444	-3.07086	0.524983	-3.60221	0.665452	0.628357	0.0590053	0.371643	0.0590053
Tmem180	ENSMUSG00000025227.8	ENSMUST00000137143.1	0	chr19:46341121-46375252	+	0.233479	-0.312152	-0.0461885	0.0322186	-0.278977	-0.10646	-0.162917	0.834778	0.950556	0.253667	0.207444	0.427	0.347889	0.424333	0.554515	0.0115385	0.0097922	0.00453637	0.00386806	0.137939	0.0470049	0.189341	0.16443	0.025139	-1.03443	-1.55845	0.408785	-1.86455	0.634986	0.557944	0.0264432	0.442056	0.0264432
Gm12002	ENSMUSG00000086584.2	ENSMUST00000153794.2	0	chr11:12314514-12351028	+	-0.559855	0.126745	-0.214865	-0.17249	-0.0853302	-0.112194	0.0233464	0.834667	0.281778	0.410333	0.339111	0.169889	0.225222	0.164889	0.926612	0.0670388	0.0297102	0.0425553	0.0351097	0.138014	0.202402	0.241987	0.22414	0.0615318	-2.98147	-3.84333	0.592582	-3.23664	0.523779	0.365599	0.0596698	0.634401	0.0596698
Senp6	ENSMUSG00000034252.8	ENSMUST00000177544.1	0	chr9:80066903-80144953	+	0.674456	0.055794	-0.0715051	0.123377	0.223873	0.215443	0.0488122	0.832	0.205556	0.234556	0.278556	0.258	0.378556	0.184333	0.809343	0.117721	0.0315013	0.0357498	0.0426197	0.139792	0.163321	0.179559	0.200985	0.0868298	-2.4199	-2.71321	0.954141	-3.42323	1.08492	0.65847	0.0762431	0.34153	0.0762431
Emc2	ENSMUSG00000022337.6	ENSMUST00000022962.6	0	chr15:43477229-43527777	+	-0.02941	-0.0022528	0.00623032	-0.000843183	0.0378812	0.0207921	0.0200601	0.830333	0.163333	0.229667	0.163333	0.163556	0.159	0.156333	0.992123	0.000156802	5.14278e-05	6.3844e-05	5.00099e-05	0.140896	0.136671	0.17694	0.136671	0.0477103	4.02716	3.31563	0.0130681	3.35242	0.012588	0.492648	0.00312978	0.507352	0.00312978
Rcc2	ENSMUSG00000040945.7	ENSMUST00000071169.2	0	chr4:140700541-140723220	+	-0.5434	-0.0505636	0.00851183	0.187112	-0.0295418	0.0371349	-0.082781	0.829889	0.220556	0.198444	0.412111	0.172	0.177222	0.211333	0.666041	0.0776789	0.0220072	0.0194008	0.0465778	0.141189	0.17193	0.159082	0.242302	0.0737806	-2.78723	-3.74019	0.7914	-3.03985	0.605343	0.369677	0.0643369	0.630323	0.0643369
Ankrd34c	ENSMUSG00000047606.1	ENSMUST00000060700.1	0	chr9:89728249-89738475	-	0.281148	0.311712	-0.0215279	0.0974337	0.248518	0.18094	0.0656919	0.829111	0.869111	0.178222	0.352889	0.252556	0.341333	0.187444	0.731049	0.0165182	0.0165925	0.00493247	0.00932331	0.141702	0.11377	0.146475	0.228384	0.0360144	-1.57559	-2.06046	1.53495	-2.41362	1.18602	0.569551	0.0314258	0.430449	0.0314258	novel	1	chr9:89738215	P60	1	0.618416	0.381584
Pabpc1l	ENSMUSG00000054582.4	ENSMUST00000067715.4	0	chr2:164025450-164050538	+	-0.468109	0.520781	0.0438691	-0.205006	0.187219	0.0260204	0.184987	0.827333	0.873556	0.198	0.462778	0.216667	0.169889	0.338333	0.64655	0.0520554	0.0501574	0.015435	0.0353515	0.142869	0.110469	0.158814	0.248642	0.0418358	-2.97857	-3.83435	0.651803	-3.23781	0.712612	0.386426	0.0537448	0.613574	0.0537448
Ces2g	ENSMUSG00000031877.8	ENSMUST00000043183.7	0	chr8:104961718-104969537	+	0.405897	-0.0214441	0.000151006	0.0250329	-0.213223	-0.0889216	-0.117032	0.823111	0.178333	0.172222	0.182444	0.275889	0.240778	0.255889	0.965524	0.0355879	0.0104283	0.0100707	0.0107526	0.145615	0.146547	0.142578	0.149175	0.0630917	-2.28648	-2.67222	0.295583	-3.15767	0.456968	0.59928	0.045125	0.40072	0.045125
Wrap73	ENSMUSG00000029029.8	ENSMUST00000132562.1	0	chr4:154142372-154167420	+	0.757686	-1.1512	-0.000130296	-0.0629778	0.547656	0.122601	0.367741	0.819556	0.970111	0.173333	0.196222	0.608889	0.276333	0.524889	0.661753	0.143013	0.110419	0.0355866	0.039589	0.147901	0.0289988	0.143305	0.157737	0.0382408	-1.49582	-1.83916	1.1828	-2.58875	2.53739	0.675584	0.081788	0.324416	0.081788
Lzts2	ENSMUSG00000035342.7	ENSMUST00000039016.6,ENSMUST00000179108.1,ENSMUST00000178087.1	0	chr19:45015176-45027104	+	-0.0331485	0.0601431	-0.0174607	-0.00284485	-0.036819	-0.0217439	-0.0180807	0.819333	0.996667	0.490444	0.166667	0.157889	0.169444	0.160778	0.615814	0.000201825	0.000142103	0.000161762	6.57177e-05	0.148043	0.00332259	0.249936	0.138904	0.0186176	2.77216	2.05837	0.054983	2.10047	0.0452072	0.491714	0.00355058	0.508286	0.00355058
Psors1c2	ENSMUSG00000024409.8	ENSMUST00000025273.8	0	chr17:35533201-35534647	+	-0.957883	-1.66431	0.0192027	0.0018774	0.0876792	-0.0190836	0.0406685	0.819111	0.991	0.182222	0.175222	0.181222	0.164778	0.177667	0.758428	0.222014	0.162076	0.0565548	0.0576337	0.148185	0.00891999	0.149034	0.144535	0.0489794	-2.16088	-3.36909	1.71912	-2.39906	1.72704	0.286487	0.0945683	0.713513	0.0945683
E030044B06Rik	ENSMUSG00000097740.1	ENSMUST00000181195.1	0	chr19:40868386-40874071	+	0.538789	0.0277165	0.0447653	0.208441	0.166981	0.209539	0.00782763	0.817556	0.186889	0.192667	0.405333	0.212333	0.418556	0.156889	0.969704	0.068112	0.0183072	0.0189605	0.0414757	0.149175	0.151978	0.155564	0.241065	0.0724237	-2.71321	-3.02616	0.527273	-3.58192	0.725754	0.629547	0.0604512	0.370453	0.0604512
Ikzf3	ENSMUSG00000018168.8	ENSMUST00000140876.1	0	chr11:98464902-98546031	-	0.384599	-0.507697	0.0926223	0.0248375	0.0313428	0.0326733	0.00543122	0.817	0.923333	0.326667	0.215222	0.172	0.189222	0.181222	0.609324	0.043568	0.039637	0.0188499	0.0114481	0.149528	0.0707968	0.21998	0.16892	0.0581696	-3.31236	-3.52904	0.362506	-4.06886	0.403791	0.59401	0.049954	0.40599	0.049954
Rasgrf1	ENSMUSG00000032356.6	ENSMUST00000034909.4	0	chr9:89909775-90026976	+	1.88452	-0.234316	-0.174019	-0.845034	-0.117105	-0.530031	0.109454	0.816778	0.25	0.233222	0.504333	0.263778	0.590333	0.21	1.33741	1.07877	0.311753	0.303485	0.757518	0.149668	0.187521	0.178849	0.250009	0.261389	-0.136411	-0.231015	2.84697	-2.42186	3.32955	0.826739	0.139389	0.173261	0.139389
Tk1	ENSMUSG00000025574.7	ENSMUST00000154790.1,ENSMUST00000153298.1	0	chr11:117815526-117826092	-	-0.361873	-0.0140446	-0.00127444	0.390029	2.37726	1.55074	1.05078	0.814667	0.192556	0.189111	0.855444	1	1	1	0.484049	0.0347577	0.00856664	0.00858016	0.0332024	0.151002	0.155495	0.153365	0.123673	0.030968	-1.18721	-2.08937	3.36033	-1.65388	2.03799	0.411234	0.0449277	0.588766	0.0449277
Mmp9	ENSMUSG00000017737.2	ENSMUST00000137626.1	0	chr2:164940780-164955850	+	-0.543995	0.438819	-0.547056	-0.133637	-0.0801549	-0.133579	0.0279823	0.813889	0.712111	0.822222	0.331778	0.179667	0.237333	0.179111	0.492369	0.0882895	0.0881698	0.0866788	0.0394806	0.151491	0.205032	0.146189	0.221726	0.0414767	-2.66904	-3.65953	1.27143	-2.92669	0.875643	0.369859	0.0684221	0.630141	0.0684221
Fam32a	ENSMUSG00000003039.8	ENSMUST00000003123.8	0	chr8:72219730-72223764	+	0.0506923	-0.234101	0.00455524	-0.000505967	0.0896761	0.0442643	0.0457893	0.813222	1	0.172222	0.151667	0.179333	0.176	0.180111	0.22307	0.000495293	0.000339407	0.000163322	0.000152141	0.151909	0	0.142578	0.128678	0.0023629	3.86666	3.20543	0.0239907	3.14097	0.0601894	0.512669	0.00555985	0.487331	0.00555985
BC100451	ENSMUSG00000076433.4	ENSMUST00000103024.3,ENSMUST00000168100.1	0	chr11:118332360-118342500	-	-0.442777	0.00537592	-0.0318246	-0.110383	0.157355	0.0300933	0.140617	0.813	0.173778	0.183889	0.288444	0.199333	0.160667	0.282667	1.02738	0.0460257	0.0122892	0.0129685	0.0201225	0.152048	0.143595	0.15009	0.205267	0.0762034	-3.18822	-3.92489	0.336648	-3.45774	0.430718	0.392226	0.050877	0.607774	0.050877
Chst9	ENSMUSG00000047161.6	ENSMUST00000053017.6,ENSMUST00000130553.1	0	chr18:15451924-15760157	-	-0.424157	0.12849	-0.0672386	-0.418474	-1.82709	-1.16044	-0.69736	0.811889	0.331444	0.218556	0.819778	1	1	1	0.762588	0.0410409	0.0195775	0.0129781	0.039741	0.152742	0.221614	0.170808	0.147759	0.0459202	-0.766345	-1.66815	2.23896	-1.25137	0.938827	0.396503	0.0482928	0.603497	0.0482928
Smg6	ENSMUSG00000038290.9	ENSMUST00000140197.1	0	chr11:74925823-75164448	+	-1.63295	-0.120399	0.134683	0.0588066	0.00982104	0.0377374	-0.0623969	0.811	0.240667	0.236222	0.229333	0.192444	0.188444	0.191556	0.908834	0.867887	0.216514	0.219355	0.197726	0.153296	0.182767	0.180441	0.176759	0.159521	-1.31639	-2.61746	2.7247	-1.5842	3.49532	0.199091	0.141974	0.800909	0.141974
Myh9	ENSMUSG00000022443.10	ENSMUST00000129453.1	0	chr15:77760587-77842175	-	-0.396143	0.0350008	0.0267873	-0.0127466	-0.0987851	-0.0455655	-0.0509257	0.810444	0.189889	0.184333	0.175	0.184333	0.176222	0.177667	1.01416	0.0391621	0.0111672	0.0106363	0.0103734	0.153641	0.153848	0.150371	0.144391	0.0815479	-3.21777	-3.97073	0.367473	-3.46783	0.452322	0.403129	0.0473667	0.596871	0.0473667
Ssh2	ENSMUSG00000037926.9	ENSMUST00000180554.1	0	chr11:77216287-77460220	+	0.351434	0.0381375	0.0409087	-0.00335695	0.293787	0.138199	0.155277	0.809444	0.189556	0.197667	0.164556	0.311556	0.291111	0.283667	0.88026	0.0283211	0.0085919	0.00912853	0.00793982	0.154261	0.153641	0.158612	0.137492	0.0530296	-2.95407	-3.30105	0.296207	-3.67764	0.524645	0.586388	0.0406732	0.413612	0.0406732
Pcdhb11	ENSMUSG00000051486.4	ENSMUST00000053073.4	0	chr18:37421418-37425032	+	-0.0702893	0.120191	0.00788193	0.000571005	0.0739229	0.0316542	0.0314963	0.807889	0.992111	0.172667	0.156889	0.578778	0.405778	0.426556	0.680296	0.000983923	0.000709235	0.000333393	0.000306501	0.155222	0.00782752	0.142869	0.132289	0.0217686	0.802309	0.0679551	0.0436842	0.157318	0.0336348	0.482439	0.0078312	0.517561	0.0078312	novel	0	chr18:37423916	P60	0.861333	0.414091	0.585909
Arhgap1	ENSMUSG00000027247.10	ENSMUST00000111329.1	0	chr2:91649860-91672326	+	-0.744364	0.0659868	0.0347972	-0.0140884	0.59799	0.258876	0.244171	0.807556	0.206556	0.182	0.181	0.571333	0.372222	0.409889	0.826632	0.141896	0.0415687	0.0358413	0.0359718	0.155427	0.163909	0.148893	0.148255	0.0682871	-2.32932	-3.44522	1.59731	-2.58409	1.44413	0.327221	0.0818755	0.672779	0.0818755
Dab2ip	ENSMUSG00000026883.11	ENSMUST00000138957.1	0	chr2:35558266-35730994	+	-0.777002	0.279639	-0.114198	-0.188137	-0.0361183	-0.080624	0.0307739	0.806111	0.433556	0.267444	0.347556	0.165444	0.208	0.189	1.10168	0.198387	0.110841	0.0588008	0.0855294	0.156313	0.245612	0.19594	0.226786	0.201421	-2.58469	-3.50186	0.652497	-2.89537	0.734637	0.32231	0.0951584	0.67769	0.0951584
Prpf40a	ENSMUSG00000061136.7	ENSMUST00000076313.6	0	chr2:53134704-53191284	-	-0.0309012	0.148761	-0.000683387	0.00229891	0.481862	0.24248	0.235623	0.805667	1	0.159111	0.165778	0.851222	0.862889	0.837444	0.209531	0.000193976	0.000126469	5.84559e-05	6.11771e-05	0.156585	0	0.13381	0.138311	0.00202603	2.33132	1.61916	0.152262	1.65873	0.152574	0.492276	0.00348096	0.507724	0.00348096
Tle1	ENSMUSG00000008305.12	ENSMUST00000132550.1	0	chr4:72117142-72200919	-	0.343106	0.0723555	-0.0376845	-0.0291114	2.03999	1.10298	1.12073	0.804333	0.261444	0.202889	0.202	1	1	1	0.749654	0.0296392	0.011311	0.00871444	0.00914516	0.157399	0.193113	0.161743	0.161214	0.0514671	-1.53442	-2.0102	1.94145	-2.39012	2.00099	0.584355	0.0416627	0.415645	0.0416627
Zmym6	ENSMUSG00000042408.7	ENSMUST00000125160.1	0	chr4:127077383-127124372	+	0.556285	0.13703	-0.0102859	0.0438083	0.0113147	0.0278052	-0.0175743	0.803222	0.323778	0.202667	0.224778	0.158778	0.168111	0.164333	1.20049	0.0895955	0.0364807	0.0199739	0.0227852	0.158074	0.21897	0.161611	0.174272	0.165982	-3.03022	-3.36717	0.439115	-3.73731	0.308317	0.632944	0.0690078	0.367056	0.0690078
Nsmf	ENSMUSG00000006476.13	ENSMUST00000141866.1	0	chr2:25054355-25062881	+	0.144199	0.073004	0.0243529	0.0270725	0.487374	0.272366	0.191556	0.803111	0.462556	0.210333	0.223667	0.983444	0.996111	0.817333	0.705957	0.00450181	0.00334471	0.00157839	0.00170194	0.158141	0.248626	0.166112	0.173659	0.0332487	-0.283718	-0.869436	0.170726	-1.06772	0.204445	0.535948	0.0166745	0.464052	0.0166745
Taf3	ENSMUSG00000025782.6	ENSMUST00000114906.1	0	chr2:9914552-10048596	-	1.59357	-0.0787463	0.00167923	0.048327	0.00668164	-0.0464695	0.0052948	0.802333	0.207222	0.197	0.200778	0.176778	0.196222	0.178222	1.0554	0.796872	0.192368	0.174324	0.180848	0.158612	0.164299	0.158209	0.160484	0.141717	-1.31607	-1.51609	2.88518	-2.83671	3.35541	0.797854	0.13669	0.202146	0.13669
FR0152123	FR0152123	FR0152123	0	chr3:8926527-8928268	-	0.810802	-0.16873	0.099056	0.376855	-1.58979	-0.727631	-1.33834	0.801556	0.287556	0.233778	0.494222	0.997556	0.933444	0.999222	0.730267	0.192381	0.0704235	0.0575209	0.133594	0.159082	0.20489	0.179146	0.249994	0.0595911	-1.27187	-1.62363	1.77895	-2.3738	2.77116	0.684946	0.0928301	0.315054	0.0928301
Col1a2	ENSMUSG00000029661.10	ENSMUST00000139201.1	0	chr6:4504814-4541543	+	0.636571	-0.208002	0.12732	0.0707373	0.308103	0.234438	0.106278	0.800667	0.365556	0.264889	0.215778	0.340222	0.478667	0.215778	0.826735	0.111038	0.0578445	0.0420633	0.0315556	0.159617	0.23195	0.194744	0.169237	0.0710573	-2.1907	-2.54143	0.79494	-3.1446	1.43001	0.650337	0.0749734	0.349663	0.0749734
Tsen2	ENSMUSG00000042389.7	ENSMUST00000130425.1	0	chr6:115544664-115578350	+	-0.479577	-0.0102477	-0.0881894	0.0314663	0.308995	0.16502	0.141927	0.799222	0.183667	0.255556	0.196889	0.338111	0.288	0.303667	0.781516	0.0618846	0.0157485	0.0223428	0.0169669	0.160484	0.14995	0.190268	0.158141	0.060088	-2.15639	-3.08847	1.1581	-2.5236	0.695796	0.384004	0.0583762	0.615996	0.0583762
Fam135b	ENSMUSG00000036800.7	ENSMUST00000022953.8	0	chr15:71445678-71727838	-	-0.0734535	0.0236613	0.00382302	0.0115897	-1.53647	-0.757522	-0.780585	0.798222	0.305778	0.157444	0.194333	1	1	1	0.959278	0.00109599	0.000571859	0.000344987	0.000397655	0.161081	0.212301	0.13267	0.156585	0.0436851	1.20007	0.461575	0.839687	0.556058	0.880962	0.48165	0.00826387	0.51835	0.00826387	novel	1	chr15:71532926	P60	1	0.477583	0.522417
Kcnab2	ENSMUSG00000028931.5	ENSMUST00000162017.1	0	chr4:152390742-152477871	-	-1.40887	1.36375	0.00024119	-0.267339	-1.13338	-0.960349	-0.156278	0.796111	0.762889	0.196	0.273556	0.890222	0.768556	0.306778	0.929184	0.61284	0.656629	0.152014	0.231529	0.162336	0.18091	0.157602	0.198745	0.109816	-0.0162819	-1.38466	6.25481	-0.296466	2.82934	0.222742	0.128788	0.777258	0.128788
Pp2d1	ENSMUSG00000044957.3	ENSMUST00000056198.3	0	chr17:53507460-53539451	-	0.539685	0.0480472	0.322372	0.0425459	0.0227196	0.0300107	-0.00422456	0.795889	0.187333	0.55	0.192778	0.160333	0.171889	0.168222	1.01686	0.0732255	0.0207953	0.0601801	0.0201859	0.162468	0.152256	0.247528	0.155632	0.0708575	-2.10911	-2.47682	0.360072	-3.05048	0.81063	0.629588	0.0625393	0.370412	0.0625393
Clns1a	ENSMUSG00000025439.4	ENSMUST00000148125.1	0	chr7:97696634-97718879	+	2.16598	0.296703	0.190534	-0.487518	0.0148953	-0.374616	0.376085	0.795556	0.277778	0.258111	0.341222	0.208889	0.403222	0.378	1.12704	1.74185	0.520842	0.457384	0.722797	0.162665	0.20064	0.191511	0.224815	0.283276	0.43314	0.069793	4.07803	-0.734374	4.84946	0.837966	0.162251	0.162034	0.162251
FR0002904	FR0002904	FR0002904	0	chr2:83665496-83667446	+	-0.129923	0.0531153	-0.00497769	-0.0411955	-0.204055	-0.156331	-0.0466694	0.795556	0.386889	0.164222	0.314333	0.708889	0.928556	0.292222	0.777649	0.00374522	0.00225766	0.00112078	0.0018621	0.162665	0.237232	0.137269	0.215552	0.0404726	1.3638	0.582727	0.103333	0.756175	0.12112	0.467595	0.0152263	0.532405	0.0152263
Sgk1	ENSMUSG00000019970.9	ENSMUST00000150089.1	0	chr10:21882184-21999903	+	1.34773	-0.065419	-0.340875	-0.160765	0.166373	0.0168753	0.153777	0.793889	0.200778	0.324889	0.237111	0.27	0.184444	0.235111	1.13839	0.567216	0.131589	0.229564	0.154958	0.163648	0.160484	0.21936	0.18091	0.143685	-0.52378	-0.83269	2.18968	-1.78737	3.35648	0.769196	0.127549	0.230804	0.127549
Tns3	ENSMUSG00000020422.7	ENSMUST00000129074.1	0	chr11:8431652-8664535	-	-0.678124	0.119295	0.0519461	-0.626756	-1.52571	-0.949091	-0.323997	0.792556	0.242556	0.183222	0.757889	0.999778	0.987444	0.943889	0.691644	0.13539	0.0368143	0.0292592	0.133508	0.16443	0.183743	0.149668	0.183514	0.0422732	1.69698	0.726309	2.97675	1.22378	0.876569	0.341307	0.0816409	0.658693	0.0816409
Atp6ap1l	ENSMUSG00000078958.3	ENSMUST00000182104.1,ENSMUST00000182446.1,ENSMUST00000109541.3	0	chr13:90883433-90905355	-	0.107455	-0.561084	-0.00315656	0.0552998	-0.993554	-0.451704	-0.541979	0.790333	1	0.160444	0.461222	1	1	1	0.170745	0.00262287	0.00170694	0.000798422	0.00193943	0.165725	0	0.134717	0.248524	0.00162259	1.52427	0.902637	0.486447	0.758781	0.554645	0.526821	0.0127614	0.473179	0.0127614
Ccdc40	ENSMUSG00000039963.12	ENSMUST00000133788.1	0	chr11:119228572-119265236	+	-0.597683	0.15605	-0.0113622	-0.193715	0.179662	-0.00473899	0.182244	0.790222	0.356556	0.236556	0.408556	0.229556	0.173333	0.306333	0.425698	0.157972	0.0676545	0.033938	0.078478	0.165789	0.229449	0.180617	0.241665	0.0642201	-2.70077	-3.91201	1.22161	-2.86202	1.14609	0.360011	0.0881611	0.639989	0.0881611
9830147E19Rik	ENSMUSG00000074158.3	ENSMUST00000107994.2	0	chr7:42609526-42642588	-	0.0707505	0.057221	0.0065146	0.00764953	0.0954634	0.0573934	0.0382277	0.789667	0.667111	0.177667	0.184222	0.368333	0.437889	0.283778	0.861989	0.00109541	0.00105747	0.000368484	0.000368475	0.166112	0.222099	0.146117	0.150301	0.0387356	-0.0840433	-0.721254	0.0555931	-0.813623	0.0604205	0.517675	0.00826239	0.482325	0.00826239
FR0272819	FR0272819	FR0272819	0	chr11:16750152-16751807	-	0.349673	-0.0192668	-0.056004	0.00326827	0.405933	0.197907	0.199734	0.789444	0.176667	0.221667	0.180111	0.395333	0.375	0.349222	1.00599	0.0315382	0.00852236	0.0107804	0.00879825	0.16624	0.145472	0.17255	0.147688	0.0666221	-2.90294	-3.23582	0.517133	-3.66775	0.527721	0.585894	0.0428875	0.414106	0.0428875
Fam161a	ENSMUSG00000049811.9	ENSMUST00000094363.3	0	chr11:23007531-23030788	+	-0.134604	-0.44432	-0.0248324	0.048872	0.0165326	0.0331493	-0.0144354	0.787556	1	0.235778	0.351667	0.162889	0.182111	0.160222	0.275337	0.0046695	0.00317954	0.00175196	0.00261449	0.16733	0	0.180207	0.228023	0.00602969	-1.00874	-1.77514	0.199302	-1.58368	0.159221	0.466438	0.0169918	0.533562	0.0169918
Atpaf2	ENSMUSG00000042709.8	ENSMUST00000141987.1	0	chr11:60400626-60418457	-	1.01638	-0.0486286	0.207086	0.00785494	-0.105445	-0.0876321	-0.0333194	0.787222	0.186333	0.255111	0.179	0.211222	0.208778	0.166556	0.979926	0.289032	0.0749033	0.106176	0.0704806	0.167522	0.15163	0.190051	0.146975	0.0800788	-0.841555	-1.10709	1.73151	-2.20256	2.93452	0.72206	0.10431	0.27794	0.10431
Snrpc	ENSMUSG00000024217.9	ENSMUST00000071006.7	0	chr17:27839974-27851968	+	2.25748	-0.18914	-0.677212	0.106718	0.406953	0.147708	0.32916	0.785222	0.243667	0.402889	0.232333	0.513333	0.290111	0.303889	0.887735	1.95016	0.49722	0.941075	0.433562	0.168667	0.184314	0.240596	0.178374	0.148878	1.94035	1.77068	4.66658	0.0919944	8.14015	0.841581	0.165737	0.158419	0.165737
D430042O09Rik	ENSMUSG00000032743.9	ENSMUST00000155059.1	0	chr7:125707915-125874793	+	-0.479998	-0.14512	-0.0302138	-0.0658225	0.0326577	-0.00291725	0.034824	0.784444	0.353333	0.216	0.248333	0.164667	0.176111	0.188778	0.818739	0.0781713	0.0374028	0.0196515	0.0246496	0.16911	0.228514	0.169363	0.186685	0.0977642	-2.84842	-3.71464	0.778589	-3.13335	0.395123	0.384354	0.0653186	0.615646	0.0653186
D030068K23Rik	ENSMUSG00000097393.1	ENSMUST00000180524.1	0	chr8:109075222-109273811	+	0.365327	0.357073	0.006325	0.278355	0.0578537	0.105825	-0.0464768	0.784222	0.773444	0.177667	0.646222	0.170222	0.218	0.168222	0.749365	0.0358095	0.0362353	0.00970653	0.0338432	0.169237	0.175248	0.146117	0.228644	0.0502189	-3.2445	-3.51083	0.40201	-3.95724	0.412689	0.589568	0.0455446	0.410432	0.0455446
Cox6a2	ENSMUSG00000030785.7	ENSMUST00000033049.7	0	chr7:128205436-128206366	-	-1.04117	0.313382	-0.029396	-0.200307	1.59787	0.33786	0.921489	0.781222	0.331778	0.186556	0.251778	0.996889	0.409111	0.996333	1.31068	0.334517	0.149878	0.0831317	0.121136	0.170933	0.221726	0.151769	0.188407	0.144568	-1.13293	-2.3544	3.08034	-1.43911	2.33502	0.275025	0.111291	0.724975	0.111291
Sp2	ENSMUSG00000018678.6	ENSMUST00000062652.6,ENSMUST00000107624.1,ENSMUST00000107626.1,ENSMUST00000107623.1	0	chr11:96953340-96982959	-	-0.0281831	-0.00313938	-0.00232472	0.00448988	-0.034571	-0.0160102	-0.0190624	0.779667	0.176333	0.170667	0.196222	0.175	0.168556	0.174222	1.0025	0.000176296	5.68498e-05	5.61611e-05	6.04144e-05	0.171806	0.145256	0.141555	0.157737	0.047337	1.97428	1.26402	0.0334253	1.30068	0.0336554	0.492955	0.00331866	0.507045	0.00331866
Edc4,Nrn1l	ENSMUSG00000036270.10,ENSMUSG00000044287.6	ENSMUST00000136048.1,ENSMUST00000060167.5,ENSMUST00000118920.1	0	chr8:105880881-105894908	+	0.495353	-0.0374983	0.0919652	0.0821819	-0.271989	-0.0777138	-0.169191	0.779	0.193333	0.242444	0.229778	0.410222	0.283	0.352778	1.05067	0.0683444	0.0190234	0.024024	0.0232013	0.172178	0.155973	0.183686	0.177	0.0751163	-1.00755	-1.43656	0.490674	-1.9851	1.03954	0.619486	0.0610504	0.380514	0.0610504
Atg16l2	ENSMUSG00000047767.10	ENSMUST00000143630.1	0	chr7:101289392-101302251	-	0.142063	-0.312456	-0.0205702	-0.00542377	-0.287106	-0.140798	-0.108139	0.779	0.999444	0.211444	0.168667	0.717111	0.663667	0.476444	0.377205	0.00544053	0.00382958	0.00183995	0.00148126	0.172178	0.000555309	0.166754	0.140234	0.0130302	-0.0832906	-0.67818	0.301828	-0.861462	0.275328	0.535409	0.01833	0.464591	0.01833
Xirp1	ENSMUSG00000079243.2	ENSMUST00000111635.2	0	chr9:120013755-120023598	-	-0.27671	-0.197125	0.0133114	0.121059	0.45098	0.321464	0.134183	0.778222	0.591111	0.166222	0.392889	0.451444	0.546556	0.284	0.841691	0.0189647	0.0177188	0.00546127	0.0121235	0.172612	0.241726	0.138608	0.238554	0.0468428	-2.95804	-3.65975	0.563526	-3.3192	0.251083	0.431575	0.0336727	0.568425	0.0336727
Cnot6	ENSMUSG00000020362.7	ENSMUST00000109183.2,ENSMUST00000020624.6	0	chr11:49671503-49712723	-	-0.082216	-0.0456435	0.00138482	0.0153379	0.680794	0.363334	0.31584	0.776778	0.465778	0.157556	0.206778	0.86	0.892556	0.811111	0.867202	0.00156035	0.00119902	0.000485185	0.000590589	0.173413	0.248856	0.132747	0.164039	0.0403348	3.12066	2.37147	0.273606	2.48142	0.211701	0.479465	0.00985593	0.520535	0.00985593
Esco2	ENSMUSG00000022034.9	ENSMUST00000022613.9	0	chr14:65819038-65833994	-	0.249057	-0.0489328	0.0372549	-0.245782	4.31938	2.0531	2.38974	0.776444	0.218111	0.192667	0.767444	1	1	1	0.758927	0.0148788	0.00537164	0.00484703	0.0148029	0.173598	0.170558	0.155564	0.178493	0.0380935	-0.368505	-0.914651	5.98972	-1.20027	7.54663	0.561722	0.0299575	0.438278	0.0299575
Crem	ENSMUSG00000063889.10	ENSMUST00000150235.1,ENSMUST00000182833.1,ENSMUST00000151311.1,ENSMUST00000182204.1,ENSMUST00000154135.1	0	chr18:3266048-3337748	-	-0.107797	0.0111317	-0.0268708	-0.00191891	-0.358914	-0.176918	-0.166674	0.774444	0.213	0.306778	0.195889	0.999333	0.965889	0.989889	0.222845	0.00389826	0.00108508	0.0016292	0.000994684	0.1747	0.16765	0.212689	0.157534	0.0117656	0.370686	-0.415418	0.238402	-0.224815	0.123171	0.473103	0.0155501	0.526897	0.0155501
Glt8d1	ENSMUSG00000021916.9	ENSMUST00000168584.1,ENSMUST00000022476.7	0	chr14:31001393-31012441	+	0.0373804	0.119959	-0.0138567	-0.00557726	0.317879	0.148381	0.168423	0.773889	1	0.325	0.186889	0.596889	0.555111	0.641889	0.402628	0.000327823	0.00021127	0.000175006	0.000110724	0.175004	0	0.219399	0.151978	0.00772123	2.51144	1.84329	0.0925639	1.79432	0.0956247	0.509343	0.00452462	0.490657	0.00452462
Gabra1	ENSMUSG00000010803.6	ENSMUST00000169305.1	0	chr11:42130939-42182930	-	-0.854295	-0.237674	0.0393696	0.0313278	-0.718245	-0.260403	-0.407062	0.772111	0.302	0.184	0.180778	0.716444	0.357556	0.71	1.07233	0.219388	0.0974747	0.0567	0.0560694	0.175975	0.210819	0.150161	0.148114	0.0967317	-1.7333	-2.85421	2.24679	-2.04718	1.29356	0.307186	0.0968415	0.692814	0.0968415
Mrpl33	ENSMUSG00000029142.8	ENSMUST00000152261.1	0	chr5:31596935-31701972	+	-0.421515	0.206161	-0.0318511	-0.0208362	0.0411624	0.0108082	0.034029	0.771333	0.456667	0.188444	0.183667	0.155222	0.171	0.170111	0.826756	0.0533679	0.0367878	0.0142456	0.0143998	0.176398	0.24815	0.15295	0.14995	0.0654956	-3.40112	-4.16532	0.364846	-3.58232	0.439373	0.397447	0.0548147	0.602553	0.0548147
Smpd4	ENSMUSG00000005899.6	ENSMUST00000166091.1	0	chr16:17619354-17644828	+	0.314583	-0.0572405	0.125626	-0.324466	0.298388	0.0356834	0.337278	0.770556	0.234111	0.385111	0.790111	0.377111	0.176	0.668222	0.710251	0.0285531	0.00962893	0.0164444	0.0283229	0.176819	0.179323	0.236827	0.165854	0.0436323	-1.88437	-2.34764	0.36019	-2.7131	0.694553	0.577472	0.0410385	0.422528	0.0410385
Gm26512	ENSMUSG00000097157.1	ENSMUST00000181874.1	0	chr12:90738201-90750693	+	-0.116239	-0.113326	-0.04513	-0.047245	-1.27073	-0.671569	-0.591511	0.769667	0.760667	0.344667	0.365222	1	1	1	0.514345	0.00339902	0.00339012	0.00192024	0.00213405	0.1773	0.182073	0.225897	0.231861	0.0233622	-0.943896	-1.70282	0.729645	-1.52813	0.517412	0.470997	0.0145159	0.529003	0.0145159
Ehbp1	ENSMUSG00000042302.8	ENSMUST00000045167.4,ENSMUST00000109563.2	0	chr11:22005828-22342292	-	-0.0243449	-0.0205787	-0.00151577	0.00517621	0.198439	0.108132	0.0949193	0.769333	0.671889	0.168444	0.217111	0.363667	0.396778	0.345333	0.890085	0.000135035	0.000134067	4.24139e-05	5.34072e-05	0.177479	0.220479	0.140086	0.169993	0.0381689	2.68199	1.97345	0.0559989	2.00536	0.0503171	0.493914	0.00290461	0.506086	0.00290461
FR0094197	FR0094197	FR0094197	0	chr13:105133310-105135398	-	-0.257344	0.819917	0.0742329	0.0808823	0.0695704	0.0778637	-0.00491144	0.766778	1	0.280444	0.305222	0.171556	0.198222	0.164778	0.363507	0.0187932	0.0127217	0.00863984	0.00898816	0.178849	0	0.201818	0.212085	0.00969966	-3.31197	-3.95992	0.454452	-3.59795	0.415549	0.436311	0.0335889	0.563689	0.0335889
Dynll1	ENSMUSG00000009013.4	ENSMUST00000127552.1	0	chr5:115297110-115300999	-	0.501116	-0.05423	0.121558	-0.462407	1.58132	0.507893	1.04634	0.764	0.202111	0.277667	0.715333	1	1	0.995222	0.791895	0.0793593	0.022394	0.029232	0.0811532	0.180324	0.16128	0.20059	0.203654	0.0613767	0.328457	-0.140641	0.834291	-0.634836	2.84142	0.620528	0.0656206	0.379472	0.0656206
Trpm7	ENSMUSG00000027365.8	ENSMUST00000125327.1	0	chr2:126791565-126876230	-	-1.51327	-0.0916001	0.281054	0.23946	-0.0528419	-0.0584433	-0.142274	0.763	0.217889	0.272444	0.254111	0.210222	0.190111	0.295889	1.44971	0.845191	0.222915	0.307667	0.268608	0.180851	0.170432	0.19824	0.18956	0.230723	-0.276583	-1.86477	3.56321	-0.488674	1.96052	0.215822	0.143686	0.784178	0.143686
Churc1	ENSMUSG00000090258.1	ENSMUST00000152917.1	0	chr12:76765538-76783180	+	0.128283	0.2686	0.0465514	-0.000853846	0.140446	0.0705725	0.067401	0.762667	0.996111	0.327444	0.151111	0.205778	0.212	0.192444	0.555474	0.00423664	0.00305064	0.00224436	0.00119826	0.181026	0.0038742	0.220249	0.128291	0.0194473	-2.43898	-2.94328	0.191613	-3.11098	0.267101	0.531993	0.0161929	0.468007	0.0161929
Draxin	ENSMUSG00000029005.4	ENSMUST00000030862.4	0	chr4:148098437-148130698	-	0.24256	0.534953	-8.95835e-05	-0.214989	5.30143	2.55242	2.81632	0.76	0.998889	0.167667	0.696333	1	1	1	0.528786	0.0143876	0.00954303	0.00455257	0.0140048	0.18242	0.00111	0.13957	0.211477	0.0146766	0.341196	-0.199375	8.99105	-0.515191	10.6088	0.560131	0.0294655	0.439869	0.0294655	novel	0	chr4:148099251	P8	0.410889	0.536026	0.463974
Nfs1	ENSMUSG00000027618.11	ENSMUST00000109600.1	0	chr2:156123639-156144186	-	-0.783364	0.149544	0.0477944	-0.0723294	0.0629214	-0.0259518	0.087947	0.76	0.310111	0.262	0.268778	0.176111	0.184	0.223778	0.600397	0.329396	0.112327	0.0699228	0.077241	0.18242	0.213966	0.193377	0.196558	0.163188	-1.78954	-2.9303	1.44016	-2.09025	0.945245	0.326128	0.117122	0.673872	0.117122
Top1	ENSMUSG00000070544.6	ENSMUST00000129289.1	0	chr2:160645888-160722764	+	0.849345	-0.0615933	-0.0396543	-0.185774	0.176908	-0.0104614	0.206046	0.757333	0.189444	0.179111	0.257556	0.233222	0.171111	0.307778	1.00484	0.23083	0.0599956	0.0589089	0.0822573	0.1838	0.153572	0.147047	0.191242	0.0866813	-2.07305	-2.35799	1.4747	-3.18954	1.7305	0.691359	0.099292	0.308641	0.099292
AI480526	ENSMUSG00000090086.1	ENSMUST00000160227.1	0	chr5:123133723-123141666	-	1.02506	0.135379	0.184041	-0.0768185	0.30792	0.0919908	0.156008	0.757	0.202444	0.229778	0.186333	0.385333	0.238333	0.225444	1.23326	0.316834	0.0948976	0.103808	0.0888572	0.183971	0.161479	0.177	0.15163	0.0952287	0.878136	0.58911	1.28984	-0.487716	3.97407	0.722568	0.108615	0.277432	0.108615
Tnfrsf23	ENSMUSG00000037613.9	ENSMUST00000035742.7,ENSMUST00000152703.1	0	chr7:143665809-143685872	-	-0.15454	-0.319553	-0.000863521	-0.103391	0.571078	0.161687	0.386474	0.756111	0.996444	0.171333	0.562444	0.834667	0.474222	0.956778	0.431155	0.00693994	0.00488653	0.00198386	0.00604726	0.184428	0.00354331	0.141994	0.246128	0.0160546	-1.29572	-2.06946	0.285447	-1.84866	0.405924	0.461508	0.0206726	0.538492	0.0206726
uc007xxo.1	uc007xxo.1	uc007xxo.1	0	chr15:103231958-103234052	-	-0.3242	-0.411712	-0.138574	-0.154843	0.0080834	-0.0493335	0.0547932	0.755222	0.874222	0.393778	0.435111	0.163667	0.190111	0.183222	0.722491	0.0333619	0.0312059	0.0196938	0.0220651	0.184882	0.10997	0.238743	0.245817	0.0477192	-3.39361	-4.06781	0.259321	-3.63165	0.417818	0.420298	0.0442193	0.579702	0.0442193
Gm26912	ENSMUSG00000097832.1	ENSMUST00000180988.1	0	chr12:110842276-110845216	-	-0.282186	0.844135	0.0291559	-0.229217	0.0850474	-0.0154074	0.112575	0.752333	1	0.198333	0.655667	0.167	0.150556	0.247556	0.389589	0.0259464	0.0178308	0.00744627	0.0253211	0.186349	0	0.159015	0.225793	0.0135604	-3.24517	-3.93211	0.424058	-3.52813	0.485681	0.430359	0.0392964	0.569641	0.0392964
Xrcc6	ENSMUSG00000022471.7	ENSMUST00000069530.6,ENSMUST00000164775.1	0	chr15:81987835-82040085	+	0.099576	0.107829	0.0105041	-0.0338328	0.0664398	0.0173652	0.053111	0.751444	0.793111	0.178444	0.287111	0.199556	0.161667	0.259778	0.767976	0.00255073	0.00258826	0.000839871	0.00123429	0.186796	0.164104	0.146618	0.204701	0.0343026	2.19188	1.56582	0.0567392	1.42921	0.0676172	0.524858	0.0125885	0.475142	0.0125885
Prdm11	ENSMUSG00000075028.5	ENSMUST00000111272.1	0	chr2:92965151-93046167	-	-0.0614661	-0.00180054	0.0134442	-0.00140371	-0.146912	-0.0715645	-0.0719394	0.751333	0.154667	0.221444	0.159444	0.561111	0.519889	0.561222	0.968061	0.000938107	0.000289513	0.000380147	0.000288053	0.186852	0.130759	0.172426	0.134037	0.0454021	-0.0564926	-0.781303	0.0579891	-0.698633	0.0522987	0.484642	0.00764854	0.515358	0.00764854
St18	ENSMUSG00000033740.11	ENSMUST00000131467.1	0	chr1:6487231-6860940	+	1.03447	0.404615	0.133911	0.58973	0.151447	0.572347	-0.0941443	0.749	0.380222	0.200333	0.509667	0.232444	0.789667	0.197444	0.873932	0.346966	0.195599	0.0974684	0.259023	0.18802	0.235679	0.160218	0.249934	0.0683178	-1.01375	-1.29687	2.18103	-2.30788	3.58503	0.723122	0.112619	0.276878	0.112619
Cep41	ENSMUSG00000029790.10	ENSMUST00000031810.8,ENSMUST00000140211.1	0	chr6:30653457-30693749	-	-0.0807728	-0.221475	-0.0180758	0.028174	0.864043	0.455495	0.40246	0.748778	0.999667	0.223444	0.302778	1	1	1	0.440109	0.00168771	0.00115373	0.00067688	0.000877385	0.188131	0.000333259	0.173536	0.211127	0.0111739	0.504195	-0.242819	0.3186	-0.126426	0.273315	0.479826	0.0102499	0.520174	0.0102499
Fam98c	ENSMUSG00000030590.8	ENSMUST00000150431.1	0	chr7:29152511-29156234	-	0.145581	0.0903847	0.0356134	0.0133149	-0.121958	-0.0506366	-0.0713497	0.747667	0.512889	0.268889	0.193556	0.242889	0.208778	0.257556	0.464084	0.00694793	0.00569006	0.00287036	0.00206202	0.188682	0.249862	0.196609	0.156109	0.0277049	-0.769983	-1.34125	0.518687	-1.55351	0.4715	0.536268	0.0206952	0.463732	0.0206952
Map4k1	ENSMUSG00000037337.10	ENSMUST00000085835.6	0	chr7:28982854-29003279	+	-0.2792	0.187575	-0.0500759	0.391989	1.82209	1.10134	0.71678	0.747333	0.566	0.208778	0.902	1	1	1	0.661786	0.0222768	0.0177346	0.00725823	0.0211956	0.188847	0.245671	0.165208	0.0884058	0.0340093	-1.22339	-2.03629	1.94311	-1.75032	0.876138	0.431022	0.0364695	0.568978	0.0364695
Fam73b	ENSMUSG00000026858.12	ENSMUST00000135841.1	0	chr2:30364233-30385521	+	-0.562627	-0.204947	-0.0366256	-0.812362	-1.16377	-0.993016	-0.0989448	0.746444	0.355333	0.186667	0.914444	0.995111	0.988778	0.294778	0.595671	0.103025	0.0524311	0.026524	0.0936195	0.189286	0.229097	0.151839	0.0782445	0.0394953	-0.0373399	-1.04967	3.10725	-0.472735	0.891984	0.366098	0.0731803	0.633902	0.0731803
Inpp5f	ENSMUSG00000042105.12	ENSMUST00000043138.6,ENSMUST00000148815.1	0	chr7:128611328-128696425	+	-0.101303	-0.244641	0.012794	0.00241105	-0.648039	-0.317209	-0.321887	0.746333	0.999333	0.177333	0.158111	0.968	0.955	0.945333	0.555413	0.0026385	0.00177728	0.000865236	0.000794272	0.189341	0.000666296	0.145902	0.133127	0.0161969	2.46628	1.70383	0.186699	1.83954	0.199529	0.474712	0.0128018	0.525288	0.0128018	novel	0	chr7:128664102	P60	0.330778	0.490667	0.509333
Cpsf4l	ENSMUSG00000018727.13	ENSMUST00000018871.1,ENSMUST00000106617.1,ENSMUST00000173655.1,ENSMUST00000100248.4	0	chr11:113698172-113710017	-	0.146177	0.373316	0.00355669	0.0605844	-2.21104	-1.08416	-1.18245	0.745222	0.999444	0.175222	0.365889	1	1	1	0.466584	0.00643285	0.00409621	0.00175353	0.00376652	0.189887	0.000555309	0.144535	0.23204	0.0156043	-0.242751	-0.814221	1.88608	-1.04559	2.22589	0.536421	0.0199155	0.463579	0.0199155
Apol9a	ENSMUSG00000057346.5	ENSMUST00000089452.5,ENSMUST00000081776.3	0	chr15:77403789-77411080	-	0.489265	-0.56241	0.0792523	0.0528944	1.02353	0.590252	0.36063	0.745111	0.798556	0.233222	0.208778	0.934889	0.962556	0.583222	0.813394	0.0876712	0.0915751	0.0271372	0.0231167	0.189942	0.160882	0.178849	0.165208	0.073376	-2.0058	-2.42277	0.818499	-2.88461	1.19319	0.617517	0.0688012	0.382483	0.0688012
A930004D18Rik	ENSMUSG00000054057.2	ENSMUST00000135980.1	0	chr2:18025193-18037737	-	0.937595	-0.742206	-0.036389	-0.0397782	-0.0443244	-0.27072	0.0530993	0.744889	0.656222	0.248667	0.257111	0.207667	0.395444	0.187111	0.477645	0.520113	0.452221	0.0983692	0.107269	0.190051	0.22562	0.186852	0.191026	0.0980722	-1.20756	-1.44038	2.24877	-2.62986	2.5242	0.697577	0.135301	0.302423	0.135301
Osmr	ENSMUSG00000022146.6	ENSMUST00000022746.6	0	chr15:6813577-6874969	-	-0.0792215	0.137001	-0.0147934	0.0161445	0.727694	0.382744	0.347581	0.744333	0.978667	0.203	0.208333	0.999667	0.999778	1	0.679305	0.00159657	0.00123923	0.000585191	0.00060998	0.190322	0.0208805	0.161809	0.164949	0.0251772	-0.431079	-1.16466	0.23079	-1.05619	0.195359	0.480213	0.0099701	0.519787	0.0099701
uc007qho.1	uc007qho.1	uc007qho.1	0	chr13:46986447-47008713	+	0.369713	-0.428412	0.106505	-0.0816534	1.03341	0.41346	0.600945	0.743111	0.820778	0.284444	0.245	0.957111	0.877778	0.916222	0.78488	0.0423191	0.0421931	0.018188	0.0161064	0.190918	0.147118	0.203558	0.184996	0.0449354	-1.47927	-1.92732	0.866298	-2.38307	1.3495	0.590466	0.0493392	0.409534	0.0493392
Ghr	ENSMUSG00000055737.6	ENSMUST00000110698.2	0	chr15:3317760-3583492	-	0.875223	-0.0145952	-0.0914715	0.51432	0.200913	0.370471	-0.0754664	0.742222	0.230556	0.241111	0.541778	0.266	0.484667	0.193667	0.632726	0.357635	0.0857485	0.0880195	0.265284	0.19135	0.177419	0.182997	0.248282	0.0944216	-2.01392	-2.34635	1.94882	-3.04187	1.63644	0.691745	0.119875	0.308255	0.119875
Rexo1	ENSMUSG00000047417.11	ENSMUST00000182682.1	0	chr10:80540922-80561560	-	0.842282	0.0763475	-0.00577452	0.072435	0.0283667	0.0553303	-0.0113636	0.741444	0.190222	0.177222	0.197111	0.159333	0.176444	0.165222	1.19907	0.239935	0.0656876	0.0620732	0.0668326	0.191726	0.154055	0.145831	0.158276	0.104854	-2.26021	-2.49934	1.086	-3.43612	1.61015	0.689545	0.101075	0.310455	0.101075
Gm10701	ENSMUSG00000074465.2	ENSMUST00000098926.2	0	chr9:24341657-24418709	+	-0.506436	0.0556175	0.00486539	-0.0409288	0.132406	0.050161	0.0785708	0.740333	0.205222	0.184889	0.182	0.196444	0.178556	0.195111	0.963593	0.0879742	0.0261752	0.0233287	0.0238323	0.192261	0.163124	0.150722	0.148893	0.0806569	-3.00624	-3.86578	0.662564	-3.2563	0.626642	0.378529	0.0685605	0.621471	0.0685605
Tmem62	ENSMUSG00000054484.8	ENSMUST00000067582.7,ENSMUST00000110686.2,ENSMUST00000135599.1	0	chr2:120977017-121007852	+	0.0559324	0.0366906	-0.000713021	0.024105	-0.999412	-0.479236	-0.521129	0.738444	0.520444	0.153333	0.347333	0.996222	0.994	0.997444	0.880601	0.000806918	0.000652326	0.000252577	0.00045307	0.193166	0.24961	0.129837	0.226718	0.0393764	2.75686	2.10165	0.356292	2.0256	0.419244	0.513977	0.00709478	0.486023	0.00709478
Zfp868	ENSMUSG00000060427.9	ENSMUST00000150118.1	0	chr8:69610857-69625548	-	0.764857	0.0982584	-0.18631	-0.803152	0.157325	-0.100192	0.43615	0.737667	0.224111	0.283667	0.744333	0.229333	0.220556	0.575667	0.789723	0.220865	0.0680237	0.0911531	0.239034	0.193536	0.173905	0.203222	0.190322	0.0820029	-1.71671	-2.03684	2.0079	-2.82656	1.97362	0.674173	0.0994386	0.325827	0.0994386
Crebl2	ENSMUSG00000032652.7	ENSMUST00000145643.1	0	chr6:134830154-134858931	+	-0.514492	-0.0324761	0.0220101	-0.0279903	-0.11385	-0.0946127	-0.0557534	0.736	0.194667	0.178111	0.178889	0.203444	0.218444	0.207778	1.02793	0.0907671	0.0246602	0.0231416	0.0230542	0.194326	0.156789	0.146404	0.146904	0.0883294	-1.5555	-2.47159	1.24185	-1.99046	0.568842	0.376735	0.0696595	0.623265	0.0696595
Grem2	ENSMUSG00000050069.3	ENSMUST00000055294.3	0	chr1:174833785-174921819	-	-0.0952782	-0.0222592	0.0131271	0.0239162	1.0974	0.570638	0.522383	0.735889	0.225444	0.185778	0.235889	0.997444	0.994889	0.997778	0.611063	0.0025011	0.000961725	0.000847574	0.00100013	0.194378	0.174639	0.151281	0.180265	0.0278524	-0.119883	-0.879303	1.0976	-0.729909	0.83106	0.476213	0.0124675	0.523787	0.0124675
Wscd2	ENSMUSG00000063430.8	ENSMUST00000138757.2	0	chr5:113490333-113589725	+	-0.159466	0.259696	0.0155648	-0.0742653	-0.441048	-0.298634	-0.153124	0.735	0.952556	0.179111	0.396111	0.572778	0.678222	0.422889	0.598888	0.00743071	0.00638586	0.00229378	0.00476378	0.194797	0.0451985	0.147047	0.239234	0.0255273	-1.63026	-2.39303	0.553421	-2.16696	0.372366	0.460292	0.0213786	0.539708	0.0213786
Ranbp10	ENSMUSG00000037415.5	ENSMUST00000041400.5	0	chr8:105768308-105827350	-	0.0264236	-0.0040099	0.002254	0.00150996	0.00802316	0.00439465	0.00380901	0.733889	0.186778	0.174444	0.168444	0.155444	0.161333	0.159444	1.0032	0.000177223	6.30636e-05	5.9187e-05	5.89984e-05	0.195318	0.151909	0.14403	0.140086	0.0477343	2.2658	1.59143	0.0335663	1.55563	0.0297677	0.506605	0.00332741	0.493395	0.00332741
Arl1	ENSMUSG00000060904.8	ENSMUST00000080379.6	0	chr10:88730858-88744094	+	-1.75935	-1.95772	0.140534	0.107538	0.0195887	0.132446	0.0207801	0.732556	0.775333	0.212778	0.218444	0.193667	0.203222	0.180667	1.04448	1.29261	1.33816	0.335037	0.350547	0.19594	0.174211	0.167522	0.170745	0.1258	1.34047	-0.295422	7.82848	1.12708	4.21562	0.196745	0.15746	0.803255	0.15746
Ahi1	ENSMUSG00000019986.10	ENSMUST00000105525.4,ENSMUST00000163505.2	0	chr10:20952547-21080428	+	0.0321972	-0.153564	-0.00827225	0.00273971	-0.0153673	-0.00744953	-0.00911057	0.732444	1	0.235444	0.166778	0.158222	0.157222	0.157	0.267849	0.000274656	0.000187411	0.000116051	8.87384e-05	0.195991	0	0.18003	0.138978	0.00331801	3.50961	2.83815	0.15121	2.79491	0.154492	0.508048	0.00414187	0.491952	0.00414187
Cwc22	ENSMUSG00000027014.8	ENSMUST00000127351.1	0	chr2:77881159-77946375	-	0.339204	-0.058124	0.0230943	0.0100155	-0.0945397	-0.0443074	-0.0500036	0.732333	0.205	0.175111	0.168111	0.178222	0.180111	0.165667	0.942562	0.0349924	0.0116934	0.0105475	0.010075	0.196043	0.162993	0.144463	0.139865	0.052955	-2.69887	-3.0699	0.274679	-3.47844	0.558275	0.583284	0.0451146	0.416716	0.0451146
Mad1l1	ENSMUSG00000029554.9	ENSMUST00000110829.2,ENSMUST00000031534.6	0	chr5:140008689-140321552	-	-0.0287964	0.0554765	0.00266967	0.00577816	0.347911	0.187821	0.163962	0.732	0.990444	0.167111	0.203333	0.728778	0.784444	0.693222	0.68568	0.000219165	0.000156568	6.99509e-05	7.94597e-05	0.196198	0.0094653	0.1392	0.162007	0.0220427	2.29485	1.58307	0.0684949	1.62198	0.0620818	0.492802	0.00370011	0.507198	0.00370011
Myb	ENSMUSG00000019982.8	ENSMUST00000020158.6	0	chr10:21124930-21160984	-	-0.376492	-0.178102	0.0603676	0.376522	3.15913	1.90726	1.44015	0.731111	0.414778	0.201778	0.734778	1	1	1	0.789149	0.0441816	0.026644	0.0140245	0.0442914	0.196609	0.242764	0.161081	0.194901	0.0487298	-0.702394	-1.57891	4.83333	-1.20665	3.40868	0.407953	0.0503375	0.592047	0.0503375
Prkrip1	ENSMUSG00000039737.5	ENSMUST00000123921.1	0	chr5:136178127-136198963	-	-2.23903	0.510064	-0.875309	0.0915443	-0.013033	0.0403301	0.0151023	0.730667	0.293667	0.390111	0.204889	0.205667	0.184111	0.178333	1.19839	2.11072	0.816949	1.14206	0.526067	0.196815	0.20745	0.237951	0.162928	0.184745	0.88356	-0.612811	8.86066	0.635344	5.84151	0.163531	0.165533	0.836469	0.165533
Aacs	ENSMUSG00000029482.3	ENSMUST00000131355.1	0	chr5:125475814-125517412	+	-0.448028	0.0597253	-0.00451694	-0.00059883	0.289448	0.109534	0.160545	0.730556	0.227778	0.205556	0.192111	0.296778	0.225222	0.288778	0.68672	0.0834225	0.0237004	0.0211564	0.0206342	0.196866	0.175915	0.163321	0.155222	0.0780535	-2.8362	-3.72184	0.702628	-3.1132	0.894117	0.391999	0.0675763	0.608001	0.0675763
uc009orb.1	uc009orb.1	uc009orb.1	0	chr9:30954087-31031205	-	0.290976	0.0634365	0.10291	0.019733	-0.104709	-0.0444065	-0.0629213	0.730444	0.233	0.315889	0.172778	0.178333	0.177444	0.176778	0.93506	0.0263597	0.00980056	0.0130806	0.00776786	0.196917	0.178731	0.216127	0.142941	0.0570775	-3.0471	-3.38331	0.255691	-3.74815	0.433302	0.571773	0.039545	0.428227	0.039545
Clec7a	ENSMUSG00000079293.5	ENSMUST00000184861.1,ENSMUST00000112076.2	0	chr6:129461591-129472777	-	0.2594	0.644306	-0.00824664	-0.0842523	1.55445	0.710811	0.864042	0.729444	0.998667	0.167556	0.298222	0.999667	0.998667	0.997889	0.511569	0.0215411	0.0140679	0.00576549	0.0100657	0.197377	0.0013317	0.139496	0.209309	0.0176276	-1.8489	-2.33086	0.974272	-2.65643	1.40444	0.564147	0.03592	0.435853	0.03592
Arhgef40	ENSMUSG00000004562.10	ENSMUST00000182644.1,ENSMUST00000182905.1,ENSMUST00000182760.1,ENSMUST00000182909.1,ENSMUST00000182061.1	0	chr14:51984719-52006251	+	0.0705811	-0.247065	0.0176644	-0.00385527	0.58874	0.284168	0.298898	0.728889	1	0.233222	0.167444	0.994778	0.984667	0.996889	0.386057	0.00134041	0.000941273	0.00056622	0.000445801	0.197632	0	0.178849	0.139422	0.00802486	1.86357	1.22017	0.166056	1.12134	0.188543	0.517632	0.00913894	0.482368	0.00913894
Zfp758	ENSMUSG00000044501.11	ENSMUST00000072477.4,ENSMUST00000149699.1,ENSMUST00000121315.1	0	chr17:22361453-22377281	+	0.0659539	0.0264172	-0.00196004	0.00329136	-0.113872	-0.0502865	-0.0609374	0.728111	0.327778	0.159333	0.157889	0.371667	0.308	0.401222	0.898945	0.00121666	0.000656553	0.000374247	0.000365157	0.197987	0.220364	0.133961	0.132975	0.0424027	1.60528	0.958022	0.081592	0.868246	0.0721314	0.516477	0.00870829	0.483523	0.00870829
Nav2	ENSMUSG00000052512.9	ENSMUST00000184471.1	0	chr7:48908716-49610090	+	0.158583	0.469548	-0.0709763	-0.0481489	0.526809	0.164257	0.317021	0.727444	1	0.384556	0.294556	0.753444	0.496778	0.779222	0.288725	0.00922121	0.00616021	0.00561928	0.00407735	0.198291	0	0.236699	0.207816	0.00882274	-1.0926	-1.63117	0.483528	-1.89951	0.682108	0.53947	0.0238011	0.46053	0.0238011
Rab40b	ENSMUSG00000025170.7	ENSMUST00000106107.2	0	chr11:121356125-121388251	-	-0.0908913	0.267848	0.0229242	-0.00284536	0.586154	0.289858	0.295842	0.725778	1	0.235556	0.159556	0.999111	0.995444	0.998444	0.430775	0.00234425	0.00157691	0.000932383	0.000714295	0.199047	0	0.180089	0.134112	0.0109704	0.170104	-0.579462	0.274974	-0.45377	0.265812	0.477306	0.0120728	0.522694	0.0120728
Actl6a	ENSMUSG00000027671.8	ENSMUST00000135400.1	0	chr3:32708546-32726968	+	0.323699	0.572789	0.00926548	-0.224619	0.825231	0.219737	0.565289	0.725667	0.963778	0.182	0.549889	0.965444	0.705111	0.941778	0.58422	0.0364414	0.0306514	0.00993225	0.0313801	0.199097	0.0349141	0.148893	0.247539	0.0314727	-0.921968	-1.42177	0.48877	-1.79306	1.26323	0.579519	0.0461846	0.420481	0.0461846
Dpf1	ENSMUSG00000030584.7	ENSMUST00000065181.5,ENSMUST00000142958.1,ENSMUST00000128145.1,ENSMUST00000154222.1,ENSMUST00000108231.1,ENSMUST00000049977.6	0	chr7:29303951-29317588	+	-0.116087	-0.00149898	0.0275895	-0.063429	0.041292	-0.00134685	0.0475076	0.725556	0.157667	0.232222	0.427333	0.166111	0.154111	0.215222	0.859388	0.00384459	0.00116297	0.00150831	0.00273913	0.199147	0.132823	0.178315	0.244747	0.0422002	2.22277	1.44906	0.169317	1.60619	0.175282	0.471039	0.0154356	0.528961	0.0154356
Rfx2	ENSMUSG00000024206.8	ENSMUST00000002444.7,ENSMUST00000086801.5	0	chr17:56775897-56831008	-	-0.0867356	0.058889	0.00442069	0.0158449	0.537634	0.283975	0.249461	0.721778	0.519222	0.162889	0.196	1	1	1	0.803501	0.00208765	0.00173339	0.00065644	0.00072339	0.200837	0.249658	0.136371	0.157602	0.0363352	0.30499	-0.442719	0.163968	-0.322518	0.12083	0.478341	0.0113959	0.521659	0.0113959
Shcbp1l	ENSMUSG00000042708.6	ENSMUST00000137861.1	0	chr1:153425162-153452574	+	-0.604011	1.37881	-0.0468682	-0.202179	0.146869	-0.00256919	0.183763	0.721667	0.997	0.186556	0.32	0.211667	0.162778	0.379778	0.650472	0.126617	0.090651	0.0357458	0.0627662	0.200886	0.00299133	0.151769	0.217624	0.03241	-1.76709	-2.8798	1.93928	-2.08198	1.19135	0.357553	0.0796153	0.642447	0.0796153
Smim17	ENSMUSG00000093536.1	ENSMUST00000160218.1	0	chr7:6398715-6432093	+	-0.0606857	-0.137375	0.00692768	-0.0153774	0.039869	0.0129426	0.027559	0.721333	0.998778	0.166667	0.23	0.176667	0.160111	0.179778	0.615093	0.00100114	0.000682541	0.000330458	0.000404632	0.201034	0.00122086	0.138904	0.17712	0.0174153	0.914773	0.183789	0.272576	0.265778	0.352246	0.484837	0.00790102	0.515163	0.00790102
Far1	ENSMUSG00000030759.10	ENSMUST00000123845.1	0	chr7:113513834-113571511	+	-0.40885	-0.00362611	0.0421186	-0.144753	-0.00032571	-0.0419117	0.0337551	0.720778	0.198111	0.237889	0.36	0.180444	0.175111	0.183556	1.09141	0.0721979	0.0176265	0.0201481	0.0350663	0.20128	0.158881	0.181318	0.230426	0.155649	-3.13923	-3.83738	0.318386	-3.44936	0.384253	0.40092	0.0635975	0.59908	0.0635975
Slc35e1	ENSMUSG00000019731.7	ENSMUST00000152080.1	0	chr8:72480641-72492614	-	0.0661606	-0.121798	-0.00327439	-0.0144275	0.00185886	-0.00720159	0.00793598	0.719667	0.983111	0.155778	0.206667	0.158556	0.151556	0.162444	0.674381	0.0012171	0.000908695	0.000356248	0.000449657	0.201769	0.0166055	0.131526	0.163974	0.0242775	2.80217	2.15417	0.0223358	2.063	0.0265994	0.516529	0.00870974	0.483471	0.00870974
Ndor1	ENSMUSG00000006471.11	ENSMUST00000137355.1	0	chr2:25244821-25256022	-	0.310669	-0.000190484	0.0849843	-0.272898	0.369093	0.0407773	0.387457	0.718556	0.184222	0.287778	0.663444	0.579556	0.208333	0.738556	0.578128	0.0361544	0.00948744	0.0155332	0.0338887	0.202256	0.150301	0.204985	0.223311	0.0386049	-0.51241	-0.979458	0.477048	-1.45442	1.31807	0.576363	0.0460358	0.423637	0.0460358
Wnt16	ENSMUSG00000029671.9	ENSMUST00000128245.1	0	chr6:22288227-22298522	+	-0.300017	-0.864171	-0.101607	0.00175793	-0.229585	-0.117231	-0.106648	0.718	0.999889	0.309222	0.175111	0.259667	0.234444	0.250889	0.486713	0.0308293	0.0210078	0.0144132	0.00850008	0.202498	0.000111111	0.213628	0.144463	0.0170828	-2.61538	-3.37728	0.79511	-3.01593	0.430475	0.426113	0.0426602	0.573887	0.0426602
Ppm1h	ENSMUSG00000034613.6	ENSMUST00000161065.1	0	chr10:122678762-122945795	+	1.39041	-1.03402	-0.491624	-0.0110506	-0.117321	-0.0661462	-0.0173627	0.716889	0.597778	0.348556	0.199778	0.218444	0.203333	0.172111	1.0384	0.821838	0.692859	0.412721	0.201447	0.202982	0.240466	0.22709	0.159884	0.11715	0.530994	0.27405	2.87796	-0.928008	6.11807	0.766028	0.145886	0.233972	0.145886
FR0048105	FR0048105	FR0048105	0	chr5:20728394-20728891	+	-0.557391	-0.397652	-0.0317146	-0.0343371	-0.0772552	-0.0687904	-0.018575	0.716889	0.579333	0.187333	0.189	0.177778	0.194889	0.175556	0.951484	0.121342	0.102199	0.0321429	0.0309485	0.202982	0.243733	0.152256	0.153296	0.0951886	-2.4377	-3.36011	0.911941	-2.77051	0.727327	0.367858	0.0791517	0.632142	0.0791517
Pld2	ENSMUSG00000020828.7	ENSMUST00000108556.1	0	chr11:70540064-70558110	+	0.121013	0.0294325	0.0827913	-0.0120712	0.802296	0.390921	0.407619	0.715556	0.230778	0.526	0.179222	0.930667	0.933111	0.904333	0.87561	0.004267	0.00174229	0.00346179	0.00139655	0.203558	0.177539	0.249352	0.147118	0.043001	-1.59629	-2.16194	0.32042	-2.32744	0.444002	0.530184	0.016255	0.469816	0.016255
Dnajc6	ENSMUSG00000028528.10	ENSMUST00000149047.1	0	chr4:101496648-101642799	+	1.04236	-3.57429	-0.143678	-0.0303891	-0.113176	-0.0185541	-0.124784	0.714333	1	0.238333	0.196556	0.254444	0.186556	0.210667	0.445646	0.52966	0.396784	0.137791	0.110406	0.204084	0	0.181551	0.157939	0.0227361	-0.14934	-0.32479	3.65996	-1.90651	5.73462	0.717288	0.134588	0.282712	0.134588
Drosha	ENSMUSG00000022191.9	ENSMUST00000141010.1	0	chr15:12824815-12935290	+	0.726365	0.088685	0.347617	-0.0364824	0.0996828	0.0692187	0.0671766	0.712556	0.221889	0.429444	0.205111	0.205444	0.212667	0.2	0.842882	0.234983	0.0638449	0.143617	0.0601837	0.204843	0.172673	0.245049	0.163059	0.0964657	-1.60864	-1.91822	1.07155	-2.76001	2.41044	0.665476	0.103337	0.334524	0.103337
Gm10699	ENSMUSG00000074461.2	ENSMUST00000098916.2	0	chr8:14090461-14092590	+	0.0432569	-0.0934383	0.00683428	-0.00638687	0.278108	0.132372	0.145074	0.71	0.996222	0.182444	0.184333	0.997333	0.989333	0.996889	0.646578	0.000528206	0.000357079	0.000179247	0.000183883	0.205923	0.00376392	0.149175	0.150371	0.0192868	1.14809	0.487345	0.0435549	0.427994	0.0510803	0.510811	0.00574223	0.489189	0.00574223
Rhbdd3	ENSMUSG00000034175.7	ENSMUST00000139742.1	0	chr11:5098926-5106093	+	-0.527543	0.0480636	-0.0251505	0.10199	0.287355	0.186503	0.0676966	0.709778	0.180556	0.183889	0.220333	0.469333	0.308778	0.383333	0.993934	0.0995509	0.0272627	0.0269115	0.0335628	0.206016	0.147972	0.15009	0.171806	0.0701718	-0.268784	-1.3026	1.90222	-0.688192	0.242144	0.374023	0.0724249	0.625977	0.0724249
Doc2g	ENSMUSG00000024871.4	ENSMUST00000127016.1	0	chr19:4003321-4007005	+	0.588333	0.520014	0.129505	0.00931839	-0.340567	-0.180477	-0.165229	0.709667	0.665667	0.278556	0.211333	0.345	0.318333	0.270222	0.701341	0.161698	0.147992	0.0564084	0.0389157	0.206063	0.222579	0.200985	0.16669	0.0861943	-2.495	-2.7622	1.1264	-3.52869	1.37407	0.637782	0.0895928	0.362218	0.0895928
Apc	ENSMUSG00000005871.8	ENSMUST00000167136.1	0	chr18:34220924-34322189	+	-1.40832	1.92999	-0.0654074	-0.6335	0.166195	-0.133384	0.159086	0.707556	0.844889	0.221111	0.430778	0.318333	0.237889	0.257778	0.925831	1.03096	1.05685	0.240054	0.582299	0.206944	0.131066	0.17224	0.245236	0.142534	-0.57421	-1.72877	4.05214	-0.927231	3.72019	0.238679	0.15944	0.761321	0.15944
FR0311455	FR0311455	FR0311455	0	chr17:16968047-16970498	+	-0.38915	-0.0957967	-0.19522	0.177443	0.265484	0.246786	0.028423	0.707222	0.251444	0.407111	0.375778	0.437111	0.486667	0.186889	0.951127	0.0526897	0.0204252	0.0339364	0.0320149	0.207082	0.188241	0.241398	0.234595	0.0592238	-0.854973	-1.77777	1.28107	-1.32321	0.204369	0.405137	0.0546856	0.594863	0.0546856
Sphkap	ENSMUSG00000026163.11	ENSMUST00000160953.1	0	chr1:83254139-83408200	-	-0.432841	-0.951564	-0.248389	0.0626798	-1.05137	-0.352171	-0.632663	0.705556	0.990889	0.456778	0.207444	0.962111	0.578444	0.988444	0.573735	0.0691833	0.0475285	0.0490371	0.0212346	0.20777	0.0090291	0.248159	0.16443	0.0251396	-1.06068	-2.01019	1.929	-1.50392	1.27938	0.395191	0.0619471	0.604809	0.0619471
Snx11	ENSMUSG00000020876.8	ENSMUST00000125025.1	0	chr11:96767555-96777559	-	0.380807	0.129939	-0.00448843	-0.389256	0.836035	0.162726	0.639908	0.704889	0.313333	0.182667	0.708778	0.929	0.507889	0.939556	0.740226	0.0550423	0.0262795	0.0153282	0.056709	0.208044	0.215179	0.149316	0.206435	0.053267	-1.00963	-1.48166	0.523354	-1.91667	1.57548	0.59282	0.0559553	0.40718	0.0559553
Lypd1	ENSMUSG00000026344.3	ENSMUST00000161361.1	0	chr1:125867622-125913101	-	-1.24522	0.209622	0.00537002	0.284419	1.33331	0.563325	0.262099	0.704889	0.223778	0.188444	0.255222	0.923778	0.506	0.350667	1.0696	0.596392	0.198021	0.161981	0.228307	0.208044	0.173721	0.15295	0.190105	0.0907376	1.0452	-0.315031	6.48959	0.753397	3.86975	0.249102	0.13289	0.750898	0.13289
Slc25a41	ENSMUSG00000011486.8	ENSMUST00000058661.7,ENSMUST00000169012.1	0	chr17:57032773-57041654	-	-0.447054	-0.190869	0.0224148	0.0168257	-0.0104823	-3.76999e-05	-0.00824898	0.704444	0.354333	0.183111	0.171667	0.159889	0.160444	0.157111	0.949922	0.0696312	0.0402686	0.0204144	0.0192876	0.208226	0.228807	0.149598	0.142213	0.0600492	-3.04674	-3.87147	0.650852	-3.30536	0.559729	0.391874	0.0618937	0.608126	0.0618937
Dmtf1	ENSMUSG00000042508.10	ENSMUST00000184401.1	0	chr5:9118801-9161776	-	-0.113766	0.136305	0.00788075	0.00537448	-0.000617074	-0.00107204	-0.00236971	0.703111	0.798111	0.177111	0.165	0.159222	0.163	0.155778	0.639087	0.00408582	0.004305	0.00131297	0.00125522	0.208769	0.161148	0.145759	0.13779	0.0320702	-0.658678	-1.41984	0.160799	-1.25253	0.102108	0.471619	0.0159123	0.528381	0.0159123
Josd2	ENSMUSG00000038695.6	ENSMUST00000155659.1	0	chr7:44467980-44471652	+	-1.10115	0.280117	-0.483133	0.293442	0.061759	0.25973	-0.106989	0.702556	0.262778	0.395667	0.272	0.179111	0.335444	0.224556	1.13382	0.499806	0.19393	0.299525	0.194114	0.208994	0.193747	0.239141	0.198038	0.121719	-0.870978	-2.10851	3.10472	-1.18051	2.19427	0.270704	0.129316	0.729296	0.129316
Ttll9	ENSMUSG00000074673.9	ENSMUST00000155631.1	0	chr2:152962485-153008482	+	0.894952	-0.211156	0.417432	-0.108268	-0.0628808	-0.0137665	-0.0577872	0.702556	0.315333	0.439333	0.264111	0.190444	0.185333	0.201667	0.584816	0.444083	0.159416	0.271053	0.12683	0.208994	0.215922	0.246347	0.194378	0.0820767	-1.50582	-1.83347	2.71772	-2.63142	2.53145	0.692332	0.13042	0.307668	0.13042
Mycbp	ENSMUSG00000028647.7	ENSMUST00000106202.3	0	chr4:123904832-123912269	+	0.416383	0.0647148	-0.101746	0.068255	-0.673118	-0.267635	-0.301653	0.701778	0.206667	0.246667	0.208889	0.951444	0.900667	0.605333	1.03108	0.0623168	0.0198883	0.0238989	0.0199775	0.209309	0.163974	0.185843	0.165273	0.0661292	-0.862423	-1.30875	0.326197	-1.82028	1.02812	0.601087	0.0590174	0.398913	0.0590174
Bfar	ENSMUSG00000022684.8	ENSMUST00000127973.1,ENSMUST00000023365.6,ENSMUST00000069281.7	0	chr16:13671858-13703612	+	0.0289279	0.0918672	0.0064465	-0.00280513	0.0849061	0.0422063	0.0432246	0.701778	1	0.217111	0.166667	0.184333	0.194333	0.199778	0.471324	0.000237964	0.000163397	9.2255e-05	7.74538e-05	0.209309	0	0.169993	0.138904	0.0100625	2.92561	2.25275	0.0279381	2.21284	0.0259339	0.507231	0.0038555	0.492769	0.0038555
Ccbl1	ENSMUSG00000039648.8	ENSMUST00000113661.3	0	chr2:30185124-30205847	-	0.548147	0.709908	0.201647	-0.0312687	0.0666332	0.022902	0.0765683	0.699889	0.837444	0.332444	0.197	0.181667	0.174778	0.194	0.824811	0.121908	0.117406	0.05794	0.0322015	0.210068	0.136146	0.22195	0.158209	0.0588967	-1.42465	-1.8435	1.10605	-2.38238	1.81156	0.629998	0.0793211	0.370002	0.0793211
Myt1	ENSMUSG00000010505.9	ENSMUST00000135744.1	0	chr2:181763332-181827797	+	0.986963	-1.49042	0.0466571	-0.995382	1.7684	0.229542	1.23278	0.699	0.883889	0.209556	0.714333	0.988222	0.537444	0.979	0.600269	0.507447	0.516797	0.109079	0.47394	0.210422	0.102641	0.16566	0.204084	0.0570546	1.87683	1.54761	2.14582	0.611146	5.8092	0.707772	0.135461	0.292228	0.135461
Ncoa3	ENSMUSG00000027678.11	ENSMUST00000139394.1	0	chr2:165992636-166073242	+	0.931713	-1.2338	0.101984	-0.0562389	0.107384	0.067333	0.164273	0.699	0.821556	0.238333	0.236111	0.218444	0.204444	0.251	0.642987	0.475956	0.480202	0.120584	0.117841	0.210422	0.146618	0.181551	0.180383	0.089091	-1.33701	-1.72201	2.16593	-2.36528	3.08815	0.698242	0.132105	0.301758	0.132105
FR0319398	FR0319398	FR0319398	0	chr9:44003068-44003666	-	-0.431663	-0.0135854	-0.0397457	0.0121883	0.0560587	0.0383052	0.0189988	0.699	0.184556	0.185889	0.188	0.175556	0.175444	0.171222	0.82699	0.0784506	0.0201446	0.021176	0.0214267	0.210422	0.150512	0.151351	0.152673	0.0707146	-3.13603	-3.96108	0.559491	-3.36934	0.679146	0.395732	0.0656931	0.604268	0.0656931
Etv4	ENSMUSG00000017724.8	ENSMUST00000132040.1	0	chr11:101769742-101785371	-	-0.0870594	0.0433361	0.00797295	0.00565419	0.629184	0.323031	0.308022	0.698222	0.385222	0.170778	0.164556	0.999889	0.999333	0.999111	0.814847	0.00242887	0.00151684	0.000763277	0.000736963	0.210731	0.236852	0.141628	0.137492	0.0396963	1.49894	0.741896	0.234076	0.870052	0.209344	0.478262	0.012289	0.521738	0.012289
Sema4d	ENSMUSG00000021451.9	ENSMUST00000138228.1,ENSMUST00000143396.1	0	chr13:51701246-51793747	-	0.330359	0.41677	-0.0167488	-0.393107	2.46312	1.26459	1.74563	0.697556	0.823444	0.189333	0.778667	1	1	1	0.422865	0.0474744	0.0469149	0.0117121	0.0487201	0.210995	0.1454	0.153503	0.172364	0.026965	-1.01559	-1.51989	2.69945	-1.87437	4.01483	0.580894	0.0524845	0.419106	0.0524845
9430002A10Rik	ENSMUSG00000062704.2	ENSMUST00000074808.2	0	chr8:88174560-88175028	+	0.458378	1.38542	0.051587	-0.114731	-0.0102509	-0.0431697	0.040522	0.697333	1	0.207556	0.272333	0.162222	0.193778	0.171333	0.499171	0.0898793	0.059106	0.0245662	0.0346188	0.211083	0	0.164495	0.19819	0.0222531	-1.24589	-1.69682	0.687558	-2.16788	1.5956	0.610225	0.0698046	0.389775	0.0698046
Aldh8a1	ENSMUSG00000037542.7	ENSMUST00000042699.7	0	chr10:21377291-21396585	+	-0.355988	0.0110175	-0.0168635	-0.00358091	0.212756	0.102718	0.111079	0.696556	0.169667	0.181778	0.171111	0.246111	0.22	0.248889	1.03361	0.0441495	0.0123763	0.0130145	0.0125985	0.211389	0.140896	0.148751	0.141848	0.0688847	-2.81059	-3.59539	0.491378	-3.15311	0.405619	0.412875	0.0504218	0.587125	0.0504218
Rbak	ENSMUSG00000061898.4	ENSMUST00000165318.1,ENSMUST00000164068.1,ENSMUST00000166382.1,ENSMUST00000049861.4	0	chr5:143172186-143180775	-	-0.0360649	0.134126	0.0101098	-0.00332252	0.266475	0.126783	0.131968	0.695778	1	0.237	0.162889	0.690111	0.661444	0.664889	0.40102	0.000383255	0.000262807	0.000161554	0.000125041	0.211695	0	0.180851	0.136371	0.00759613	1.88829	1.17119	0.0829928	1.22149	0.0900565	0.490986	0.00489214	0.509014	0.00489214
Prpf4	ENSMUSG00000066148.3	ENSMUST00000084524.3	0	chr4:62408797-62426990	+	0.0201503	-0.00166975	0.00416963	-0.00655006	0.0849799	0.0386683	0.0471693	0.695556	0.159	0.195556	0.257778	0.250778	0.234667	0.265778	0.984898	0.000120386	3.88831e-05	4.42329e-05	5.38739e-05	0.211782	0.133734	0.157331	0.19135	0.0432896	1.98533	1.30737	0.0277507	1.27955	0.0340022	0.505037	0.00274265	0.494963	0.00274265
Rmdn3	ENSMUSG00000070730.5	ENSMUST00000130249.1	0	chr2:119137001-119157034	-	0.757257	-0.183423	-0.157149	0.147701	-0.144147	0.0156713	-0.170465	0.695333	0.302333	0.289	0.270444	0.224111	0.187333	0.275667	1.19385	0.294692	0.115719	0.101614	0.0978606	0.211868	0.210951	0.205502	0.197326	0.239008	-2.22301	-2.49069	0.859442	-3.34021	1.23098	0.669769	0.112895	0.330231	0.112895
Bcas3	ENSMUSG00000059439.9	ENSMUST00000145281.1	0	chr11:85353167-85826058	+	1.1038	0.117167	0.850307	-0.074961	0.0179461	-0.0143479	0.0523533	0.695222	0.263111	0.590778	0.245222	0.191111	0.215222	0.205444	1.00335	0.759339	0.194605	0.697117	0.177258	0.211912	0.193905	0.241786	0.185109	0.234031	-1.21543	-1.51113	2.28401	-2.45429	1.97192	0.719832	0.154213	0.280168	0.154213
Ctage5	ENSMUSG00000021000.9	ENSMUST00000176223.1	0	chr12:59129720-59191583	+	-1.45581	0.0739787	0.137839	0.29974	-0.0060705	0.0890877	-0.209726	0.694778	0.258444	0.263889	0.307667	0.233222	0.237111	0.441778	2.32021	1.34826	0.317331	0.357185	0.488239	0.212085	0.191672	0.194273	0.213032	1.25363	0.687572	-0.545761	1.87726	0.35029	1.02059	0.242612	0.174566	0.757388	0.174566
E230016K23Rik	ENSMUSG00000051832.7	ENSMUST00000125626.1	0	chr11:83582056-83623693	+	0.283268	-0.304005	-0.00328455	0.158412	0.0492156	0.0853935	-0.0309578	0.694556	0.732	0.175222	0.444556	0.173667	0.206667	0.173111	0.744648	0.0306772	0.0298824	0.00819507	0.0206152	0.212172	0.196198	0.144535	0.246953	0.0470013	-3.52249	-3.72097	0.376957	-4.1789	0.318934	0.56981	0.0426048	0.43019	0.0426048
Ago4	ENSMUSG00000042500.11	ENSMUST00000122951.1	0	chr4:126489541-126533472	-	-0.427998	0.00575907	-0.121511	-0.0466547	0.00110698	-0.0193164	0.0270833	0.692	0.186333	0.275889	0.206667	0.163111	0.171889	0.166556	0.728334	0.0774178	0.0207006	0.0327193	0.0230779	0.21316	0.15163	0.199796	0.163974	0.0632355	-2.66138	-3.53142	1.06307	-2.98404	0.779095	0.396556	0.0653715	0.603444	0.0653715
Ddx27	ENSMUSG00000017999.10	ENSMUST00000126409.1	0	chr2:167015193-167034947	+	-1.27343	0.218639	0.174271	-0.0433934	0.0200729	0.00701032	0.0107012	0.691778	0.294444	0.277889	0.236778	0.203	0.202	0.237667	2.76158	0.968055	0.316076	0.300655	0.226531	0.213245	0.20777	0.200689	0.180734	1.41384	-0.233867	-1.31957	1.30177	-0.626952	0.881208	0.258547	0.162782	0.741453	0.162782
Mipol1	ENSMUSG00000047022.12	ENSMUST00000148418.1	0	chr12:57230427-57497199	+	-0.350724	0.852746	-0.0526554	0.0384434	0.303925	0.17823	0.116719	0.691222	0.995444	0.219222	0.202889	0.333111	0.328667	0.268333	0.541377	0.0523313	0.0365336	0.0149619	0.0146256	0.213458	0.00453531	0.171183	0.161743	0.0278515	-2.25248	-3.11766	1.02942	-2.6468	0.673136	0.414317	0.0548403	0.585683	0.0548403
Iqcc	ENSMUSG00000040795.6	ENSMUST00000127029.1	0	chr4:129615126-129619099	-	1.22145	-0.407043	-0.214846	0.137536	0.00146212	0.007898	-0.00945981	0.690778	0.335778	0.261556	0.232	0.215889	0.183556	0.183556	1.18812	0.770172	0.357479	0.241651	0.204213	0.213628	0.223056	0.193166	0.178196	0.165736	-0.180371	-0.500199	2.53689	-1.43318	3.92853	0.739992	0.149457	0.260008	0.149457
Snx20	ENSMUSG00000031662.7	ENSMUST00000034087.7	0	chr8:88626828-88636128	-	0.302132	-0.122535	-0.135648	-0.11546	0.466342	0.127311	0.292633	0.689889	0.339778	0.370222	0.330222	0.764222	0.502667	0.653111	0.796907	0.0342734	0.0185785	0.020176	0.017703	0.213966	0.224354	0.233184	0.2212	0.046264	-0.97222	-1.46223	0.218128	-1.85456	0.796039	0.57433	0.0449052	0.42567	0.0449052
Wdr90	ENSMUSG00000073434.5	ENSMUST00000176983.1	0	chr17:25844771-25861501	-	1.0396	1.30383	0.165402	-0.0119672	1.04067	0.529346	0.411212	0.689	0.768556	0.246	0.196222	0.928333	0.780444	0.441222	1.04169	0.560003	0.628455	0.169884	0.131641	0.214303	0.177898	0.185505	0.157737	0.144222	-0.0214021	-0.347543	1.99841	-1.26442	3.92358	0.715652	0.138107	0.284348	0.138107
Usp12	ENSMUSG00000029640.11	ENSMUST00000124009.1,ENSMUST00000085614.5,ENSMUST00000138202.1	0	chr5:146734809-146795006	-	-0.0478053	-0.129864	-0.00330445	-0.0102363	-0.0161682	-0.0137589	-0.00281903	0.689	0.999667	0.160889	0.193556	0.163222	0.158667	0.15	0.553018	0.000686878	0.000464687	0.000221317	0.000257768	0.214303	0.000333259	0.135019	0.156109	0.0147021	3.1738	2.44687	0.0561682	2.51413	0.0453091	0.488053	0.0065472	0.511947	0.0065472
Ciapin1	ENSMUSG00000031781.7	ENSMUST00000161762.1,ENSMUST00000159377.1	0	chr8:94819818-94838358	-	-0.103566	-0.32936	0.0416616	0.0247955	0.0521462	0.0553473	0.0123555	0.688667	0.999667	0.331111	0.241444	0.181778	0.248778	0.163222	0.294914	0.00403299	0.00271905	0.00213223	0.00148735	0.214429	0.000333259	0.221501	0.183169	0.00753204	1.32382	0.553096	0.453709	0.707596	0.679671	0.474159	0.0158166	0.525841	0.0158166
Rnf112	ENSMUSG00000010086.11	ENSMUST00000130648.1	0	chr11:61448442-61454131	-	1.54059	0.0920354	0.00652586	-0.304374	-0.161091	-0.424145	-0.0483398	0.686667	0.217889	0.223	0.275111	0.312111	0.457222	0.192444	1.53026	1.2849	0.313724	0.328833	0.439487	0.215179	0.170432	0.17329	0.199447	0.342417	-0.617322	-0.915882	3.51522	-1.90231	3.01386	0.772533	0.166011	0.227467	0.166011
2610307P16Rik	ENSMUSG00000085936.1	ENSMUST00000148885.1,ENSMUST00000125358.1	0	chr13:28460034-28885620	-	-0.181425	-0.00478745	0.051492	0.229584	2.22307	1.29058	1.01709	0.685889	0.167556	0.260556	0.811111	1	1	1	0.592254	0.012357	0.00335264	0.00497606	0.0126818	0.215469	0.139496	0.192688	0.153227	0.0348758	-1.66704	-2.40731	2.38956	-2.21872	1.60417	0.454909	0.0274807	0.545091	0.0274807
Cir1	ENSMUSG00000041777.11	ENSMUST00000136519.1	0	chr2:73283105-73312701	-	-0.119556	-0.320981	-0.0103623	-0.0411448	-0.075184	-0.066922	-0.014619	0.685889	0.999556	0.184222	0.289333	0.258778	0.367667	0.175222	0.412561	0.00543357	0.00366301	0.0015967	0.00255609	0.215469	0.000444296	0.150301	0.205642	0.0138426	1.45123	0.655917	0.208302	0.855038	0.153759	0.470188	0.0183359	0.529812	0.0183359
Tmx4	ENSMUSG00000034723.5	ENSMUST00000137377.1	0	chr2:134594185-134644145	-	-0.176054	0.0611798	0.00519159	0.00177862	0.442104	0.198912	0.23143	0.683556	0.285111	0.161444	0.165889	0.560889	0.461889	0.596222	0.842233	0.0105531	0.00510371	0.00313932	0.00320967	0.216331	0.203845	0.135395	0.138385	0.0454207	-1.94566	-2.69459	0.389516	-2.46132	0.307956	0.456217	0.025419	0.543783	0.025419
Cyp17a1	ENSMUSG00000003555.7	ENSMUST00000026012.7	0	chr19:46667165-46672974	-	-0.337364	0.1454	-0.101383	-0.0392908	0.0165989	-0.0167138	0.0341279	0.682	0.343	0.262556	0.186889	0.162111	0.170556	0.165778	0.868097	0.044273	0.0239291	0.0186938	0.0129592	0.2169	0.225376	0.193642	0.151978	0.0544074	-3.42659	-4.12045	0.36088	-3.6397	0.392288	0.417362	0.0506003	0.582638	0.0506003
Orc4	ENSMUSG00000026761.6	ENSMUST00000142851.1	0	chr2:48902824-48950277	-	-0.63297	0.0171592	-0.0449707	-0.291318	-1.14246	-0.308347	-0.484368	0.681667	0.226667	0.230667	0.431667	0.965	0.391556	0.752889	0.600195	0.219515	0.0530476	0.0582058	0.132106	0.217021	0.175308	0.177479	0.245358	0.0580529	0.0425916	-0.995749	3.06544	-0.379703	2.37424	0.354265	0.102012	0.645735	0.102012
Stat3	ENSMUSG00000004040.10	ENSMUST00000127638.1,ENSMUST00000156645.1	0	chr11:100885098-100939540	-	0.059738	0.121549	0.00966445	-0.0150019	0.30855	0.134167	0.172266	0.679556	0.982667	0.184444	0.215333	0.561222	0.487111	0.608778	0.665296	0.00110402	0.000864362	0.000388279	0.000433349	0.217784	0.0170348	0.150441	0.168984	0.0230409	2.64079	1.99052	0.0691418	1.90432	0.111411	0.514926	0.00829668	0.485074	0.00829668
Nae1	ENSMUSG00000031878.11	ENSMUST00000159702.1	0	chr8:104511028-104534637	-	-0.716507	0.452722	0.139683	-0.411535	-0.195064	-0.156181	-0.0159299	0.678889	0.498556	0.281	0.483333	0.310889	0.252556	0.193222	0.618205	0.325503	0.264202	0.10553	0.229214	0.218023	0.250026	0.202061	0.24975	0.0862004	-1.2212	-2.36217	3.10573	-1.55751	2.34174	0.340037	0.118291	0.659963	0.118291
Ide	ENSMUSG00000056999.8	ENSMUST00000134740.1	0	chr19:37268743-37337852	-	-0.813164	2.07751	0.0718041	0.410585	-0.12258	0.0724292	-0.21631	0.678889	0.996667	0.207778	0.426444	0.224111	0.201667	0.474	0.514958	0.351793	0.238636	0.0837976	0.224548	0.218023	0.00332259	0.164624	0.244617	0.0295392	0.827106	-0.291547	4.88221	0.437987	2.51176	0.320759	0.120391	0.679241	0.120391
Cacnb1	ENSMUSG00000020882.11	ENSMUST00000107561.2	0	chr11:98001508-98023034	-	0.684865	1.57146	-0.0571792	0.042654	0.135765	0.0942254	0.000171269	0.678556	0.980778	0.197667	0.205889	0.209667	0.224778	0.168111	0.820906	0.23249	0.191893	0.0582894	0.0621911	0.218142	0.0188548	0.158612	0.163517	0.0781801	-2.13608	-2.44217	1.41801	-3.19067	1.55477	0.65658	0.103174	0.34342	0.103174
Tmem59	ENSMUSG00000028618.5	ENSMUST00000128123.1	0	chr4:107178399-107200996	+	1.2223	-0.919438	0.0695825	-0.52136	-0.144184	-0.27942	0.0351098	0.678333	0.579333	0.238222	0.407333	0.268778	0.346556	0.206889	1.09396	0.924783	0.799104	0.225725	0.515138	0.218221	0.243733	0.181493	0.24144	0.247102	-1.34616	-1.76375	3.33133	-2.31428	3.21197	0.734378	0.161363	0.265622	0.161363
Dnase2a	ENSMUSG00000003812.7	ENSMUST00000148573.1	0	chr8:84908560-84922915	+	0.266807	0.215757	-0.0400625	0.252658	-1.36793	-0.541404	-0.851668	0.677556	0.576222	0.191778	0.654667	1	0.999889	1	0.753913	0.0272066	0.0233983	0.0083714	0.0264615	0.218498	0.244217	0.155016	0.226103	0.0387632	-0.770547	-1.2662	0.605914	-1.65622	1.39842	0.565854	0.0402317	0.434146	0.0402317
Rab6b	ENSMUSG00000032549.6	ENSMUST00000035155.6	0	chr9:103112074-103185270	+	-0.016643	0.102987	0.00438651	0.00427811	0.0473558	0.0260259	0.0239342	0.676667	1	0.218444	0.218444	0.156222	0.157667	0.160222	0.210212	8.55751e-05	5.97742e-05	3.6314e-05	3.47836e-05	0.218813	0	0.170745	0.170745	0.00197351	4.42861	3.72381	0.0599745	3.74722	0.0560728	0.495839	0.00231246	0.504161	0.00231246
Hcn2	ENSMUSG00000020331.3	ENSMUST00000020581.2,ENSMUST00000099513.1	0	chr10:79716634-79736108	+	-0.0302214	0.00473852	-0.00535413	-0.00974264	-1.15657	-0.589981	-0.568108	0.676111	0.177667	0.186333	0.242444	0.995	0.997556	0.995889	0.978989	0.000284407	9.94835e-05	0.000102502	0.000129886	0.219009	0.146117	0.15163	0.183686	0.0439972	3.10081	2.38672	0.511457	2.42905	0.480473	0.492446	0.00421479	0.507554	0.00421479
Gss	ENSMUSG00000027610.11	ENSMUST00000157008.1,ENSMUST00000176415.1,ENSMUST00000079691.6,ENSMUST00000130881.1	0	chr2:155563181-155592810	-	-0.0742087	0.162986	-0.00666645	0.0152406	-0.125667	-0.0482756	-0.0733888	0.675889	0.990333	0.166778	0.199222	0.326222	0.259111	0.344111	0.640594	0.00180427	0.00136535	0.000580655	0.00064802	0.219087	0.00957429	0.138978	0.15955	0.0216341	2.07177	1.32516	0.0599502	1.43177	0.0755334	0.481465	0.0105994	0.518535	0.0105994
Rnd2	ENSMUSG00000001313.6	ENSMUST00000134980.1	0	chr11:101464999-101471853	+	0.680348	0.454909	0.030119	0.0718256	1.85	1.11048	1.04713	0.675	0.519556	0.193222	0.212667	0.999778	0.999889	0.943111	1.16033	0.220458	0.173343	0.052878	0.0643441	0.219399	0.249645	0.155905	0.167458	0.141738	-0.66863	-1.07798	2.63888	-1.70305	3.4521	0.656054	0.101142	0.343946	0.101142
Pvrl3	ENSMUSG00000022656.9	ENSMUST00000121245.1	0	chr16:46387706-46498525	-	-1.01057	0.165779	-0.0746332	0.0371771	0.300553	0.127032	0.0743098	0.674333	0.265222	0.232667	0.218111	0.395333	0.233556	0.199444	1.03438	0.596746	0.202925	0.168339	0.152774	0.219632	0.194901	0.178553	0.170558	0.193537	-1.12774	-2.46431	2.6748	-1.39153	2.36058	0.291257	0.142156	0.708743	0.142156
Vmp1	ENSMUSG00000018171.3	ENSMUST00000145846.1	0	chr11:86583865-86683836	-	-0.35386	0.119541	0.0224445	-0.0295184	0.00469138	-0.0442532	0.0406736	0.674111	0.346	0.233444	0.242333	0.161	0.175667	0.182	0.602258	0.0811574	0.0411595	0.0211017	0.0223515	0.21971	0.226309	0.178968	0.183628	0.0947563	-2.75356	-3.54912	0.617456	-3.10219	0.450629	0.414266	0.0675022	0.585734	0.0675022
Fastkd1	ENSMUSG00000027086.10	ENSMUST00000140776.1	0	chr2:69686815-69713516	-	0.0628972	0.135638	0.0111274	-0.0322331	-0.0212467	-0.0293993	0.00193762	0.673889	0.988333	0.193667	0.372778	0.182444	0.354444	0.153778	0.627831	0.00126418	0.000962614	0.000463232	0.00081348	0.219787	0.0115318	0.156177	0.23384	0.0209798	0.459091	-0.183571	0.0462187	-0.273986	0.0591018	0.515714	0.00887701	0.484286	0.00887701
FR0194227	FR0194227	FR0194227	0	chr7:111090106-111092815	-	0.31774	0.0286847	0.0865833	0.136014	-0.00143664	0.0517266	-0.0537479	0.673889	0.173667	0.229667	0.329667	0.154667	0.183444	0.182333	0.99809	0.0369376	0.0113013	0.0144181	0.0205838	0.219787	0.143523	0.17694	0.221011	0.0555477	-3.00086	-3.32346	0.410385	-3.7416	0.51309	0.578052	0.0464248	0.421948	0.0464248
Foxp1	ENSMUSG00000030067.11	ENSMUST00000175880.1	0	chr6:98925338-99522721	-	-1.29614	-0.0731371	0.82252	0.143006	0.172093	0.122799	-0.0368641	0.673222	0.217333	0.515111	0.225111	0.309444	0.237667	0.217444	1.79481	0.939034	0.216334	0.70898	0.228987	0.220019	0.170118	0.249799	0.174455	0.513838	-0.916702	-2.12083	2.22743	-1.23821	1.68648	0.253691	0.157746	0.746309	0.157746
Dab2	ENSMUSG00000022150.10	ENSMUST00000160134.1	0	chr15:6299788-6440712	+	0.459498	0.107259	-0.126418	-0.0999442	1.45616	0.670665	0.84591	0.673111	0.237778	0.255222	0.238667	0.997444	0.994778	0.982111	0.831531	0.0828125	0.0308633	0.0338057	0.0309636	0.220057	0.18126	0.190105	0.181725	0.0527845	-1.36643	-1.7936	1.17873	-2.31613	2.00443	0.610672	0.0670706	0.389328	0.0670706
Slc39a3	ENSMUSG00000046822.6	ENSMUST00000059551.4,ENSMUST00000168076.1	0	chr10:81028538-81037426	-	-0.0144395	-0.0163259	-0.000298291	-0.00101006	-0.01001	-0.00486949	-0.00539891	0.671889	0.738333	0.156333	0.163667	0.156444	0.156222	0.152444	0.881466	6.55558e-05	6.61731e-05	2.15547e-05	2.15367e-05	0.220479	0.193219	0.131908	0.136895	0.0363085	3.01508	2.31215	0.068979	2.33259	0.0675185	0.49639	0.00202402	0.50361	0.00202402
Gm26803	ENSMUSG00000097265.1	ENSMUST00000181705.1	0	chr13:83723442-83729582	-	-0.189706	-0.0103686	0.0387955	0.00225952	0.036155	0.0179803	0.0131082	0.671778	0.161111	0.211889	0.163111	0.179111	0.169444	0.171222	0.849278	0.0125657	0.0037791	0.00470768	0.0038544	0.220517	0.135169	0.167011	0.136521	0.0424819	-0.0473582	-0.881333	0.47373	-0.598719	0.0800813	0.452867	0.0276776	0.547133	0.0276776
Gm12970	ENSMUSG00000087451.1	ENSMUST00000134911.1	0	chr4:130811617-130812326	-	0.338519	0.242959	0.0766143	-0.104699	0.420847	0.10825	0.310179	0.671444	0.512333	0.230889	0.271444	0.552556	0.316111	0.585889	0.800266	0.0458689	0.0383985	0.0163674	0.0200464	0.220631	0.249876	0.177599	0.197784	0.0486232	-1.32716	-1.78544	0.483961	-2.23021	1.11333	0.582878	0.0514616	0.417122	0.0514616
Tti1	ENSMUSG00000027650.6	ENSMUST00000029179.4,ENSMUST00000109522.1	0	chr2:157981803-158028433	-	0.0242146	-0.105119	0.00132441	0.00201443	0.0539664	0.0278567	0.0258334	0.671444	1	0.153889	0.158889	0.204111	0.204222	0.199556	0.348429	0.000186175	0.000128319	5.91538e-05	6.04256e-05	0.220631	0	0.130222	0.133658	0.00557731	2.07886	1.40399	0.0125578	1.36964	0.017233	0.506053	0.00341046	0.493947	0.00341046
FR0113705	FR0113705	FR0113705	0	chr15:78924955-78926696	-	0.28222	0.497308	0.0433037	-0.062297	-0.162562	-0.124274	-0.0489989	0.671111	0.933333	0.196778	0.230556	0.214556	0.271667	0.173333	0.700928	0.0308516	0.0285665	0.0102431	0.0112689	0.220746	0.0622291	0.158074	0.177419	0.0376187	-2.69817	-3.07181	0.466951	-3.47406	0.707195	0.569547	0.0427059	0.430453	0.0427059
FR0114622	FR0114622	FR0114622	0	chr7:126503740-126505465	+	-0.240867	-0.0414647	-0.0484541	0.00893794	0.0246814	0.013519	0.0106801	0.671111	0.203889	0.216556	0.173222	0.165333	0.158333	0.159778	0.893185	0.0228193	0.00770253	0.00808915	0.00639794	0.220746	0.162336	0.169678	0.143232	0.0552324	-2.378	-3.13453	0.59291	-2.82656	0.215912	0.440417	0.0370147	0.559583	0.0370147
Nkain1	ENSMUSG00000078532.3	ENSMUST00000180884.1,ENSMUST00000105993.3	0	chr4:130531602-130574173	-	-0.0224704	0.00699452	-0.00120548	-0.00608608	0.629462	0.312201	0.329192	0.671	0.246889	0.162111	0.220222	0.566556	0.574111	0.600778	0.975491	0.000160123	6.99954e-05	5.31724e-05	6.50377e-05	0.220784	0.185955	0.135846	0.171743	0.0426808	4.54301	3.83399	0.294472	3.8657	0.297446	0.494383	0.00316296	0.505617	0.00316296
Angel1	ENSMUSG00000021257.8	ENSMUST00000163388.1	0	chr12:86700502-86726460	-	0.269128	0.122673	0.0350851	-0.364913	0.800436	0.210955	0.659392	0.670222	0.368778	0.198333	0.833	0.991222	0.894	0.967889	0.557687	0.03009	0.0168609	0.00891202	0.0293167	0.221049	0.232807	0.159015	0.139126	0.0318373	-0.0938264	-0.607569	0.352858	-0.978784	1.71795	0.566369	0.0422576	0.433631	0.0422576
Cyb561	ENSMUSG00000019590.10	ENSMUST00000146607.1	0	chr11:105933702-105953336	-	-0.58058	1.06335	-0.0269036	-0.531101	0.0601011	-0.104135	0.237778	0.670222	0.937222	0.218667	0.634222	0.174778	0.218889	0.397556	0.563885	0.182654	0.160453	0.0490073	0.176332	0.221049	0.0588433	0.170871	0.23201	0.056363	-2.55674	-3.58727	1.29627	-2.81536	1.59534	0.364684	0.0945979	0.635316	0.0945979
Mink1	ENSMUSG00000020827.12	ENSMUST00000133310.1	0	chr11:70562881-70614483	+	1.30119	0.0338586	-0.320181	-0.285808	-0.1169	-0.54559	-0.185679	0.669667	0.237333	0.316889	0.310889	0.289778	0.594667	0.258667	1.02086	1.1074	0.250849	0.427375	0.398681	0.221238	0.181026	0.216494	0.214261	0.254293	-0.386344	-0.760986	3.04926	-1.50359	3.80936	0.741188	0.167762	0.258812	0.167762
Apobec3	ENSMUSG00000009585.11	ENSMUST00000177098.1	0	chr15:79891659-79915906	+	-0.130624	-0.25821	-0.0572007	-0.0185964	0.591477	0.240102	0.332737	0.669222	0.972	0.346111	0.188	0.794111	0.617222	0.865222	0.555358	0.00640636	0.0052881	0.00358917	0.00208646	0.221388	0.027219	0.226343	0.152673	0.024206	-1.46205	-2.21569	0.418964	-2.01979	0.34659	0.467444	0.01989	0.532556	0.01989
Gm16759	ENSMUSG00000086539.2	ENSMUST00000126238.1	0	chr9:63399381-63568691	+	0.353388	0.175018	-0.011963	0.042618	-0.266988	-0.113121	-0.140702	0.669222	0.37	0.173	0.179111	0.329111	0.292667	0.273889	0.891694	0.0490856	0.0300626	0.0137342	0.015157	0.221388	0.233126	0.143087	0.147047	0.0554023	-2.12029	-2.54146	0.29879	-2.97113	0.899622	0.586381	0.053054	0.413619	0.053054
Gdpd3	ENSMUSG00000030703.7	ENSMUST00000032944.7	0	chr7:126766414-126775643	+	0.557713	0.481221	0.00470357	-0.810974	0.25878	-0.0533208	0.466611	0.667778	0.601	0.182556	0.835556	0.375222	0.193444	0.706333	0.766396	0.135564	0.124246	0.0367836	0.148632	0.221875	0.239826	0.149246	0.137418	0.0530515	-1.23837	-1.66519	0.813408	-2.20091	1.91308	0.631723	0.0830859	0.368277	0.0830859
D130043K22Rik	ENSMUSG00000006711.9	ENSMUST00000171262.1	0	chr13:24845135-24901270	+	0.898743	-0.290508	-0.0902834	0.136181	0.023857	0.0661006	-0.0382233	0.666111	0.328667	0.233444	0.244556	0.167889	0.201222	0.184667	0.795939	0.466669	0.229922	0.131718	0.146786	0.222432	0.220669	0.178968	0.184769	0.0999908	-2.01847	-2.2404	2.33052	-3.31201	2.20109	0.692097	0.132269	0.307903	0.132269
Arpc3	ENSMUSG00000029465.8	ENSMUST00000141395.1	0	chr5:122391878-122406179	+	-0.849645	-0.123007	-0.594541	0.0180381	0.29831	0.170404	0.113048	0.664556	0.214667	0.501444	0.189	0.361889	0.228111	0.219889	0.788401	0.347251	0.106843	0.279629	0.0929066	0.222946	0.168604	0.250026	0.153296	0.0689247	-0.470498	-1.86595	4.87241	-0.73409	2.48685	0.313231	0.11735	0.686769	0.11735
Chd7	ENSMUSG00000041235.5	ENSMUST00000127476.1	0	chr4:8690406-8867659	+	-1.25003	0.85501	0.205329	-0.0993763	0.147414	0.0499486	0.187645	0.664	0.514333	0.217667	0.191667	0.256556	0.176	0.259222	1.0297	0.767796	0.596097	0.227019	0.203362	0.223129	0.249822	0.170307	0.154948	0.104701	-1.0299	-2.40847	4.0013	-1.28341	3.67515	0.254956	0.146111	0.745044	0.146111
Ccdc106	ENSMUSG00000035228.8	ENSMUST00000149912.1	0	chr7:5056152-5060785	+	-0.213255	0.284742	-0.0288093	-0.113534	0.0231279	-0.0321128	0.0683167	0.663667	0.818778	0.186444	0.394556	0.165222	0.181222	0.379111	0.808078	0.0173708	0.0174416	0.00555652	0.0111233	0.223238	0.148397	0.1517	0.238908	0.0389899	-0.411886	-1.25283	0.41996	-0.950095	0.132724	0.447123	0.0324216	0.552877	0.0324216
Mrps7	ENSMUSG00000046756.10	ENSMUST00000141556.1	0	chr11:115603925-115608036	+	-1.00525	0.767959	0.0657398	-0.451456	-0.126055	-0.195967	0.111559	0.663444	0.554444	0.194222	0.372889	0.191333	0.246333	0.262444	0.925805	0.469283	0.379713	0.126184	0.263606	0.223311	0.247063	0.156517	0.233869	0.0652722	2.83858	1.69558	5.44699	2.45545	1.91737	0.28744	0.128395	0.71256	0.128395
Rpl12	ENSMUSG00000038900.11	ENSMUST00000154340.1,ENSMUST00000134912.1	0	chr2:32961559-32964496	+	0.082551	0.0251085	0.0075538	-0.0276748	0.4498	0.198533	0.253181	0.662667	0.253333	0.161222	0.258222	0.998111	0.995111	0.996222	0.871514	0.00231517	0.00100725	0.000723784	0.00105385	0.223564	0.189177	0.135245	0.191565	0.0412358	1.07943	0.448701	0.116748	0.326955	0.207209	0.520614	0.0120004	0.479386	0.0120004
Efhd1	ENSMUSG00000026255.9	ENSMUST00000150831.1	0	chr1:87264363-87310839	+	0.423432	0.132644	-0.160953	0.0213132	-0.0598049	-0.0297581	-0.0416272	0.662556	0.310889	0.353222	0.210778	0.186889	0.17	0.187444	0.655704	0.0976785	0.0436628	0.0503127	0.0251257	0.223601	0.214261	0.228482	0.166369	0.0745283	-2.29625	-2.65709	0.866486	-3.20686	1.26555	0.601827	0.073107	0.398173	0.073107
Yap1	ENSMUSG00000053110.7	ENSMUST00000086580.5,ENSMUST00000065353.6	0	chr9:7931999-8004596	-	-0.0304717	-0.00229792	-0.00144244	0.0220731	0.0849197	0.0551408	0.0310953	0.662333	0.163444	0.160444	0.498	0.278889	0.349556	0.228667	0.940014	0.000298113	0.000100695	9.95076e-05	0.000251295	0.223673	0.136746	0.134717	0.250024	0.0407059	1.80255	1.08897	0.0333894	1.13265	0.0201199	0.492383	0.00431514	0.507617	0.00431514
uc009nqc.1	uc009nqc.1	uc009nqc.1	0	chr8:119659475-119670881	-	-0.38414	-0.484547	0.0305689	0.0334452	-0.330558	-0.133058	-0.196468	0.661778	0.788778	0.183556	0.185222	0.359	0.254111	0.404556	0.822607	0.0622684	0.0631622	0.0174864	0.0180345	0.223853	0.166626	0.14988	0.150932	0.0553738	-2.49616	-3.35357	0.830648	-2.85698	0.58134	0.406581	0.0592275	0.593419	0.0592275
Tmem59	ENSMUSG00000028618.5	ENSMUST00000141013.1	0	chr4:107178399-107200996	+	0.086204	0.270199	-0.0204186	0.012059	0.0584239	0.0338131	0.0194638	0.659778	0.999889	0.258333	0.225556	0.206667	0.199556	0.181556	0.128558	0.00402835	0.00337457	0.00150416	0.00125127	0.224496	0.000111111	0.191619	0.1747	0.00275999	1.56694	0.97978	0.241374	0.759919	0.3281	0.521514	0.0158165	0.478486	0.0158165
Hemk1	ENSMUSG00000032579.8	ENSMUST00000126392.1	0	chr9:107327692-107338350	-	-0.666144	-2.17131	0.0108985	-0.0432659	0.046121	0.00287695	0.0675967	0.659333	0.999	0.178556	0.186111	0.178556	0.155444	0.193889	0.50817	0.216176	0.157357	0.0566821	0.0561924	0.224638	0.000999111	0.14669	0.151491	0.0220105	-0.0838916	-1.15076	4.37783	-0.489169	1.89757	0.346914	0.100301	0.653086	0.100301
Fxyd5	ENSMUSG00000009687.8	ENSMUST00000162733.1	0	chr7:31032722-31042481	-	0.143562	-0.475446	-0.0279746	0.00140652	0.256277	0.13079	0.119293	0.658889	1	0.222111	0.174	0.321	0.325333	0.285111	0.39207	0.00909121	0.00664688	0.0032361	0.00244913	0.224779	0	0.172797	0.14374	0.0139676	-2.18789	-2.68957	0.339117	-2.91428	0.378575	0.535744	0.023651	0.464256	0.023651
Sec61g	ENSMUSG00000078974.4	ENSMUST00000131439.1	0	chr11:16500530-16508484	-	0.501284	-1.47401	0.0706593	0.129434	0.162598	0.143423	0.0394572	0.658333	0.998667	0.227556	0.285667	0.221333	0.309778	0.182889	0.391743	0.140291	0.109552	0.0427578	0.0539743	0.224956	0.0013317	0.175794	0.204084	0.019694	-2.03588	-2.35509	1.46984	-3.08609	2.28816	0.618667	0.0852107	0.381333	0.0852107
Inpp5f	ENSMUSG00000042105.12	ENSMUST00000129085.1	0	chr7:128611328-128696425	+	-0.114671	0.434485	0.0370764	0.0578542	-0.101389	-0.0234734	-0.0917759	0.657778	1	0.268444	0.369444	0.217889	0.169556	0.349	0.340787	0.00507664	0.00361961	0.00230394	0.00315872	0.225131	0	0.196404	0.232981	0.00833154	-1.08375	-1.8428	0.277686	-1.66099	0.212726	0.471402	0.0177263	0.528598	0.0177263
Herc3	ENSMUSG00000029804.10	ENSMUST00000131132.1	0	chr6:58831465-58920398	+	0.340648	-0.265108	0.058465	-0.032799	-0.706789	-0.38142	-0.175696	0.657667	0.541222	0.221889	0.192778	0.986222	0.930667	0.408889	0.609883	0.0564565	0.0491258	0.0189483	0.0167526	0.225166	0.248328	0.172673	0.155632	0.043526	-0.142414	-0.592352	0.836646	-1.12628	0.980354	0.583148	0.0568323	0.416852	0.0568323
Gm2885	ENSMUSG00000097103.1	ENSMUST00000181895.1	0	chr17:6798390-6827990	-	0.0852635	-0.0130242	0.0133119	-0.00282091	-0.181779	-0.084569	-0.07813	0.657	0.187444	0.179778	0.163667	0.628889	0.536	0.506333	0.818933	0.00251828	0.000872192	0.000872844	0.000805402	0.225376	0.152326	0.147474	0.136895	0.0382067	-0.137655	-0.760879	0.0978365	-0.881542	0.0724609	0.521289	0.0125137	0.478711	0.0125137
Gm26566	ENSMUSG00000097078.1	ENSMUSG00000097078.1	0	chr4:88721805-88722842	+	-0.511382	-0.087592	0.0208873	-0.140908	-0.0354783	-0.0901977	0.0471434	0.656111	0.199222	0.172556	0.249333	0.170111	0.202667	0.177444	0.988692	0.109992	0.0349272	0.0311021	0.0451331	0.225654	0.15955	0.142796	0.187187	0.0664087	-2.05437	-3.0147	1.20216	-2.41785	0.889769	0.378102	0.0757954	0.621898	0.0757954
Prmt7	ENSMUSG00000060098.5	ENSMUST00000128201.1	0	chr8:106210936-106252794	+	-0.886196	-0.14841	0.0257169	-0.0749604	0.236904	0.0510633	0.174632	0.654889	0.213667	0.181333	0.194222	0.312778	0.174111	0.274444	1.08885	0.394614	0.121269	0.103875	0.108526	0.226035	0.168032	0.148468	0.156517	0.113313	-1.85545	-2.97508	2.25943	-2.15988	2.16727	0.307714	0.123202	0.692286	0.123202
4930442H23Rik	ENSMUSG00000053603.4	ENSMUST00000056086.4	0	chr10:81182605-81183849	-	0.297139	0.0219795	-0.00819154	-0.0249612	0.17015	0.0769559	0.0884413	0.654778	0.175667	0.174778	0.175444	0.239889	0.220556	0.209333	0.982479	0.035345	0.0107673	0.0103292	0.010336	0.226069	0.144824	0.144247	0.14468	0.0581481	-2.1872	-2.622	0.278119	-3.00432	0.563199	0.573088	0.0455704	0.426912	0.0455704
Adamtsl5	ENSMUSG00000043822.12	ENSMUST00000138705.1	0	chr10:80339110-80348412	-	0.744915	0.168206	-0.0298927	-0.368385	-0.178301	-0.192974	0.00824676	0.654222	0.324	0.259333	0.429222	0.275667	0.283778	0.185778	0.52501	0.453544	0.156888	0.106006	0.276141	0.226241	0.219048	0.192101	0.245018	0.119649	-1.74752	-2.00872	2.49218	-2.99485	2.162	0.661045	0.133202	0.338955	0.133202
Ufsp2	ENSMUSG00000031634.6	ENSMUST00000150943.1	0	chr8:45975528-45996958	+	-0.79833	0.431342	0.190156	-0.00894824	-0.120376	-0.00293217	-0.0250517	0.654111	0.445444	0.294333	0.233889	0.212778	0.182778	0.188889	0.714388	0.399436	0.270399	0.153508	0.102162	0.226275	0.247051	0.207724	0.179205	0.0999353	-1.97269	-2.85027	1.94798	-2.39412	2.0061	0.325643	0.127089	0.674357	0.127089
A330033J07Rik	ENSMUSG00000097622.1	ENSMUST00000181053.1	0	chr13:48044231-48262623	-	0.275439	0.148049	0.0126348	0.195876	-1.5672	-0.645014	-0.924402	0.653889	0.394778	0.177222	0.497667	1	1	1	0.822687	0.0317779	0.0191993	0.0088184	0.0259909	0.226343	0.238955	0.145831	0.250022	0.0499642	-1.05244	-1.56999	0.787682	-1.89023	1.56823	0.567881	0.0433898	0.432119	0.0433898
Gnptab	ENSMUSG00000035311.10	ENSMUST00000155306.1	0	chr10:88379132-88447329	+	0.814765	-0.0916468	0.135829	0.344387	-0.305153	-0.0125634	-0.627754	0.653444	0.261111	0.283	0.395	0.354333	0.193222	0.623778	0.772843	0.47978	0.130111	0.151351	0.281076	0.22648	0.192954	0.202934	0.239002	0.151036	-1.26544	-1.67582	2.47827	-2.25417	3.0006	0.67467	0.135162	0.32533	0.135162
Ptpn5	ENSMUSG00000030854.9	ENSMUST00000139057.1	0	chr7:47077798-47133684	-	-1.13576	-2.59792	-0.188498	-0.706371	0.293623	-0.0999716	0.617455	0.653111	0.967222	0.233889	0.472	0.423556	0.207222	0.656333	0.763825	0.728872	0.68129	0.226451	0.569611	0.226582	0.0317069	0.179205	0.249244	0.101291	-0.880347	-2.05929	4.23022	-1.21371	4.81355	0.273408	0.147707	0.726592	0.147707
Pik3ip1	ENSMUSG00000034614.8	ENSMUST00000130747.1	0	chr11:3330401-3342971	+	0.788345	2.29323	0.210533	-0.187669	-0.426747	-0.366848	-0.0854654	0.651778	0.998	0.254222	0.242222	0.536111	0.632222	0.196444	0.629376	0.291135	0.219398	0.117597	0.10796	0.226989	0.00199622	0.189614	0.183571	0.0284417	0.284907	-0.0330822	2.29328	-0.988379	4.99281	0.676294	0.11051	0.323706	0.11051
FR0215313	FR0215313	FR0215313	0	chr1:82913325-82914129	+	-0.429217	1.26681	-0.101999	-0.166069	0.0701009	-0.050748	0.132189	0.650556	0.999778	0.242111	0.311556	0.175222	0.180556	0.346222	0.559978	0.0830639	0.0588942	0.0305164	0.0431821	0.227358	0.000222198	0.183514	0.214513	0.0232469	-1.57024	-2.45627	1.54981	-2.02313	0.813322	0.396447	0.0674597	0.603553	0.0674597
Tctn1	ENSMUSG00000038593.12	ENSMUST00000176677.1	0	chr5:122241287-122264460	-	0.844009	0.617542	-0.0376276	0.00519857	0.00664848	-0.0182649	-0.0532606	0.650556	0.529222	0.233222	0.237778	0.198444	0.189111	0.197222	0.771069	0.486611	0.415258	0.124724	0.136336	0.227358	0.249174	0.178849	0.18126	0.128447	-1.38061	-1.76681	1.83167	-2.4019	3.10032	0.680407	0.136342	0.319593	0.136342
Plekhg2	ENSMUSG00000037552.11	ENSMUST00000121085.1,ENSMUST00000128015.1,ENSMUST00000129145.1,ENSMUST00000094644.4,ENSMUST00000119990.1	0	chr7:28359604-28372599	-	-0.0708771	-0.0221278	-0.0185377	0.0879638	1.21173	0.649398	0.552254	0.650444	0.240667	0.218444	0.765444	1	1	1	0.731744	0.00174937	0.00076507	0.000703529	0.00189954	0.227392	0.182767	0.170745	0.179559	0.033126	0.6631	-0.078696	0.619287	0.0261333	0.435948	0.482296	0.0104381	0.517704	0.0104381
FR0349734	FR0349734	FR0349734	0	chr1:34446796-34449309	+	0.0249281	-0.136918	0.00963802	-0.00173466	-0.0283939	-0.0151229	-0.0137628	0.650222	1	0.272	0.165444	0.181444	0.187	0.183	0.265958	0.000213651	0.000151559	0.000104124	7.09793e-05	0.227459	0	0.198038	0.138088	0.00322538	1.61558	0.942053	0.030558	0.906465	0.0261073	0.506231	0.0036534	0.493769	0.0036534
Mrpl15	ENSMUSG00000033845.7	ENSMUST00000132625.1	0	chr1:4773206-4785739	-	-0.57105	0.260925	0.289802	0.0188238	0.0429247	0.0292415	0.0127305	0.650111	0.385333	0.415222	0.210556	0.166111	0.176	0.179778	1.64656	0.196632	0.113421	0.125768	0.0498803	0.227492	0.236878	0.24284	0.16624	0.337338	-2.36024	-3.161	0.572646	-2.78039	0.558906	0.367243	0.0983268	0.632757	0.0983268
C130036L24Rik	ENSMUSG00000073627.6	ENSMUST00000127284.1	0	chr1:86359574-86373791	+	-0.16219	0.51413	-0.0122659	0.0220071	0.149624	0.0890567	0.0714543	0.649889	0.999889	0.179	0.182556	0.242889	0.254889	0.236111	0.463516	0.0106621	0.0075464	0.00331283	0.00344156	0.227559	0.000111111	0.146975	0.149246	0.0142233	-1.29278	-2.08376	0.592111	-1.8323	0.39392	0.459653	0.0255681	0.540347	0.0255681
Dlx3	ENSMUSG00000001510.7	ENSMUST00000092768.5	0	chr11:95120089-95125296	+	0.119927	-0.0403202	0.0214622	-0.0526198	0.464906	0.150822	0.296311	0.647222	0.269333	0.198333	0.334889	0.715778	0.481	0.805889	0.606268	0.00588749	0.00265752	0.00202971	0.00323007	0.228351	0.196815	0.159015	0.222763	0.0333419	-1.39889	-1.96262	0.233976	-2.15088	0.282977	0.5299	0.0190818	0.4701	0.0190818
Hcn4	ENSMUSG00000032338.8	ENSMUST00000034889.8	0	chr9:58823512-58860955	+	-0.0451718	0.0616418	0.00236372	-0.0156616	1.04348	0.506108	0.536578	0.647	0.815667	0.154556	0.258444	1	1	1	0.795621	0.000720956	0.000742168	0.000230064	0.000327493	0.228416	0.150371	0.130683	0.191672	0.0347697	0.498256	-0.221958	0.432613	-0.156771	0.459202	0.488711	0.0067078	0.511289	0.0067078
Sufu	ENSMUSG00000025231.10	ENSMUST00000144341.1	0	chr19:46396896-46488804	+	0.582263	0.115199	0.514827	0.0655992	0.982731	0.701075	0.381413	0.646778	0.236222	0.608667	0.203111	0.862778	0.906444	0.496111	0.80605	0.167113	0.0580695	0.153369	0.0495142	0.228482	0.180441	0.238218	0.161875	0.0644851	-1.04864	-1.40308	2.16242	-2.16653	2.78955	0.636195	0.0908522	0.363805	0.0908522
Gnb2l1	ENSMUSG00000020372.9	ENSMUST00000142269.1	0	chr11:48800332-48806434	+	-0.0569087	0.0332554	-0.00541859	0.0170996	0.775902	0.404378	0.371115	0.646556	0.394222	0.163111	0.231111	0.998778	0.999111	0.998778	0.886304	0.00115416	0.000823508	0.000382756	0.000496561	0.228547	0.238838	0.136521	0.177719	0.0412782	-0.555411	-1.27418	0.306336	-1.19014	0.264038	0.485781	0.00848359	0.514219	0.00848359
Fam73b	ENSMUSG00000026858.12	ENSMUST00000175864.1	0	chr2:30364233-30385521	+	1.279	-0.815907	-0.23343	-0.325235	-0.0938336	-0.517061	-0.026473	0.646222	0.494667	0.285889	0.312	0.278556	0.507222	0.198111	0.980431	1.15189	0.888651	0.365325	0.451822	0.228644	0.249999	0.204179	0.21468	0.203031	-0.453393	-0.921379	4.34065	-1.39635	4.43204	0.735865	0.172589	0.264135	0.172589
Kcnf1	ENSMUSG00000051726.5	ENSMUST00000170580.1	0	chr12:17172102-17176888	-	0.536874	0.421255	-0.225703	-0.121445	1.34394	0.544188	0.80941	0.645556	0.542889	0.324444	0.216444	0.998889	0.956	0.959	1.00938	0.119734	0.10277	0.0638064	0.0427648	0.228839	0.248188	0.219205	0.169615	0.0622163	-0.76443	-1.11236	1.24437	-1.91857	2.37695	0.627454	0.0785777	0.372546	0.0785777
Sbf2	ENSMUSG00000038371.8	ENSMUST00000169740.1	0	chr7:110308013-110614922	-	-0.277376	0.530605	0.0674355	-0.0194526	0.131473	0.0528531	0.0740642	0.645444	0.927444	0.258111	0.192556	0.192	0.177333	0.194333	0.744796	0.035974	0.0366487	0.0143714	0.0101471	0.228871	0.0672987	0.191511	0.155495	0.0509108	-2.67334	-3.4244	0.583174	-3.06932	0.467914	0.431728	0.0460742	0.568272	0.0460742
Btla	ENSMUSG00000052013.8	ENSMUST00000102802.3,ENSMUST00000063654.4	0	chr16:45224315-45252895	+	-0.2801	-0.338772	0.000870918	-0.194316	-0.248067	-0.229794	-0.050309	0.645111	0.749333	0.164778	0.492	0.293333	0.447667	0.180444	0.838332	0.0333102	0.0346922	0.00890085	0.0265207	0.228968	0.187854	0.137641	0.249964	0.0516657	-2.40875	-3.18062	0.586896	-2.84099	0.338628	0.431017	0.0443459	0.568983	0.0443459
FR0099507	FR0099507	FR0099507	0	chr14:46804135-46806150	-	0.292555	0.266885	0.131881	-0.0795279	-0.0293546	-0.0609081	0.0276958	0.644889	0.600778	0.331222	0.242667	0.163333	0.188111	0.172889	0.910182	0.037737	0.0360195	0.0208894	0.0155717	0.229033	0.23987	0.221539	0.1838	0.0577257	-3.14016	-3.45361	0.406711	-3.83301	0.456346	0.571921	0.0470259	0.428079	0.0470259
Pam	ENSMUSG00000026335.10	ENSMUST00000159585.1	0	chr1:97795114-98095646	-	-0.595314	0.766482	0.104707	0.0144211	0.0524049	0.0433525	0.0406892	0.644333	0.765	0.223889	0.195333	0.172667	0.176111	0.176778	0.753595	0.181507	0.193661	0.0580473	0.050044	0.229193	0.179795	0.173782	0.157196	0.0579658	-1.34922	-2.36112	2.20399	-1.74224	1.61401	0.361383	0.0938509	0.638617	0.0938509
Ucp3	ENSMUSG00000032942.8	ENSMUST00000032958.7	0	chr7:100472990-100486432	+	-0.208777	0.382998	-0.0421091	-0.13829	-1.36144	-0.791397	-0.584498	0.644222	0.926667	0.211889	0.454444	1	0.999222	0.999889	0.604818	0.0185051	0.0174836	0.00676809	0.0144489	0.229225	0.0679631	0.167011	0.247952	0.0273067	-1.33305	-2.13156	1.21429	-1.8642	0.629407	0.448243	0.0334641	0.551757	0.0334641
Smarca5	ENSMUSG00000031715.8	ENSMUST00000148455.1	0	chr8:80698507-80739497	-	-0.451361	-0.232783	0.312151	0.0262955	0.196748	0.105052	0.0759413	0.644111	0.391444	0.497	0.189556	0.236222	0.223778	0.214778	0.825385	0.101018	0.0606789	0.0800942	0.0267944	0.229257	0.238242	0.250019	0.153641	0.0661628	-2.04885	-2.99046	1.394	-2.42342	0.902878	0.391751	0.073729	0.608249	0.073729
Mrps5	ENSMUSG00000027374.6	ENSMUST00000128535.1	0	chr2:127587222-127606829	+	0.100675	0.0877581	-0.0140156	-0.0327827	0.0297756	0.000122784	0.0328927	0.643111	0.575778	0.185	0.255222	0.157444	0.156889	0.180444	0.686176	0.00390125	0.00369482	0.00129186	0.00169402	0.229545	0.244285	0.150792	0.190105	0.0348069	-1.23634	-1.81939	0.0934881	-1.97818	0.149487	0.525122	0.015557	0.474878	0.015557
Agbl5	ENSMUSG00000029165.10	ENSMUST00000147149.1	0	chr5:30888694-30906965	+	0.707321	0.220727	-0.272558	-0.0270969	-0.108496	-0.162832	-0.0734054	0.642889	0.337444	0.379889	0.232111	0.207667	0.282889	0.201111	0.710224	0.400675	0.188377	0.202141	0.101035	0.229608	0.223601	0.235599	0.178255	0.152469	-1.99849	-2.23427	2.00576	-3.25791	1.74803	0.655182	0.128244	0.344818	0.128244
FR0400077	FR0400077	FR0400077	0	chr14:120472611-120474318	-	-0.291322	0.0480409	0.232389	-0.00273608	-0.224732	-0.105557	-0.117549	0.642778	0.192667	0.537	0.165333	0.261778	0.221667	0.264	0.829251	0.0347615	0.0111964	0.0309605	0.0102432	0.22964	0.155564	0.248659	0.138014	0.0471305	-2.72266	-3.47825	0.594737	-3.10468	0.385339	0.428319	0.045184	0.571681	0.045184
Sel1l	ENSMUSG00000020964.8	ENSMUST00000165282.1	0	chr12:91806043-91849157	-	-1.13238	-0.756082	-0.357935	0.0543576	-0.242966	-0.015755	-0.0907375	0.642667	0.483889	0.304333	0.200111	0.363333	0.176333	0.232556	1.03714	0.697378	0.557295	0.312636	0.194926	0.229672	0.249768	0.211738	0.160084	0.103303	1.15864	0.218261	5.59315	0.668693	2.78215	0.272793	0.145923	0.727207	0.145923
Pkd1l3	ENSMUSG00000048827.5	ENSMUST00000057344.2,ENSMUST00000109242.1	0	chr8:109614517-109672592	+	0.344036	-0.168581	0.0291955	-0.0575043	-0.256898	-0.173241	-0.0867443	0.642444	0.365	0.185222	0.204	0.308778	0.389556	0.207444	0.973453	0.0506168	0.0295694	0.0153555	0.0162166	0.229735	0.231801	0.150932	0.162402	0.059517	-2.37975	-2.79294	0.399294	-3.18609	0.729355	0.584093	0.0539058	0.415907	0.0539058
BC049352	ENSMUSG00000091996.1	ENSMUST00000164650.1,ENSMUST00000171799.1	0	chr9:45182007-45250020	+	-0.218792	0.286102	-0.035564	-0.116977	-0.575435	-0.413437	-0.169501	0.642222	0.773889	0.197111	0.380556	0.585333	0.713333	0.358222	0.662833	0.0204643	0.0214516	0.00684176	0.0130021	0.229798	0.175004	0.158276	0.235759	0.0366836	-2.60821	-3.33494	0.718913	-3.03552	0.430979	0.445807	0.0351285	0.554193	0.0351285
2610507B11Rik	ENSMUSG00000010277.7	ENSMUST00000132756.1	0	chr11:78261752-78290623	+	0.794754	-0.568052	-0.630218	0.0415898	0.0742056	0.0438616	0.00663795	0.641889	0.497889	0.545111	0.194	0.190667	0.192222	0.166222	1.08921	0.312026	0.251105	0.274748	0.0874533	0.229893	0.250023	0.247993	0.156381	0.0990955	-0.372365	-0.740331	1.45241	-1.50442	3.18605	0.67682	0.113509	0.32318	0.113509
1700024P16Rik	ENSMUSG00000078612.3	ENSMUST00000106803.2,ENSMUST00000106804.1	0	chr4:104913456-105016863	+	-0.23865	-0.0467395	-0.00863472	-0.0426947	0.177343	0.063999	0.113733	0.641333	0.203111	0.161778	0.203111	0.218556	0.184667	0.242333	0.98815	0.0217959	0.00769007	0.00654111	0.00756107	0.23005	0.161875	0.135621	0.161875	0.0530727	-3.05546	-3.73359	0.468046	-3.40537	0.314542	0.44095	0.0361684	0.55905	0.0361684
Atp5f1	ENSMUSG00000000563.11	ENSMUST00000123959.1	0	chr3:105942698-105960099	-	1.06144	0.122069	0.140536	-0.398072	-0.0574328	-0.145651	0.105973	0.641111	0.194556	0.217333	0.317	0.176111	0.246333	0.220556	1.40095	0.592931	0.169456	0.188813	0.294904	0.230113	0.156721	0.170118	0.216535	0.176894	-1.13384	-1.44016	2.27628	-2.35487	2.82144	0.718282	0.138968	0.281718	0.138968
Grin2b	ENSMUSG00000030209.8	ENSMUST00000152012.1	0	chr6:135713232-136173511	-	0.327068	-0.583628	0.0147845	-0.0369048	0.417165	0.158899	0.246694	0.640778	0.917556	0.178444	0.186444	0.431556	0.322	0.43	0.775704	0.04727	0.04534	0.0132746	0.0142556	0.230207	0.0756558	0.146618	0.1517	0.0418091	-2.80125	-3.14778	0.486716	-3.58319	0.722432	0.580082	0.0522725	0.419918	0.0522725
Gm15655	ENSMUSG00000086717.1	ENSMUST00000134649.1	0	chr8:115705078-115707233	+	-0.881325	-2.03283	-0.0890711	-0.0187413	-1.53463	-0.601567	-0.743749	0.640444	0.973222	0.222556	0.202111	0.970667	0.594667	0.907667	0.68511	0.456066	0.379062	0.136113	0.110708	0.230301	0.0260636	0.173044	0.16128	0.0630991	0.0296773	-1.01398	5.27319	-0.389568	3.07786	0.311044	0.131041	0.688956	0.131041
Laptm5	ENSMUSG00000028581.11	ENSMUST00000030316.6	0	chr4:130913125-130936141	+	-0.0590666	-0.0897005	-0.0117485	-0.00361171	0.766122	0.379034	0.386698	0.639667	0.864111	0.191222	0.160556	1	1	1	0.781393	0.0012385	0.00127793	0.000475398	0.000409083	0.230519	0.117436	0.154673	0.134792	0.0326118	1.31155	0.576975	0.215091	0.663345	0.216824	0.485242	0.00878698	0.514758	0.00878698
Cpeb1	ENSMUSG00000025586.10	ENSMUST00000153419.1	0	chr7:81347026-81455465	-	0.141599	-0.182895	-0.00627785	0.18837	-1.77647	-0.740519	-1.20718	0.639556	0.782222	0.187889	0.769111	1	1	1	0.317276	0.0110468	0.0104722	0.00270124	0.0119443	0.23055	0.17037	0.152604	0.177599	0.0170682	0.0364977	-0.534221	1.47776	-0.774257	2.51304	0.535236	0.0260514	0.464764	0.0260514
Crat	ENSMUSG00000026853.9	ENSMUST00000132981.2	0	chr2:30400471-30415813	-	-0.679373	0.320866	-0.138425	0.0836188	-0.272923	-0.18353	-0.146058	0.639556	0.409	0.282889	0.261889	0.302889	0.265667	0.250667	0.657979	0.348349	0.209815	0.130211	0.107916	0.23055	0.241746	0.202885	0.193325	0.108813	-1.93471	-3.00752	2.26886	-2.2533	2.32051	0.348766	0.12277	0.651234	0.12277
Sep15,uc029uoz.1	ENSMUSG00000037072.9,uc029uoz.1	ENSMUST00000106211.1,uc029uoz.1	0	chr3:144570304-144597680	+	-0.0224783	0.109648	-0.0019803	0.00191275	0.161199	0.0793344	0.0795296	0.639	1	0.167	0.157667	0.187222	0.179444	0.188778	0.325769	0.000177645	0.000123635	5.91731e-05	5.81801e-05	0.230705	0	0.139126	0.132823	0.00485724	5.20508	4.49551	0.0889545	4.52819	0.0751401	0.494381	0.00333149	0.505619	0.00333149
uc007pkm.1	uc007pkm.1	uc007pkm.1	0	chr13:8870341-8872105	+	-0.323038	0.144935	0.0748256	-0.0792872	0.0840425	0.00325525	0.084991	0.638889	0.346333	0.230556	0.244	0.174556	0.164333	0.208556	0.796512	0.0488069	0.027137	0.0178996	0.0188767	0.230736	0.226412	0.177419	0.184484	0.0534382	-3.29307	-4.00394	0.503133	-3.54405	0.44135	0.420929	0.053074	0.579071	0.053074
Gm4707	ENSMUSG00000091831.4	ENSMUST00000183937.1	0	chr17:71458327-71460395	-	0.630814	-0.289389	-0.12486	-0.0292615	0.0861824	0.0486073	0.0607833	0.638556	0.371778	0.246111	0.198889	0.191222	0.199556	0.185333	0.989579	0.235807	0.135656	0.0811018	0.0615663	0.230828	0.233585	0.185561	0.15935	0.131623	-2.39147	-2.66383	1.31922	-3.44783	1.4144	0.644675	0.104995	0.355325	0.104995
Rnf165	ENSMUSG00000025427.8	ENSMUST00000182153.1	0	chr18:77456110-77565147	-	1.05689	-0.319024	0.185539	0.302616	0.384356	0.817848	0.231599	0.638111	0.314	0.254	0.312111	0.418667	0.772	0.299444	1.07794	0.725611	0.304424	0.248828	0.315825	0.230951	0.215428	0.189505	0.214722	0.195233	-1.04506	-1.33054	3.30103	-2.32958	4.06328	0.712458	0.151865	0.287542	0.151865
Mrgpre	ENSMUSG00000048965.8	ENSMUST00000054048.8	0	chr7:143778365-143784500	-	-0.0459063	-0.132955	0.00965585	-0.00267447	0.286745	0.140093	0.144271	0.638	0.999778	0.197222	0.158889	0.809111	0.789222	0.783444	0.568309	0.000735591	0.000516816	0.000277778	0.00024525	0.230982	0.000222198	0.158343	0.133658	0.0153658	0.504731	-0.216389	0.176296	-0.149524	0.199051	0.488528	0.00677539	0.511472	0.00677539
FR0080943	FR0080943	FR0080943	0	chr14:63852716-63855484	+	0.025609	0.0434727	-0.00697277	0.00468925	-0.459436	-0.220912	-0.234544	0.636222	0.918333	0.219556	0.187778	0.769222	0.734444	0.778889	0.785213	0.000225072	0.000214488	9.36848e-05	8.3771e-05	0.231469	0.0750056	0.17137	0.152534	0.0292414	2.3999	1.72622	0.211631	1.68874	0.21729	0.506402	0.00374973	0.493598	0.00374973
Srp19	ENSMUSG00000014504.10	ENSMUST00000142010.1	0	chr18:34330847-34336599	+	-0.627171	0.0416852	-0.0873791	0.0409325	-0.0241822	-0.134659	0.0779282	0.635778	0.260222	0.282222	0.261889	0.200444	0.243667	0.222778	0.57877	0.328494	0.0839286	0.0983365	0.0884216	0.23159	0.192528	0.202595	0.193325	0.108313	-2.37053	-3.58504	1.37349	-2.58103	2.13764	0.359521	0.12039	0.640479	0.12039
Rpusd4	ENSMUSG00000032044.4	ENSMUST00000034543.4	0	chr9:35267865-35277731	+	0.0337081	0.0040662	0.00385222	-0.00704202	0.254301	0.113511	0.135974	0.635667	0.165333	0.169	0.195111	0.744778	0.667444	0.784778	0.993461	0.000388704	0.000129133	0.000132129	0.000146293	0.23162	0.138014	0.140455	0.15706	0.0445029	1.70434	1.03731	0.064776	0.988115	0.0704405	0.508425	0.00492691	0.491575	0.00492691
uc009ajx.2	uc009ajx.2	uc009ajx.2	0	chr5:143254307-143256206	-	0.122785	-0.0360413	0.053	0.060456	-0.0472491	0.0130603	-0.0600285	0.635556	0.249333	0.330556	0.356333	0.172222	0.159222	0.223222	0.401363	0.00690805	0.00291731	0.00379945	0.00413887	0.23165	0.187187	0.221313	0.229385	0.0224885	-0.953713	-1.50646	0.21471	-1.75092	0.407827	0.530601	0.020655	0.469399	0.020655
2610017I09Rik	ENSMUSG00000060424.8	ENSMUST00000078844.6	0	chr1:42590771-42694825	-	0.0619586	0.0347935	0.00251456	-0.0619989	0.996419	0.427681	0.552248	0.635333	0.375444	0.164667	0.636111	0.839333	0.747889	0.882111	0.713211	0.00140591	0.000916192	0.000467236	0.00140121	0.231711	0.234512	0.137567	0.231499	0.0298873	4.49419	3.84957	0.357896	3.75028	0.506382	0.515479	0.00936094	0.484521	0.00936094
Ncoa3	ENSMUSG00000027678.11	ENSMUST00000153507.1	0	chr2:165992636-166073242	+	-0.396332	0.219101	0.0388963	0.105845	0.0584318	0.143281	-0.0180027	0.635333	0.458111	0.274	0.351333	0.176778	0.261222	0.195222	0.359857	0.170184	0.0984501	0.0335893	0.0586426	0.231711	0.248273	0.198946	0.227924	0.0978052	-2.20443	-3.27703	0.996521	-2.49407	1.07185	0.406923	0.0925303	0.593077	0.0925303
Rab22a	ENSMUSG00000027519.4	ENSMUST00000029024.3	0	chr2:173659760-173707343	+	-0.018923	0.0940074	0.000202132	-0.00712293	0.0577581	0.0259684	0.031603	0.635333	1	0.152667	0.268889	0.204556	0.188444	0.207444	0.317253	0.000122535	8.89273e-05	4.11991e-05	6.11262e-05	0.231711	0	0.129374	0.196609	0.00465949	2.09885	1.39303	0.0269656	1.42063	0.0206166	0.49527	0.00276703	0.50473	0.00276703
Slc39a4	ENSMUSG00000063354.6	ENSMUST00000073428.5	0	chr15:76612385-76616852	-	0.498343	0.178489	-0.0925844	0.124551	0.311578	0.238359	0.104039	0.634444	0.293667	0.221889	0.240778	0.314111	0.433889	0.211111	1.16857	0.116525	0.0543434	0.0403139	0.0452825	0.23195	0.20745	0.172673	0.182824	0.0967413	-2.4402	-2.77031	0.969894	-3.36679	1.55396	0.618692	0.078071	0.381308	0.078071
D7Ertd443e	ENSMUSG00000030994.9	ENSMUST00000106129.2,ENSMUST00000172947.1,ENSMUST00000094002.3	0	chr7:134266262-134385661	-	-0.290482	0.355116	0.0204062	-0.271797	-2.08847	-1.24912	-0.88857	0.634333	0.739444	0.172333	0.601667	1	1	1	0.755398	0.0347637	0.0376561	0.0108163	0.0341848	0.23198	0.192688	0.14265	0.239691	0.0400312	-1.15449	-2.01008	2.44039	-1.65422	1.52216	0.428524	0.045187	0.571476	0.045187
Zmynd11	ENSMUSG00000021156.10	ENSMUST00000140180.1	0	chr13:9684836-9765321	-	-0.49925	0.202328	0.140269	-0.0739594	0.0230448	-0.0217182	0.0324788	0.634	0.336889	0.285222	0.224667	0.154333	0.169222	0.175778	1.40784	0.146084	0.0754824	0.0594147	0.0464804	0.23207	0.22342	0.203893	0.174211	0.201796	-2.53633	-3.3895	0.612251	-2.89261	0.522715	0.381998	0.0867283	0.618002	0.0867283
Kctd14	ENSMUSG00000051727.8	ENSMUST00000143321.1	0	chr7:97451334-97459553	+	-0.52856	0.035336	0.0353229	-0.0536818	0.00957035	-0.0758625	0.140963	0.633778	0.246111	0.251	0.246778	0.188556	0.199778	0.250556	0.466946	0.226993	0.058153	0.064978	0.0606218	0.232129	0.185561	0.18802	0.185899	0.0777285	-2.19611	-3.26516	2.26015	-2.48838	1.8219	0.378007	0.104163	0.621993	0.104163
uc029szq.1	uc029szq.1	uc029szq.1	0	chr17:10324602-10329312	+	-0.103418	0.190887	0.0066033	-0.000612883	0.172195	0.0765341	0.0920848	0.633778	0.904667	0.206	0.215444	0.328889	0.264	0.367111	0.195955	0.00659487	0.00680129	0.00169738	0.00176511	0.232129	0.0862545	0.163582	0.169047	0.0119331	-0.84266	-1.66126	0.43788	-1.38364	0.269429	0.474216	0.0201982	0.525784	0.0201982
FR0028287	FR0028287	FR0028287	0	chr3:116906395-116907702	+	0.193861	0.0983156	-0.035122	-0.0926275	1.63211	0.741973	0.906878	0.633222	0.362111	0.201333	0.349556	1	0.999778	0.999778	0.65314	0.0161071	0.00978139	0.00558035	0.00958792	0.232278	0.231012	0.160816	0.227392	0.0355919	-1.36351	-1.88969	0.929588	-2.16593	1.45476	0.548112	0.0312854	0.451888	0.0312854
Epn3	ENSMUSG00000010080.9	ENSMUST00000142992.1,ENSMUST00000127305.1,ENSMUST00000010224.7	0	chr11:94489599-94499974	-	-0.0342789	0.106737	0.00289033	-0.0273534	-0.284204	-0.172779	-0.106106	0.633111	0.999889	0.164889	0.528667	0.790222	0.901111	0.595778	0.5001	0.000432251	0.000300989	0.000139423	0.000361033	0.232307	0.000111111	0.137716	0.249206	0.0128894	1.67956	0.962694	0.0925808	1.01322	0.0911997	0.491432	0.00519546	0.508568	0.00519546
Srgap3	ENSMUSG00000030257.10	ENSMUST00000131835.1	0	chr6:112717971-112947266	-	-1.105	1.40855	-0.377254	-0.374058	0.16933	0.0100504	0.317388	0.633	0.738222	0.314778	0.300889	0.276444	0.180889	0.426778	1.06016	0.72686	0.771206	0.326313	0.354055	0.232337	0.193272	0.215717	0.210378	0.12926	-0.783895	-2.04441	4.28492	-1.08717	3.15798	0.278912	0.148751	0.721088	0.148751
Sppl2a	ENSMUSG00000027366.6	ENSMUST00000143700.1	0	chr2:126890391-126933235	-	-1.00672	-0.0375845	-0.263299	-0.197388	0.221608	-0.00875194	0.302787	0.632778	0.200556	0.276444	0.240111	0.303667	0.176556	0.452111	0.982954	0.617742	0.151448	0.240981	0.199738	0.232396	0.160351	0.200045	0.182478	0.111027	0.693065	-0.201289	4.25955	0.175765	2.94778	0.292925	0.144542	0.707075	0.144542
Ift88	ENSMUSG00000040040.10	ENSMUST00000150296.1	0	chr14:57424062-57517936	+	0.886368	0.387126	-0.556498	-0.130204	0.0746152	0.0132909	0.065475	0.632667	0.362	0.453556	0.224556	0.204556	0.182222	0.181667	0.928967	0.43657	0.250395	0.325447	0.143933	0.232425	0.230982	0.24787	0.17415	0.0985855	-1.14286	-1.45562	2.46122	-2.34705	3.38145	0.690719	0.1286	0.309281	0.1286
Arpp19	ENSMUSG00000007656.7	ENSMUST00000170308.1	0	chr9:75037614-75060313	+	-1.35423	-0.00379697	0.0244938	-0.745464	-0.0292208	-0.123854	0.946329	0.632444	0.257778	0.263556	0.451556	0.316333	0.237778	0.873	1.25708	1.56149	0.404683	0.403597	1.04656	0.232484	0.19135	0.194116	0.247681	0.418166	1.07378	-0.545305	3.68738	0.857288	3.34232	0.265299	0.18542	0.734701	0.18542
Elfn2	ENSMUSG00000043460.6	ENSMUST00000088592.4	0	chr15:78670022-78718113	-	0.0300453	0.0807554	-0.00203985	-0.00981704	0.289531	0.126373	0.156808	0.632444	0.998889	0.165889	0.245444	0.778556	0.677222	0.819889	0.607529	0.000316115	0.000226556	0.000106167	0.000147358	0.232484	0.00111	0.138385	0.185222	0.0174053	1.46357	0.794448	0.145267	0.750538	0.145404	0.50751	0.00444349	0.49249	0.00444349
Kpnb1	ENSMUSG00000001440.5	ENSMUST00000153727.2	0	chr11:97159714-97187881	-	-0.506707	0.0643711	-0.0846529	0.469806	1.35109	1.01591	0.376136	0.632222	0.189778	0.194	0.597444	0.999778	0.991	0.903778	0.961043	0.113911	0.0360195	0.0373872	0.109205	0.232543	0.153779	0.156381	0.240531	0.059955	0.456971	-0.608627	3.23644	0.0441941	0.839186	0.379318	0.0769725	0.620682	0.0769725
Kdm1b	ENSMUSG00000038080.10	ENSMUST00000128977.2,ENSMUST00000037025.8,ENSMUST00000143518.2	0	chr13:47043499-47084613	+	0.0448735	0.000471906	-0.0238749	-0.0365652	0.915919	0.431917	0.484354	0.631778	0.152667	0.360778	0.524667	1	1	1	0.883523	0.000700622	0.000236782	0.000451817	0.000638939	0.23266	0.129374	0.230643	0.249419	0.0373042	1.94555	1.28633	0.279619	1.22024	0.344178	0.511214	0.00661258	0.488786	0.00661258
Ndufb8	ENSMUSG00000025204.4	ENSMUST00000169181.1	0	chr19:44548572-44555440	-	-0.273956	-0.379989	-0.0780205	-0.0215209	-0.180881	-0.073865	-0.0725133	0.631333	0.792	0.246778	0.177222	0.388222	0.222	0.348111	0.665075	0.0327191	0.0365021	0.0135625	0.00976125	0.232777	0.164754	0.185899	0.145831	0.0329534	-0.391189	-1.27444	0.839289	-0.899766	0.369561	0.432505	0.0439795	0.567495	0.0439795
Ttc36	ENSMUSG00000039438.6	ENSMUST00000044694.6	0	chr9:44799400-44802951	-	0.584087	-0.0466002	-8.49999e-05	0.0225829	0.160931	0.0839292	0.0694408	0.631111	0.209556	0.200667	0.193667	0.214889	0.224333	0.195889	1.78083	0.199881	0.0541549	0.0525946	0.0509802	0.232836	0.16566	0.160417	0.156177	0.296961	-2.38857	-2.77031	0.51284	-3.24116	0.703738	0.635504	0.0984043	0.364496	0.0984043
Orc3	ENSMUSG00000040044.5	ENSMUST00000156987.1	0	chr4:34570796-34614944	-	-0.109956	0.104083	0.029121	-0.0119791	0.0741523	0.0254973	0.0474196	0.629667	0.587	0.222778	0.177444	0.265111	0.195667	0.296	0.647678	0.00495483	0.00497418	0.00203173	0.00167607	0.233212	0.242458	0.173167	0.145974	0.0321397	0.709664	-0.0668652	0.23089	0.102544	0.192125	0.472574	0.0175185	0.527426	0.0175185
uc007oza.1	uc007oza.1	uc007oza.1	0	chr12:105899841-105902021	+	0.184428	0.175243	0.0659891	0.102891	-0.843402	-0.315159	-0.505844	0.629444	0.610111	0.264667	0.386889	0.930556	0.802667	0.943667	0.795104	0.01356	0.0129422	0.00634317	0.00890239	0.23327	0.237902	0.19464	0.237232	0.0395237	-1.81814	-2.33011	0.323841	-2.58971	0.616038	0.545814	0.0287463	0.454186	0.0287463
Spata18	ENSMUSG00000029155.10	ENSMUST00000071077.7,ENSMUST00000113548.2	0	chr5:73651380-73679484	+	-0.265629	-0.102225	0.0283721	-0.0550918	1.49101	0.635245	0.825565	0.629444	0.304111	0.196889	0.222667	0.953	0.798111	0.988556	0.784377	0.0346962	0.0161542	0.0106411	0.0122666	0.23327	0.211651	0.158141	0.173105	0.0530173	-1.47754	-2.36133	2.45683	-1.9386	1.77982	0.434574	0.0452895	0.565426	0.0452895
Macf1	ENSMUSG00000028649.11	ENSMUST00000147030.1	0	chr4:123349633-123684360	-	0.331041	0.0134205	-0.0916074	0.0674322	0.129512	0.101398	0.0193019	0.629333	0.243444	0.320778	0.286889	0.198889	0.233444	0.167333	0.49717	0.0888636	0.0216234	0.0344037	0.0288248	0.233299	0.1842	0.217904	0.204606	0.100361	-2.59786	-2.94808	0.636141	-3.44224	0.714753	0.580033	0.0703899	0.419967	0.0703899
Tenc1	ENSMUSG00000037003.9	ENSMUST00000046144.9,ENSMUST00000169627.1	0	chr15:102102988-102116401	+	-0.0394056	-0.00670877	-0.00902203	-0.00564023	-0.252865	-0.131006	-0.116267	0.628444	0.181778	0.193333	0.177889	0.924556	0.905111	0.871111	0.973986	0.000566619	0.000206878	0.000210501	0.000202135	0.233528	0.148751	0.155973	0.146261	0.0424841	1.38412	0.664142	0.057372	0.721971	0.0399581	0.490151	0.00594754	0.509849	0.00594754
Stard13	ENSMUSG00000016128.8	ENSMUST00000062015.8,ENSMUST00000110483.2	0	chr5:151037628-151233836	-	-0.02853	-0.0260494	-0.0172095	-0.00692143	-0.0158394	-0.0115646	-0.00407193	0.628333	0.592111	0.397333	0.204778	0.196889	0.221	0.155333	0.8669	0.000287675	0.000273877	0.00019906	0.000113805	0.233557	0.241542	0.239486	0.162862	0.0357231	0.989058	0.278526	0.0140457	0.320284	0.012867	0.492869	0.00423901	0.507131	0.00423901
Ppp1r35	ENSMUSG00000029725.4	ENSMUST00000126126.1	0	chr5:137778849-137780110	+	1.18185	-1.33958	-0.416126	0.0159212	-0.505406	-0.145615	-0.212484	0.627778	0.680444	0.294111	0.185	0.604	0.244111	0.247667	1.19553	0.76933	0.834819	0.349905	0.208459	0.233699	0.217464	0.207633	0.150792	0.137491	0.144742	-0.100213	4.23578	-1.34286	5.13752	0.733245	0.148769	0.266755	0.148769
Rps6kb1	ENSMUSG00000020516.9	ENSMUST00000151748.1	0	chr11:86498871-86544805	-	-0.925745	0.887314	0.0351521	-0.113905	0.243184	0.0470838	0.22347	0.627667	0.616667	0.188778	0.209	0.332111	0.167778	0.326778	0.996941	0.456421	0.446863	0.127429	0.137623	0.233727	0.236415	0.153158	0.165337	0.0991558	-1.45401	-2.83158	2.7457	-1.68896	2.68071	0.302408	0.128377	0.697592	0.128377
Scn8a	ENSMUSG00000023033.8	ENSMUST00000108909.2,ENSMUST00000108908.2,ENSMUST00000082209.6,ENSMUST00000108910.3	0	chr15:100870683-101045929	+	0.0159888	0.0153918	0.00261837	2.38578e-05	-0.302208	-0.154446	-0.148979	0.627222	0.600889	0.178111	0.149556	0.429556	0.439222	0.423444	0.91289	8.87702e-05	8.95358e-05	3.26002e-05	2.90213e-05	0.23384	0.239848	0.146404	0.127203	0.038643	3.22182	2.5407	0.0955048	2.51731	0.0950774	0.503997	0.00235524	0.496003	0.00235524
Grid2	ENSMUSG00000071424.3	ENSMUST00000162968.1	0	chr6:63255876-64668282	+	0.977901	-1.82694	0.0970655	-0.801333	-0.615546	-0.559922	0.00816269	0.626556	0.894333	0.229778	0.555556	0.698667	0.608778	0.187778	0.802715	0.693404	0.672481	0.16749	0.593887	0.23401	0.0945117	0.177	0.246941	0.101408	-1.27243	-1.54068	3.32399	-2.57815	3.33548	0.698708	0.151131	0.301292	0.151131
Wdr25	ENSMUSG00000040877.9	ENSMUST00000167816.1,ENSMUST00000047115.7	0	chr12:108894272-109028452	+	0.0563812	-0.259125	-0.0139652	0.00759944	0.0807505	0.0459493	0.0272339	0.625556	1	0.205222	0.173889	0.552	0.54	0.322889	0.348932	0.0012129	0.000863617	0.000461569	0.000418498	0.234262	0	0.163124	0.143668	0.00614392	0.706763	0.0596222	0.0608147	-0.0243098	0.0686403	0.514087	0.00869644	0.485913	0.00869644
Nfx1	ENSMUSG00000028423.9	ENSMUST00000131305.1	0	chr4:40970906-41025993	+	0.379919	1.02157	-0.00656037	-0.106518	0.178216	0.0208636	0.170619	0.624111	0.994	0.186556	0.257111	0.257111	0.169889	0.311111	0.589544	0.0742051	0.0582207	0.0208061	0.0307726	0.234623	0.00596466	0.151769	0.191026	0.029041	-0.932746	-1.39019	0.939902	-1.86793	1.78647	0.592099	0.0643656	0.407901	0.0643656
Gm15991	ENSMUSG00000087266.1	ENSMUST00000127631.1	0	chr8:67956770-67978051	+	-0.327959	-0.021786	0.0904246	0.00413929	-0.0814593	-0.0343698	-0.0412829	0.623556	0.174333	0.236889	0.170222	0.179222	0.167	0.179	1.02213	0.0502596	0.0152711	0.0192445	0.0146456	0.23476	0.143957	0.180793	0.141262	0.0710539	-1.82522	-2.70563	0.837382	-2.25996	0.413682	0.419777	0.0537864	0.580223	0.0537864
uc007wbs.2	uc007wbs.2	uc007wbs.2	0	chr15:73098490-73099318	-	-1.0763	1.0823	-0.24321	-0.486088	-0.386855	-0.567731	0.0255283	0.622667	0.634444	0.267	0.381222	0.436444	0.555889	0.190111	1.03481	0.74156	0.747458	0.291072	0.436887	0.234979	0.23195	0.195733	0.235918	0.146129	-0.873357	-2.22874	4.09199	-1.1398	4.08412	0.284677	0.151254	0.715323	0.151254
Hif1an	ENSMUSG00000036450.4	ENSMUST00000131032.1	0	chr19:44562850-44576274	+	-0.424282	0.210485	-0.00449043	-0.0787505	-0.117087	-0.129966	-0.014148	0.622444	0.397222	0.205111	0.240778	0.198222	0.223111	0.188667	0.768414	0.119234	0.0706043	0.0312153	0.0366715	0.235033	0.239463	0.163059	0.182824	0.0930435	-2.64155	-3.57022	2.11643	-2.93555	1.50577	0.398615	0.0798608	0.601385	0.0798608
FR0168600	FR0168600	FR0168600	0	chr10:82210400-82213602	-	0.201426	0.102328	-0.0460085	0.0273269	-0.146396	-0.0561452	-0.092605	0.622222	0.352889	0.213444	0.185556	0.211556	0.185333	0.229333	0.818154	0.0179794	0.0112922	0.0067918	0.00599729	0.235088	0.228384	0.167905	0.151141	0.0457421	-2.37339	-2.83392	0.287935	-3.11491	0.40918	0.549952	0.0330077	0.450048	0.0330077
Dfnb59	ENSMUSG00000075267.3	ENSMUST00000099986.2	0	chr2:76648476-76658556	+	-0.47388	-0.862562	-0.179743	-0.409176	0.308704	-0.00366821	0.380222	0.621667	0.887667	0.322	0.558111	0.344222	0.163444	0.597889	0.699274	0.13665	0.143801	0.0709213	0.123364	0.235223	0.0997256	0.21834	0.246651	0.0637729	-2.65888	-3.52154	0.918019	-2.98632	1.19022	0.38757	0.0843974	0.61243	0.0843974
Fam53b	ENSMUSG00000030956.9	ENSMUST00000134946.1	0	chr7:132712082-132813886	-	0.0918487	-0.211515	-0.00795676	-0.020127	0.0518975	0.0128215	0.0376379	0.621111	0.979778	0.182556	0.214444	0.204889	0.161333	0.229556	0.409853	0.00380814	0.00324146	0.00116787	0.00142663	0.235358	0.0198155	0.149246	0.168477	0.0172137	1.26886	0.648123	0.254232	0.503717	0.260112	0.522923	0.0153757	0.477077	0.0153757
Cd200r1	ENSMUSG00000022667.11	ENSMUST00000057488.8	0	chr16:44765736-44794978	+	-0.129263	0.141558	-0.000593817	0.0132512	0.493977	0.225722	0.246093	0.620889	0.680444	0.169444	0.181222	0.601444	0.485778	0.622444	0.608387	0.00718221	0.00734501	0.00225313	0.00229801	0.235412	0.217464	0.140749	0.148397	0.0313699	-1.93752	-2.67372	0.535393	-2.46434	0.329143	0.467791	0.0210492	0.532209	0.0210492
Gm26796	ENSMUSG00000097575.1	ENSMUST00000181092.1	0	chr12:80758406-80761267	+	-0.39616	0.0894107	0.103805	0.0457291	0.0503017	0.0550674	0.00466822	0.620778	0.214556	0.235667	0.186	0.161778	0.180111	0.161778	0.992757	0.0709968	0.0257491	0.0281341	0.0220485	0.235439	0.16854	0.180148	0.151421	0.0627937	-2.87322	-3.7295	0.695294	-3.15797	0.538909	0.403959	0.0628464	0.596041	0.0628464
Gm13212	ENSMUSG00000078502.4	ENSMUST00000097794.3	0	chr4:145585166-145625345	+	0.218971	-0.0649522	0.0101132	0.0418116	-0.0264836	0.00932131	-0.0516221	0.620444	0.348667	0.261111	0.296222	0.165	0.17	0.190222	0.483835	0.0487292	0.017645	0.0115301	0.0141	0.235519	0.227123	0.192954	0.208498	0.146321	-2.7761	-3.14887	0.258903	-3.52743	0.453719	0.553714	0.0533831	0.446286	0.0533831
Gm9899	ENSMUSG00000053214.6	ENSMUST00000065519.6	0	chr5:30577467-30578025	-	-0.732793	0.110908	0.0909479	-0.0326575	-0.341694	-0.364574	-0.244146	0.619556	0.265222	0.243	0.225889	0.415	0.432889	0.340556	0.904448	0.406698	0.130313	0.120118	0.107401	0.235733	0.194901	0.183971	0.174883	0.145202	-1.33666	-2.41953	2.76559	-1.69413	2.68362	0.339521	0.129632	0.660479	0.129632
Gpc6	ENSMUSG00000058571.4	ENSMUST00000125435.1	0	chr14:116925297-117979529	+	0.436805	1.19249	0.0923433	-0.00930598	0.0150706	0.00251633	0.0164358	0.619222	0.994	0.224556	0.183111	0.164222	0.169222	0.166667	0.622336	0.100725	0.0765259	0.0364045	0.0279951	0.235812	0.00596466	0.17415	0.149598	0.0335311	-2.08561	-2.40713	1.1505	-3.11999	1.86299	0.604825	0.0736501	0.395175	0.0736501
Ncln	ENSMUSG00000020238.8	ENSMUST00000153205.1	0	chr10:81486249-81496392	-	-0.226169	0.00145347	-0.0292304	0.132065	0.38815	0.3073	0.0826558	0.619	0.177889	0.187	0.399111	0.830667	0.661333	0.495889	0.629761	0.0241154	0.00719971	0.00740575	0.0162551	0.235865	0.146261	0.152048	0.239848	0.0364035	0.653356	-0.247894	1.21627	0.141098	0.230429	0.444054	0.0380415	0.555946	0.0380415
FR0085179	FR0085179	FR0085179	0	chr5:150257542-150259904	-	-0.174592	-0.451488	-0.0392162	-0.0290871	-0.198443	-0.112998	-0.0729901	0.618889	0.99	0.201333	0.199333	0.266111	0.257778	0.216556	0.597439	0.013706	0.0112745	0.00512355	0.0051281	0.235892	0.0099011	0.160816	0.159617	0.0244324	-2.14709	-2.88469	0.532931	-2.64576	0.210119	0.456619	0.0289245	0.543381	0.0289245
S100a7a	ENSMUSG00000063767.2	ENSMUST00000079286.2	0	chr3:90654302-90658130	+	-0.344826	0.341097	0.121762	0.0191437	-0.0107228	0.00244323	-0.0130547	0.618111	0.616333	0.294778	0.193222	0.170778	0.172667	0.175556	0.799928	0.0675587	0.0642567	0.0309283	0.0188718	0.236076	0.236493	0.207907	0.155905	0.0700203	-2.88952	-3.69823	0.73848	-3.1982	0.52793	0.416104	0.0619395	0.583896	0.0619395
Rem1	ENSMUSG00000000359.3	ENSMUST00000000369.3,ENSMUST00000139370.1	0	chr2:152626951-152635198	+	0.241879	-0.776085	0.096	0.0210237	0.676741	0.401569	0.238142	0.617889	0.999889	0.308	0.184778	0.860667	0.936889	0.525111	0.457963	0.0297741	0.0219324	0.0147938	0.00865921	0.236128	0.000111111	0.21316	0.150652	0.0156859	-1.4785	-1.93363	0.593807	-2.37132	0.826995	0.559705	0.0421172	0.440295	0.0421172
Foxb1	ENSMUSG00000059246.4	ENSMUST00000071281.4	0	chr9:69757710-69760940	-	0.188337	0.008505	0.0303164	-0.163131	1.39435	0.530553	0.847292	0.617778	0.161111	0.201333	0.543444	0.957222	0.846333	0.973889	0.823475	0.0166382	0.00463985	0.00564626	0.0157026	0.236155	0.135169	0.160816	0.24814	0.0478831	-1.85784	-2.3827	1.30052	-2.60764	1.89749	0.546742	0.031809	0.453258	0.031809
Dusp11	ENSMUSG00000030002.9	ENSMUST00000151394.1	0	chr6:85942268-85961667	-	0.943685	-0.0434833	-0.0389226	-0.392627	-0.0214938	-0.212544	0.0472153	0.617556	0.263778	0.254667	0.396556	0.180667	0.407	0.212889	1.32668	0.774967	0.210353	0.20045	0.400938	0.236207	0.194221	0.189833	0.239326	0.414875	-0.648105	-1.0557	1.22062	-1.68693	1.87862	0.689121	0.157713	0.310879	0.157713
Ppcs	ENSMUSG00000028636.8	ENSMUST00000140641.1,ENSMUST00000106316.1,ENSMUST00000030385.6	0	chr4:119418530-119422420	-	0.0832115	0.196588	0.0107031	0.026641	0.0197743	0.0232166	-0.00382251	0.617111	0.988	0.180222	0.237222	0.164889	0.188222	0.160889	0.599431	0.00269693	0.00210156	0.000931738	0.00116886	0.236311	0.0118573	0.147759	0.180968	0.0206646	1.77244	1.14306	0.0463621	1.01482	0.087338	0.520776	0.0129494	0.479224	0.0129494
Kctd20	ENSMUSG00000005936.12	ENSMUST00000153462.1	0	chr17:28951950-28969549	+	1.11216	0.681922	0.00196584	0.464714	0.0800674	0.139552	-0.0137182	0.615889	0.456667	0.240778	0.368889	0.234333	0.262667	0.199444	1.2877	0.974321	0.6608	0.269522	0.518496	0.236596	0.24815	0.182824	0.232836	0.381744	-0.713925	-0.989629	2.79365	-2.05569	3.29584	0.713412	0.166864	0.286588	0.166864
Nagk	ENSMUSG00000034744.7	ENSMUST00000128262.1	0	chr6:83794982-83803420	+	-0.830938	0.321464	0.0888182	0.0477511	0.67923	0.186092	0.131249	0.615556	0.304556	0.206444	0.198556	0.752667	0.275778	0.254111	1.41314	0.382682	0.183548	0.117109	0.117289	0.236673	0.211825	0.163843	0.159149	0.158415	-1.79166	-2.87341	2.18936	-2.11879	1.65476	0.318406	0.122859	0.681594	0.122859
Hbp1	ENSMUSG00000002996.11	ENSMUST00000176138.1	0	chr12:31926254-31950535	-	-0.0851501	0.0135056	0.0151657	0.0239358	0.0706882	0.0491476	0.0215488	0.615444	0.175778	0.182	0.227	0.229444	0.260667	0.185	0.619243	0.00283729	0.00101318	0.00104322	0.0011841	0.236699	0.144896	0.148893	0.17549	0.0268951	1.24568	0.479359	0.323296	0.626079	0.145964	0.478741	0.0132798	0.521259	0.0132798
FR0340432	FR0340432	FR0340432	0	chr4:115157433-115159272	-	0.326905	-1.05636	-0.0568104	0.0931201	-0.0533447	0.0273392	-0.0778627	0.615111	0.999556	0.204444	0.236	0.163444	0.162889	0.197	0.561394	0.0502688	0.038073	0.017848	0.0202898	0.236776	0.000444296	0.162665	0.180324	0.0210128	-2.64152	-3.0066	0.63586	-3.44849	0.964507	0.579964	0.0537561	0.420036	0.0537561
Zmym4	ENSMUSG00000042446.10	ENSMUST00000135003.1,ENSMUST00000106108.2	0	chr4:126861939-126968135	-	-0.0289618	0.078647	-0.0034963	-0.0016861	0.188651	0.0955699	0.0984619	0.614667	0.997889	0.167111	0.157444	0.342889	0.351556	0.349667	0.624276	0.000313509	0.000231082	0.000109571	0.000104361	0.236878	0.00210689	0.1392	0.13267	0.0184767	2.68838	1.97418	0.0616341	2.01719	0.0596082	0.492761	0.00442516	0.507239	0.00442516
Phf21a	ENSMUSG00000058318.9	ENSMUST00000142528.1	0	chr2:92093117-92364666	+	0.784496	1.45301	0.464418	-0.0669123	0.0148652	-0.0574815	0.0222094	0.614556	0.877111	0.439889	0.226556	0.175444	0.209444	0.188222	0.992185	0.433701	0.477071	0.298075	0.125186	0.236903	0.107799	0.246414	0.175248	0.163685	-1.84236	-2.15494	1.86859	-2.94631	1.70923	0.670146	0.130676	0.329854	0.130676
Ankib1	ENSMUSG00000040351.7	ENSMUST00000043551.6	0	chr5:3690000-3803109	-	0.0158689	-0.0111517	0.00136942	0.000508285	0.144622	0.0738168	0.0724523	0.614444	0.455	0.164222	0.160778	0.295333	0.298889	0.298333	0.953809	9.06754e-05	7.33447e-05	3.13616e-05	2.98571e-05	0.236929	0.248003	0.137269	0.134943	0.0415627	2.52753	1.8469	0.0391941	1.82333	0.0367993	0.503967	0.00238037	0.496033	0.00238037
Cela1	ENSMUSG00000023031.7	ENSMUST00000023775.7	0	chr15:100674425-100687920	-	0.291218	0.653252	0.00645362	0.0259215	-0.0983973	-0.0560725	-0.0611329	0.614111	0.963667	0.181333	0.181	0.196889	0.218556	0.186333	0.703021	0.0425109	0.0380534	0.0124517	0.0126874	0.237005	0.0350171	0.148468	0.148255	0.0346808	-1.28801	-1.79374	0.394616	-2.12458	1.08078	0.571507	0.0498774	0.428493	0.0498774
FR0368278	FR0368278	FR0368278	0	chr14:64577460-64579120	+	-0.270102	-0.0792281	0.0549991	0.0425696	-0.0352662	0.00175654	-0.0351324	0.614	0.237444	0.208556	0.190222	0.160444	0.160222	0.171333	0.972477	0.0334552	0.0137509	0.012427	0.0116474	0.23703	0.181085	0.165078	0.154055	0.0599518	-3.07053	-3.77923	0.523133	-3.39454	0.375001	0.433461	0.0444586	0.566539	0.0444586
Rps6kb1	ENSMUSG00000020516.9	ENSMUST00000131194.1,ENSMUST00000154617.1,ENSMUST00000020824.8	0	chr11:86498871-86544805	-	0.0549302	0.0407321	-0.00104233	-0.0112763	0.101561	0.0465735	0.0598894	0.614	0.464667	0.159556	0.179444	0.205556	0.195333	0.223556	0.928232	0.00113107	0.000949754	0.000381899	0.00041757	0.23703	0.248779	0.134112	0.14726	0.0416503	2.94873	2.29585	0.0432847	2.21472	0.0521993	0.513725	0.00839844	0.486275	0.00839844
Gm24011	ENSMUSG00000088357.1	ENSMUST00000157732.1	0	chr15:86149584-86149851	+	0.322405	0.439988	-0.0286592	-0.0165471	-0.197694	-0.113214	-0.0996726	0.613778	0.763111	0.188444	0.188333	0.319889	0.348556	0.228667	0.694982	0.0547012	0.0616225	0.015682	0.0154698	0.237081	0.180793	0.15295	0.152881	0.0541324	-0.878222	-1.32369	0.587884	-1.83653	1.2719	0.578788	0.0560823	0.421212	0.0560823
Itpkc	ENSMUSG00000003752.8	ENSMUST00000149067.1	0	chr7:27207172-27228628	-	-0.512049	0.45676	-0.0329362	0.00815177	-0.0231005	0.0020174	-0.023728	0.613778	0.562667	0.183556	0.180111	0.165778	0.160889	0.169778	0.966823	0.136383	0.127629	0.0385816	0.038686	0.237081	0.2461	0.14988	0.147688	0.077802	-2.28864	-3.24712	1.38815	-2.62392	0.92642	0.378794	0.0835104	0.621206	0.0835104
Jmjd8	ENSMUSG00000025736.8	ENSMUST00000123582.1,ENSMUST00000143296.1	0	chr17:25828867-25831842	+	-0.130963	-0.0283823	0.00532923	0.0174862	-0.176458	-0.0537284	-0.0987908	0.613556	0.215444	0.173111	0.183667	0.523111	0.274333	0.506444	0.55225	0.00859804	0.00318376	0.00248904	0.00263931	0.237131	0.169047	0.14316	0.14995	0.0345461	0.0550465	-0.739971	0.273947	-0.528545	0.262502	0.467381	0.0230187	0.532619	0.0230187
Cdc25b	ENSMUSG00000027330.10	ENSMUST00000141732.1,ENSMUST00000138669.1	0	chr2:131186949-131198497	+	-0.66274	0.0734837	-0.199017	-0.0735399	0.532956	0.147379	0.330898	0.613444	0.200444	0.275778	0.212	0.572333	0.237444	0.587222	1.19461	0.266516	0.0758124	0.110699	0.078054	0.237157	0.160284	0.199747	0.167075	0.131151	-1.22805	-2.13576	2.33952	-1.68897	1.29971	0.349479	0.109957	0.650521	0.109957
AU040972	ENSMUSG00000091523.1	ENSMUST00000165610.1	0	chr11:79481719-79484031	-	0.391633	-0.229092	0.0225226	-0.0483215	0.195997	0.0741121	0.111084	0.613444	0.386333	0.168556	0.190556	0.260111	0.220667	0.228	0.957133	0.0721988	0.0492424	0.0213909	0.0243858	0.237157	0.237106	0.14016	0.154261	0.060503	-1.97652	-2.3752	0.571442	-2.89038	1.12635	0.594938	0.0633957	0.405062	0.0633957
Dcbld2	ENSMUSG00000035107.7	ENSMUST00000134324.1	0	chr16:58408443-58469727	+	0.116655	0.351164	-0.00745758	-0.0155474	0.33953	0.139324	0.186283	0.613	0.999333	0.182	0.193	0.561889	0.462667	0.548222	0.418382	0.00642301	0.00496715	0.00203294	0.00216572	0.237257	0.000666296	0.148893	0.155768	0.0154701	-1.1135	-1.67939	0.337272	-1.8844	0.381371	0.529081	0.0199264	0.470919	0.0199264
Sf3a3	ENSMUSG00000028902.4	ENSMUST00000154712.1	0	chr4:124714776-124732460	+	-0.525151	1.1656	-0.0441426	0.275627	0.048054	0.110034	-0.106296	0.612222	0.952667	0.186111	0.386778	0.168889	0.214444	0.234222	0.670474	0.155175	0.148044	0.0434075	0.100194	0.237433	0.0450979	0.151491	0.237207	0.0489249	-2.09081	-3.14221	1.76593	-2.40352	1.52091	0.376367	0.0885207	0.623633	0.0885207
Nsfl1c	ENSMUSG00000027455.10	ENSMUST00000134081.1	0	chr2:151494182-151511414	+	-0.295847	0.00588866	-0.122935	0.191505	0.409353	0.286595	0.0617127	0.612111	0.170556	0.305667	0.435333	0.789778	0.631444	0.401667	0.908611	0.0431777	0.0118615	0.0229236	0.0316703	0.237457	0.141482	0.212258	0.245846	0.0549151	0.233154	-0.68582	1.17351	-0.262796	0.241176	0.427393	0.0501736	0.572607	0.0501736
Rab20	ENSMUSG00000031504.5	ENSMUST00000033900.5	0	chr8:11453392-11478638	-	0.224738	-0.0322568	0.00380514	-0.0778233	0.889754	0.354748	0.493773	0.612111	0.190889	0.165556	0.280778	0.962444	0.869	0.903889	0.759461	0.0243028	0.00755628	0.00677642	0.0110716	0.237457	0.154467	0.138162	0.201964	0.0462423	-1.48093	-1.97952	0.459693	-2.30972	0.8985	0.555594	0.0382133	0.444406	0.0382133
Rbbp6	ENSMUSG00000030779.9	ENSMUST00000098062.2	0	chr7:122965686-123002557	+	0.0261336	-0.0253168	-0.00254857	-0.0118862	-0.239919	-0.132028	-0.112653	0.611889	0.593889	0.173	0.303889	0.398556	0.433889	0.384667	0.889831	0.000259555	0.000252945	8.97559e-05	0.000143441	0.237507	0.241212	0.143087	0.211564	0.0385812	2.82988	2.15664	0.0808914	2.11762	0.0735112	0.506533	0.00402664	0.493467	0.00402664
Kat7	ENSMUSG00000038909.10	ENSMUST00000144456.1,ENSMUST00000107733.3,ENSMUST00000107734.3,ENSMUST00000103159.3,ENSMUST00000072621.5,ENSMUST00000092766.5	0	chr11:95274259-95310246	-	-0.0625113	-0.0683016	-0.0347304	-0.00606833	-0.0365605	-0.0201038	-0.0139822	0.611444	0.658111	0.359889	0.162444	0.161889	0.165222	0.157222	0.858017	0.00148059	0.00154213	0.000960428	0.000512705	0.237607	0.225026	0.230394	0.136071	0.037141	3.39519	2.65506	0.0280615	2.74756	0.0301106	0.484383	0.00960535	0.515617	0.00960535
Atcay	ENSMUSG00000034958.5	ENSMUST00000133555.1	0	chr10:81204508-81230833	-	-0.631012	0.626464	0.1733	-0.0930722	0.207759	0.0407578	0.332991	0.610889	0.586778	0.282667	0.231111	0.280111	0.188556	0.490222	0.89539	0.303851	0.317408	0.119451	0.0891785	0.23773	0.242497	0.202789	0.177719	0.140939	-1.75275	-3.01578	2.23836	-2.00775	1.80058	0.357796	0.116486	0.642204	0.116486
Zdhhc18	ENSMUSG00000037553.8	ENSMUST00000084238.4	0	chr4:133605299-133650154	-	0.0162375	-0.0428741	0.0103247	-0.00282392	0.0187899	0.00680791	0.0106745	0.610667	0.997667	0.406222	0.170667	0.159222	0.161778	0.165	0.630076	9.75454e-05	7.24404e-05	6.94497e-05	3.5943e-05	0.237779	0.00232815	0.241233	0.141555	0.0187875	2.06707	1.3872	0.0319213	1.36303	0.0328164	0.504059	0.00246889	0.495941	0.00246889
Ctsh	ENSMUSG00000032359.8	ENSMUST00000127842.1	0	chr9:90054152-90076089	+	0.249845	0.906405	-0.0827095	0.0537789	0.050114	0.0523053	-0.00606028	0.610222	0.999778	0.268333	0.222889	0.164111	0.18	0.162333	0.476839	0.0313844	0.0236552	0.0143537	0.0117816	0.237877	0.000222198	0.196352	0.173229	0.0173842	-3.04525	-3.3846	0.557372	-3.74258	0.524935	0.561626	0.0431758	0.438374	0.0431758
Wisp3	ENSMUSG00000062074.6	ENSMUST00000076713.4	0	chr10:39150971-39163794	-	-0.300743	-0.849239	0.0243058	0.0469841	0.32367	0.14872	0.110005	0.61	0.994	0.187111	0.195889	0.542111	0.342	0.373556	0.607589	0.0452867	0.036084	0.0136077	0.0143463	0.237926	0.00596466	0.152117	0.157534	0.0245275	-1.15398	-2.04186	0.976444	-1.63173	0.387211	0.426248	0.0513223	0.573752	0.0513223
Phf20l1	ENSMUSG00000072501.4	ENSMUST00000048188.8	0	chr15:66577572-66645255	+	-0.0161298	-0.00654307	-0.00144895	0.00221633	0.27647	0.138412	0.133213	0.609778	0.271111	0.163222	0.173111	0.425556	0.420444	0.397222	0.991184	9.7293e-05	5.12119e-05	3.34483e-05	3.51383e-05	0.237975	0.197632	0.136596	0.14316	0.04405	2.98832	2.28363	0.146791	2.30758	0.146242	0.495968	0.0024657	0.504032	0.0024657
Wrap73	ENSMUSG00000029029.8	ENSMUST00000146734.1	0	chr4:154142372-154167420	+	0.0802678	0.00896096	-0.0394428	0.0301664	0.156108	0.106718	0.0533401	0.609333	0.186222	0.359778	0.300556	0.268889	0.333111	0.211222	0.233469	0.00346	0.00102384	0.00201897	0.00166971	0.238073	0.15156	0.230363	0.210245	0.00742553	2.86834	2.27421	0.172735	2.06655	0.237043	0.520037	0.0146632	0.479963	0.0146632
Snx29	ENSMUSG00000071669.8	ENSMUST00000096273.2	0	chr16:11322908-11755472	+	-1.233	-0.325648	0.265939	0.138105	0.234896	0.38484	0.0305942	0.608889	0.263556	0.226778	0.191111	0.378	0.373778	0.171	1.13958	0.882438	0.345279	0.295751	0.244456	0.23817	0.194116	0.175369	0.154605	0.110987	-0.823938	-2.17194	5.6204	-1.09439	3.56434	0.262114	0.153256	0.737886	0.153256
Cct4	ENSMUSG00000007739.4	ENSMUST00000173867.1	0	chr11:22990519-23003780	+	-0.0505611	0.13242	-0.00777963	0.00885823	0.158879	0.0843558	0.0705637	0.608556	0.993111	0.171556	0.174333	0.344	0.363	0.309556	0.638714	0.000966993	0.000769827	0.000353318	0.000355504	0.238242	0.00684219	0.14214	0.143957	0.0202928	2.17331	1.44198	0.144808	1.51913	0.101376	0.487366	0.00776656	0.512634	0.00776656
Abca4	ENSMUSG00000028125.8	ENSMUST00000132199.1	0	chr3:122044443-122180061	+	0.189908	-0.795538	0.0847639	0.0254533	0.0934961	0.0559568	0.0363817	0.608	1	0.316889	0.187222	0.171444	0.175222	0.167333	0.391702	0.0169887	0.0123804	0.00902541	0.00556185	0.238362	0	0.216494	0.152187	0.0107731	-3.46531	-3.72217	0.363099	-4.06974	0.386854	0.547121	0.0321086	0.452879	0.0321086
Jph2	ENSMUSG00000017817.5	ENSMUST00000017961.4,ENSMUST00000109425.2	0	chr2:163336242-163397993	-	0.137671	0.242961	0.00724679	-0.0765379	0.638925	0.236359	0.381005	0.607222	0.895444	0.156444	0.369889	0.716778	0.560556	0.751111	0.734562	0.00803565	0.00833441	0.0025469	0.00531424	0.23853	0.0936341	0.131984	0.233097	0.0332334	-2.24086	-2.75182	0.321221	-2.94588	0.536841	0.53429	0.0222466	0.46571	0.0222466
FR0336930,FR0100825,FR0138163	FR0336930,FR0100825,FR0138163	FR0100825,FR0336930,FR0138163	0	chr7:68229068-68232217	+	0.026592	-0.0238751	-0.0036027	-0.00573744	-5.69919e-05	-0.0016404	0.00392095	0.607	0.549889	0.166889	0.198444	0.154222	0.156889	0.155667	0.923396	0.000267053	0.000253445	9.65778e-05	0.000107459	0.238578	0.247539	0.139052	0.159082	0.0410281	2.09002	1.41767	0.0337441	1.37815	0.0301913	0.506647	0.00408435	0.493353	0.00408435
Pde4dip	ENSMUSG00000038170.9	ENSMUST00000163531.2	0	chr3:97689824-97888707	-	-0.164396	0.520602	0.0715399	-0.0108234	0.0578407	0.0222676	0.0305141	0.607	0.999222	0.312111	0.166667	0.170889	0.152111	0.168222	0.532289	0.0123501	0.00898054	0.00677167	0.00380714	0.238578	0.000777259	0.214722	0.138904	0.0183782	-3.1645	-3.79292	0.299614	-3.51642	0.340137	0.459128	0.027482	0.540872	0.027482
Rps17	ENSMUSG00000061787.8	ENSMUST00000130487.1	0	chr7:81342732-81345254	-	-0.498059	-0.766877	-0.226692	-0.0328269	0.292851	0.107568	0.249249	0.606778	0.824556	0.339889	0.177111	0.419111	0.208	0.653	0.81232	0.128662	0.141682	0.0712441	0.0361141	0.238625	0.14468	0.224389	0.145759	0.0535003	0.332814	-0.805673	3.04094	-0.0428023	0.982968	0.381789	0.0814533	0.618211	0.0814533
C2cd2	ENSMUSG00000045975.7	ENSMUST00000170757.1	0	chr16:97855210-97922633	-	-0.0290219	0.0030244	0.00553939	-0.0054664	0.393347	0.190288	0.203299	0.606556	0.172667	0.179889	0.179889	0.992667	0.982333	0.988333	0.994864	0.000319285	0.000119017	0.000122829	0.000122337	0.238672	0.142869	0.147545	0.147545	0.0446954	1.56126	0.848382	0.0662396	0.891578	0.075177	0.492746	0.00446574	0.507254	0.00446574
Lrrc25	ENSMUSG00000049988.3	ENSMUST00000052437.3	0	chr8:70616844-70620850	+	0.291939	0.012099	0.138539	-0.400329	1.73965	0.659677	1.12006	0.606444	0.184	0.328222	0.754556	1	0.997444	1	0.80897	0.0428115	0.0132813	0.0248203	0.0488606	0.238696	0.150161	0.220517	0.185222	0.0505521	-1.40418	-1.9034	0.950024	-2.23955	1.9998	0.571671	0.0500026	0.428329	0.0500026
Dhx16	ENSMUSG00000024422.8	ENSMUST00000174308.1	0	chr17:35879819-35892670	+	-0.408427	-0.127228	0.397362	-0.379319	-0.431718	-0.383758	-0.0249346	0.605667	0.277333	0.597556	0.575222	0.614667	0.507333	0.219444	0.584264	0.0999953	0.0423358	0.0966732	0.0940582	0.238861	0.200442	0.24051	0.244369	0.0494673	0.281243	-0.704189	3.18218	-0.174036	0.472826	0.40181	0.0738077	0.59819	0.0738077
6530409C15Rik	ENSMUSG00000043340.3	ENSMUST00000143551.1	0	chr6:28215555-28260862	+	-0.0948748	0.294584	-0.0160873	0.0260339	-0.0289186	-0.00505033	-0.0242806	0.605556	0.999	0.198333	0.235444	0.160778	0.157	0.171444	0.38947	0.00429383	0.00334862	0.0014868	0.00175845	0.238885	0.000999111	0.159015	0.18003	0.0141261	-0.684066	-1.4448	0.203424	-1.27738	0.185493	0.476327	0.0163207	0.523673	0.0163207
Srek1	ENSMUSG00000032621.7	ENSMUST00000074616.5	0	chr13:103741615-103764504	-	-0.0168107	0.000942817	-0.00702965	0.00369837	0.350291	0.181554	0.172465	0.605444	0.160222	0.279889	0.197556	0.577444	0.609667	0.575889	0.983053	0.000107829	3.69543e-05	5.55475e-05	4.23418e-05	0.238908	0.134566	0.201573	0.158545	0.0431808	2.74824	2.0431	0.114076	2.0682	0.108307	0.495798	0.00259574	0.504202	0.00259574
Gm26603	ENSMUSG00000097857.1	ENSMUST00000181380.1	0	chr2:52859723-52863516	-	0.181775	-0.141308	0.0163872	-0.0100664	0.280725	0.133791	0.144309	0.604778	0.491556	0.176111	0.178111	0.286556	0.290778	0.280556	0.911141	0.0147747	0.0131925	0.0048499	0.00468535	0.239048	0.249956	0.145112	0.146404	0.0539826	-2.84536	-3.2527	0.321415	-3.52526	0.454257	0.545141	0.0299888	0.454859	0.0299888
Senp5	ENSMUSG00000022772.5	ENSMUST00000023457.5	0	chr16:31962506-32003287	-	-0.644924	2.34177	0.0525607	0.111239	0.110114	0.0752475	0.0153019	0.604556	0.999778	0.205778	0.224667	0.244	0.210556	0.188111	0.389747	0.260458	0.186547	0.075722	0.0840232	0.239095	0.000222198	0.163451	0.174211	0.0123705	1.26862	0.237386	4.72556	0.83204	2.62654	0.35318	0.109091	0.64682	0.109091
Abi1	ENSMUSG00000058835.8	ENSMUST00000156344.1,ENSMUST00000154162.1	0	chr2:22940073-23040241	-	0.13813	-0.036855	-0.0288033	-0.00687337	-0.0239268	-0.0092732	0.00305588	0.604333	0.236222	0.218444	0.180444	0.165333	0.152	0.154333	0.289259	0.00950048	0.0037751	0.00344436	0.002782	0.239141	0.180441	0.170745	0.147901	0.00810011	3.18732	2.5882	0.373653	2.3913	0.250316	0.53439	0.0241749	0.46561	0.0241749
Clybl	ENSMUSG00000025545.9	ENSMUST00000026625.5	0	chr14:122181694-122402232	+	0.0750841	-0.152342	0.0325722	-0.0170123	0.121796	0.0514496	0.0743991	0.604222	0.949667	0.294778	0.206333	0.220889	0.199556	0.250111	0.630085	0.00239555	0.0021812	0.00129034	0.000903358	0.239164	0.0478052	0.207907	0.163778	0.0260214	3.09315	2.45624	0.0447423	2.34138	0.0790088	0.51875	0.0122083	0.48125	0.0122083
Dync1i2	ENSMUSG00000027012.9	ENSMUST00000149735.1	0	chr2:71211706-71263303	+	-0.188795	-0.448187	0.0256321	0.0472451	0.983063	0.524857	0.438862	0.603556	0.980111	0.181222	0.221	0.991667	0.957222	0.982778	0.633496	0.0171499	0.0139597	0.00558752	0.0064612	0.239303	0.0194955	0.148397	0.172178	0.0268383	-1.03734	-1.83209	0.938394	-1.58808	0.619303	0.453155	0.0322741	0.546845	0.0322741
Tmem106b	ENSMUSG00000029571.8	ENSMUST00000142798.1	0	chr6:13069759-13089269	+	-0.384488	0.00954036	0.135258	-0.0186096	0.00707965	0.0013637	0.0019852	0.602889	0.204889	0.303333	0.207111	0.162889	0.177333	0.172667	1.2626	0.0949029	0.0262065	0.0409012	0.0263471	0.23944	0.162928	0.211346	0.164234	0.169533	-2.97558	-3.70869	0.452563	-3.31022	0.541542	0.407352	0.0722134	0.592648	0.0722134
Pcmt1	ENSMUSG00000019795.11	ENSMUST00000160250.1	0	chr10:7629373-7681136	-	-0.365928	-0.983827	0.185926	0.212772	0.69265	0.568893	0.11807	0.602778	0.991556	0.357	0.395556	0.795889	0.851444	0.312333	0.611888	0.0731015	0.0578336	0.0452096	0.0489951	0.239463	0.00837407	0.229577	0.239118	0.0302197	-1.3467	-2.27477	1.91593	-1.78811	0.809968	0.411216	0.0639403	0.588784	0.0639403
Mpc1	ENSMUSG00000023861.11	ENSMUST00000137344.1	0	chr17:8282904-8297661	+	0.0755432	0.0998806	0.0527478	-0.0263739	-0.267726	-0.166208	-0.0860316	0.602556	0.748667	0.440222	0.253889	0.735889	0.833444	0.444333	0.683497	0.00241055	0.00256963	0.00184788	0.00109285	0.239509	0.188186	0.246454	0.18945	0.0307195	1.03216	0.40036	0.207505	0.281237	0.241829	0.518865	0.0122466	0.481135	0.0122466
Timp2	ENSMUSG00000017466.3	ENSMUST00000155707.1	0	chr11:118301069-118355740	-	-0.784301	-1.41047	0.0858422	0.0949538	0.883735	0.667867	0.126737	0.602111	0.848444	0.240778	0.245667	0.760333	0.654333	0.275	0.751589	0.511705	0.588068	0.138009	0.147389	0.2396	0.128601	0.182824	0.185335	0.0989146	0.264507	-0.658114	4.65391	-0.229462	2.63942	0.332814	0.140036	0.667186	0.140036
Mbl2	ENSMUSG00000024863.5	ENSMUST00000025797.5	0	chr19:30232928-30239685	+	0.271412	-0.0101193	0.0325161	0.00409967	0.0040037	-0.000894161	0.0113521	0.602	0.182667	0.190111	0.186222	0.169333	0.169	0.163	0.910358	0.040747	0.0121743	0.0125919	0.0123362	0.239623	0.149316	0.153986	0.15156	0.0720388	-3.29129	-3.56825	0.357858	-3.96329	0.411288	0.566723	0.0489464	0.433277	0.0489464
Dad1	ENSMUSG00000022174.8	ENSMUST00000022781.7	0	chr14:54235479-54254104	-	0.0216791	-0.036537	-0.0114842	0.0177814	0.0414041	0.0286641	0.0158099	0.601444	0.871111	0.338556	0.501778	0.160889	0.158	0.156444	0.750322	0.000179714	0.00019861	0.000117776	0.000162926	0.239736	0.112289	0.223961	0.250025	0.0292721	4.19993	3.52296	0.029391	3.49065	0.0297108	0.505419	0.00335084	0.494581	0.00335084
Kcnj16	ENSMUSG00000051497.9	ENSMUST00000150902.1	0	chr11:110968033-111027968	+	-0.50972	-0.14919	0.000345825	-0.0787863	-0.0171197	-0.0580165	0.0964102	0.600778	0.335333	0.273778	0.286889	0.192111	0.183222	0.232444	0.292372	0.304901	0.120781	0.0667509	0.0806597	0.23987	0.22291	0.198846	0.204606	0.0678217	-1.63023	-3.02247	2.54977	-1.85022	2.33391	0.385323	0.115326	0.614677	0.115326
Mrpl52	ENSMUSG00000010406.7	ENSMUST00000010550.7	0	chr14:54426909-54429750	+	0.0439695	0.123662	0.0226527	-0.0122571	0.476862	0.224343	0.250271	0.600667	0.998111	0.319444	0.212222	0.492556	0.465889	0.504111	0.59037	0.000762821	0.000588486	0.000462639	0.000328284	0.239893	0.00188553	0.217424	0.167203	0.018357	4.20905	3.54921	0.197107	3.48175	0.225081	0.510988	0.00689961	0.489012	0.00689961
Gm13067	ENSMUSG00000086665.1	ENSMUST00000134236.1	0	chr4:150049013-150056976	+	0.707331	-0.041815	0.0158726	-0.107596	-0.566058	-0.320553	-0.158323	0.599889	0.186556	0.182111	0.196667	0.579333	0.473667	0.248889	1.12477	0.277224	0.0815281	0.0811847	0.0893398	0.240049	0.151769	0.148963	0.158006	0.103867	-1.95118	-2.2536	2.0725	-3.05579	2.35746	0.659707	0.110251	0.340293	0.110251
Atp5g3	ENSMUSG00000018770.3	ENSMUST00000131045.1	0	chr2:73908447-73911326	-	-0.114143	-0.240393	0.0036966	-0.0147219	0.0953336	0.0338511	0.0565618	0.599778	0.957889	0.175	0.183	0.339556	0.225667	0.357556	0.55199	0.0059936	0.00528401	0.00185432	0.0019732	0.240071	0.0403422	0.144391	0.149528	0.0227983	0.554355	-0.236346	0.250886	-0.0394576	0.185968	0.471541	0.0192549	0.528459	0.0192549
Obscn	ENSMUSG00000061462.9	ENSMUST00000138587.1	0	chr11:58994256-59136402	-	-0.277076	-0.266197	-0.102372	0.0340706	0.212034	0.124857	0.086961	0.599111	0.594556	0.282333	0.184	0.250111	0.255444	0.215667	0.909177	0.0371878	0.0360033	0.0180237	0.0122196	0.240204	0.241086	0.202644	0.150161	0.0554682	-2.58901	-3.34128	0.550618	-3.00169	0.361147	0.431835	0.0467658	0.568165	0.0467658
Zwint	ENSMUSG00000019923.7	ENSMUST00000160337.1	0	chr10:72654845-72674964	+	0.304258	0.026356	0.00357242	-0.306316	2.17705	0.784809	1.41562	0.598889	0.179556	0.170222	0.607333	1	1	1	0.469391	0.06072	0.012823	0.0127277	0.0595187	0.240248	0.147332	0.141262	0.238506	0.0209735	0.851658	0.271747	2.1843	0.0404458	3.94827	0.574278	0.0591089	0.425722	0.0591089
uc009gse.1	uc009gse.1	uc009gse.1	0	chr7:44970429-44974303	+	-0.397919	-0.0788115	0.490038	0.108457	0.514158	0.29742	0.153072	0.598444	0.217556	0.691889	0.240889	0.601222	0.510778	0.339444	0.900642	0.0873536	0.0298207	0.097549	0.0338709	0.240335	0.170244	0.213202	0.182882	0.0708018	-1.7965	-2.69098	1.16733	-2.22503	0.819786	0.403971	0.0692862	0.596029	0.0692862
Aqp8	ENSMUSG00000030762.5	ENSMUST00000033023.3,ENSMUST00000098056.4	0	chr7:123462294-123468003	+	0.435998	0.0365772	0.0862835	-0.0647458	-0.118601	-0.0895377	-0.0447745	0.597444	0.184667	0.225222	0.19	0.181333	0.208111	0.169556	0.800321	0.0923513	0.0292281	0.0357312	0.0318861	0.240531	0.150582	0.174517	0.153917	0.0447896	-2.48337	-2.8462	1.12873	-3.34113	1.67155	0.604872	0.070697	0.395128	0.070697
Psmd9	ENSMUSG00000029440.11	ENSMUST00000133386.1	0	chr5:123228190-123250131	+	-0.103662	0.485489	0.0515317	0.0245861	0.785223	0.415986	0.360478	0.597333	1	0.341778	0.210444	0.997667	0.993444	0.984667	0.30026	0.0052569	0.0038737	0.00305528	0.00196443	0.240553	0	0.224991	0.166176	0.00715143	-0.759002	-1.51639	0.447346	-1.35236	0.424831	0.474145	0.0180453	0.525855	0.0180453
Lat	ENSMUSG00000030742.6	ENSMUST00000032997.6	0	chr7:126363832-126369543	-	-0.426477	-0.0579813	0.0623143	-0.349672	-0.332303	-0.324952	-0.0219061	0.596889	0.189444	0.189556	0.501556	0.490333	0.557222	0.166889	1.13573	0.0973633	0.0311917	0.0322888	0.0865141	0.240639	0.153572	0.153641	0.250025	0.0854008	-1.24181	-2.17847	1.30871	-1.68391	0.479055	0.397492	0.0726547	0.602508	0.0726547
Ppid	ENSMUSG00000027804.7	ENSMUST00000029382.7,ENSMUST00000160799.1	0	chr3:79591342-79603650	+	0.0314617	0.0508854	-0.00497685	0.00185087	0.0871567	0.0436559	0.0414236	0.596667	0.851667	0.18	0.151556	0.174444	0.175889	0.169333	0.827042	0.000386481	0.000426503	0.00014908	0.00013239	0.240682	0.126345	0.147616	0.128601	0.0337022	3.87205	3.20247	0.0687272	3.15519	0.058682	0.507864	0.00491291	0.492136	0.00491291
Wdsub1	ENSMUSG00000026988.9	ENSMUST00000128671.1	0	chr2:59852364-59882591	-	0.567989	-0.169836	-0.106218	-0.222613	0.354259	0.0190335	0.455391	0.596222	0.270667	0.229	0.308111	0.376667	0.176	0.600444	0.801151	0.200928	0.0892813	0.0731015	0.104165	0.240768	0.197428	0.176579	0.213202	0.084073	-2.19729	-2.53296	1.49013	-3.17773	1.95481	0.63182	0.0986422	0.36818	0.0986422
Slc3a1	ENSMUSG00000024131.7	ENSMUST00000024944.7	0	chr17:85028347-85064243	+	-0.21379	0.513479	-0.0841715	-0.0158196	-0.173639	-0.0861247	-0.0952737	0.596111	0.964889	0.288778	0.180889	0.238889	0.23	0.256333	0.629697	0.0241595	0.0232063	0.0126219	0.00748891	0.240789	0.0338821	0.205408	0.148185	0.0312748	-2.1478	-2.93421	0.495826	-2.60954	0.306626	0.447098	0.0381173	0.552902	0.0381173
Myo10	ENSMUSG00000022272.11	ENSMUST00000125667.1	0	chr15:25622525-25813673	+	-0.112063	0.171203	0.0197984	-0.0171147	0.34609	0.114796	0.193501	0.595778	0.811333	0.206556	0.189889	0.888222	0.520556	0.916667	0.509178	0.00628311	0.0069617	0.00223128	0.00213272	0.240853	0.153089	0.163909	0.153848	0.0267463	-0.211434	-0.994805	0.262812	-0.799336	0.162335	0.472061	0.0197115	0.527939	0.0197115
Hnrnpm	ENSMUSG00000059208.8	ENSMUST00000127598.1	0	chr17:33646233-33686860	-	0.507397	-0.119489	0.210246	-0.101375	0.979848	0.28617	0.505998	0.595222	0.232333	0.311111	0.222	0.929333	0.605667	0.654333	0.897599	0.15522	0.0559982	0.077495	0.0520691	0.24096	0.178374	0.214345	0.172735	0.0705352	-1.05529	-1.47749	1.15968	-2.04112	2.53953	0.61954	0.0886834	0.38046	0.0886834
Chd3	ENSMUSG00000018474.11	ENSMUST00000146930.1	0	chr11:69343273-69369406	-	-0.260793	-0.0883167	0.0264015	0.251931	1.49203	0.933621	0.568203	0.594778	0.255556	0.164111	0.576778	1	0.999	1	0.858005	0.0334705	0.0149467	0.0101947	0.0331176	0.241044	0.190268	0.137194	0.244132	0.0495818	0.609369	-0.269152	2.11155	0.0818041	0.792657	0.435732	0.0445243	0.564268	0.0445243
Bnip3	ENSMUSG00000078566.2	ENSMUST00000130500.1	0	chr7:138890836-138909519	-	0.773413	2.96403	-0.0254354	-0.0458426	-0.770012	-0.405708	-0.285876	0.594667	0.999667	0.203889	0.195889	0.779778	0.576556	0.400222	0.551597	0.40635	0.305369	0.120685	0.112607	0.241065	0.000333259	0.162336	0.157534	0.0291111	0.170697	-0.155313	4.40434	-1.07886	6.2756	0.668858	0.127503	0.331142	0.127503
Gm26577	ENSMUSG00000097923.1	ENSMUST00000180680.1	0	chr10:21145094-21154374	+	0.492308	-0.119818	0.0418975	0.0117632	1.11384	0.482414	0.425924	0.594333	0.233	0.183556	0.188444	0.934778	0.730333	0.617444	1.21404	0.140143	0.0518618	0.0405308	0.0401942	0.241128	0.178731	0.14988	0.15295	0.108036	-2.40021	-2.79364	1.32556	-3.23144	1.30548	0.616554	0.0849749	0.383446	0.0849749
Jarid2	ENSMUSG00000038518.9	ENSMUST00000173906.1	0	chr13:44729474-44921643	+	0.515045	-0.214987	0.0520125	0.00317137	0.169726	0.105003	0.089086	0.594333	0.299111	0.187222	0.173889	0.253	0.282778	0.197222	1.07642	0.139635	0.0710823	0.044949	0.0422763	0.241128	0.209667	0.152187	0.143668	0.0770144	-0.887289	-1.26877	0.840883	-1.96189	2.02913	0.621782	0.0843228	0.378218	0.0843228
Rap1gap2	ENSMUSG00000038807.11	ENSMUST00000102521.1	0	chr11:74383356-74590186	-	0.425826	0.019711	0.132561	-0.00457918	-0.504767	-0.254715	-0.264819	0.594222	0.184667	0.258	0.184333	0.492667	0.438	0.392111	0.823128	0.104512	0.030629	0.0443324	0.0314253	0.241149	0.150582	0.191457	0.150371	0.0655511	-2.30467	-2.63948	1.14856	-3.25986	1.49625	0.60215	0.075119	0.39785	0.075119
Ifitm2	ENSMUSG00000060591.8	ENSMUST00000081649.8	0	chr7:140954839-140955961	-	-0.049102	0.212115	-0.00980026	-0.00989063	1.04306	0.512589	0.530124	0.593111	1	0.190333	0.189556	0.996667	0.996667	0.996222	0.416501	0.000982026	0.000731387	0.000376495	0.000372324	0.241357	0	0.154124	0.153641	0.0084761	2.90509	2.17386	0.396848	2.24967	0.423933	0.48773	0.00782704	0.51227	0.00782704
Tbcd	ENSMUSG00000039230.8	ENSMUST00000147560.1	0	chr11:121451949-121617164	+	-0.683543	-0.00190459	0.016216	-0.0560887	-0.512189	-0.212564	-0.734285	0.593	0.237778	0.251	0.246556	0.530889	0.269444	0.701889	0.586641	0.400611	0.109719	0.117614	0.124273	0.241378	0.18126	0.18802	0.185787	0.0754433	-0.723852	-2.01098	4.28268	-1.01881	3.87023	0.350041	0.128001	0.649959	0.128001
Polr2e	ENSMUSG00000004667.12	ENSMUST00000143438.1	0	chr10:80035949-80039795	-	-0.280168	-0.121542	-0.0400536	-0.00465802	0.296646	0.130702	0.18707	0.592889	0.301889	0.183333	0.168111	0.462778	0.285778	0.637333	0.924809	0.0410982	0.0209116	0.0129079	0.0122952	0.241398	0.210775	0.149739	0.139865	0.0528825	-0.978621	-1.87438	1.03725	-1.45938	0.362991	0.431157	0.0490804	0.568843	0.0490804
Wdr26	ENSMUSG00000038733.7	ENSMUST00000159625.1	0	chr1:181173228-181211552	-	0.562998	0.739836	0.71143	0.0398718	0.00227024	-0.0056212	0.00023826	0.592444	0.701444	0.688333	0.230556	0.161333	0.177	0.174333	1.16207	0.230931	0.272237	0.260316	0.0727108	0.241481	0.209443	0.214554	0.177419	0.195848	-2.38009	-2.73418	1.12223	-3.28089	0.839424	0.62969	0.104869	0.37031	0.104869
Pdlim4	ENSMUSG00000020388.6	ENSMUST00000144477.1	0	chr11:54054928-54069014	-	1.02909	0.178649	-0.238039	0.111828	0.30621	0.266045	0.0706541	0.592444	0.257444	0.263333	0.216778	0.449778	0.386556	0.206222	2.23467	0.891025	0.307436	0.316411	0.231691	0.241481	0.191188	0.19401	0.169804	0.661329	-0.830681	-1.20931	1.78472	-1.91495	1.94844	0.701213	0.16379	0.298787	0.16379
Pcdh15	ENSMUSG00000052613.10	ENSMUST00000123398.2,ENSMUST00000156999.1	0	chr10:73099342-74646314	+	0.251946	-0.0177474	0.0606899	-0.0167288	0.879355	0.42712	0.44178	0.592333	0.175444	0.226111	0.178556	0.786667	0.765333	0.707667	0.873533	0.0340248	0.0102366	0.0130156	0.00983293	0.241501	0.14468	0.175004	0.14669	0.060444	-2.40822	-2.85204	0.781776	-3.16417	1.05152	0.562095	0.0449227	0.437905	0.0449227
Dyx1c1	ENSMUSG00000092192.1	ENSMUST00000098567.2,ENSMUST00000034734.8	0	chr9:72958785-72973064	+	0.0947108	0.378753	0.0301254	0.00934948	0.391149	0.194935	0.168331	0.592222	1	0.254111	0.184222	0.971889	0.948	0.829222	0.322864	0.00477706	0.00363433	0.00197966	0.00145854	0.241522	0	0.18956	0.150301	0.00909191	-0.180398	-0.778481	0.179593	-0.952345	0.193049	0.523629	0.0172101	0.476371	0.0172101
FR0263935	FR0263935	FR0263935	0	chr1:95583050-95585359	-	0.303084	-0.0399094	0.0826308	0.0449881	0.0473311	0.0464156	0.00680274	0.592111	0.187556	0.238444	0.198667	0.17	0.180556	0.165778	0.968527	0.0492431	0.0157925	0.019357	0.0162037	0.241542	0.152395	0.181609	0.159216	0.0688571	-3.30085	-3.56357	0.398847	-3.98922	0.43562	0.574225	0.0533545	0.425775	0.0533545
Unc80	ENSMUSG00000055567.10	ENSMUST00000136727.1	0	chr1:66468367-66699866	+	-0.282455	1.11198	-0.00924366	-0.284836	-1.32336	-0.843024	-0.48284	0.591778	1	0.172778	0.603667	1	0.999444	0.993778	0.411011	0.0399053	0.0283985	0.0120784	0.0402965	0.241604	0	0.142941	0.23928	0.0115603	-0.783143	-1.65967	2.02218	-1.28458	0.887681	0.43058	0.0483662	0.56942	0.0483662
Oprl1	ENSMUSG00000027584.10	ENSMUST00000148334.1	0	chr2:181715016-181720985	+	1.00822	1.05694	0.147977	0.174423	0.216203	0.404364	0.388505	0.591778	0.598222	0.233111	0.249556	0.318556	0.435556	0.406778	1.05877	0.812001	0.850075	0.247876	0.273133	0.241604	0.240379	0.17879	0.187298	0.161373	-1.17657	-1.48641	3.43156	-2.38432	4.67836	0.700105	0.158156	0.299895	0.158156
Gm10544	ENSMUSG00000097430.1	ENSMUST00000180516.1	0	chr18:37159855-37178522	-	-0.131307	-0.490557	0.0765215	0.0583471	0.35006	0.216509	0.135832	0.591444	1	0.383222	0.311	0.428889	0.474667	0.340111	0.369864	0.00919677	0.00677704	0.00608643	0.00501532	0.241665	0	0.236389	0.214303	0.0112944	-2.18626	-2.89455	0.479339	-2.70287	0.262779	0.467302	0.023798	0.532698	0.023798
Plekhd1	ENSMUSG00000066438.6	ENSMUST00000152465.1	0	chr12:80692591-80724214	+	-0.0596927	0.128097	0.00161584	0.0249606	-0.896754	-0.410546	-0.450276	0.591111	0.948	0.192222	0.317222	0.984889	0.971889	0.982778	0.123473	0.00209471	0.00187809	0.000600693	0.00109915	0.241726	0.0493015	0.15529	0.216616	0.00183285	2.58396	1.8731	0.470727	1.90969	0.846697	0.48509	0.0114234	0.51491	0.0114234
uc009nsr.1	uc009nsr.1	uc009nsr.1	0	chr8:122428899-122432907	-	-0.133007	-0.0205244	0.0813928	0.0968879	0.351905	0.239172	0.11272	0.590889	0.181556	0.384333	0.449667	0.363667	0.436556	0.247444	0.866108	0.00852119	0.00293054	0.00593656	0.00684961	0.241766	0.14861	0.236648	0.247494	0.048761	-2.87122	-3.5035	0.392251	-3.3094	0.205645	0.466873	0.0229112	0.533127	0.0229112
Ccser2	ENSMUSG00000058690.8	ENSMUST00000182558.1	0	chr14:36874936-36968777	-	-0.115287	-0.0222472	-0.0710574	0.0359396	0.506016	0.280651	0.196659	0.590889	0.194333	0.396333	0.242111	0.934222	0.895444	0.823556	0.499474	0.00647759	0.00242029	0.00455176	0.0027969	0.241766	0.156585	0.23928	0.183514	0.0253848	0.342594	-0.466996	0.606612	-0.233554	0.355207	0.471261	0.0200053	0.528739	0.0200053
Birc6	ENSMUSG00000024073.8	ENSMUST00000182804.1	0	chr17:74528295-74703773	+	0.215014	-0.434749	0.0137083	-0.0306121	-0.113464	-0.0704799	-0.0379304	0.590889	0.937556	0.172444	0.175667	0.174667	0.198778	0.168111	0.765711	0.0210189	0.0206903	0.00705407	0.00712126	0.241766	0.0585516	0.142723	0.144824	0.0368884	-3.21733	-3.546	0.378589	-3.85271	0.388064	0.553252	0.0355912	0.446748	0.0355912
4930481A15Rik	ENSMUSG00000086938.2	ENSMUST00000128542.2	0	chr19:5406740-5422847	+	-0.311833	1.77822	-0.0035443	0.0361549	-0.425137	-0.141633	-0.316974	0.590444	1	0.172222	0.183222	0.480222	0.276667	0.678667	0.300591	0.0488378	0.0378762	0.0147946	0.0158466	0.241847	0	0.142578	0.149668	0.00570698	-2.20944	-3.1477	1.33806	-2.5664	1.64132	0.423646	0.0530928	0.576354	0.0530928
2210417K05Rik	ENSMUSG00000085347.1	ENSMUST00000142968.1	0	chr10:62340256-62363367	+	-0.722989	0.00433527	-0.0130641	0.0718058	0.031604	0.0335847	-0.00452311	0.590111	0.188111	0.183444	0.182556	0.178556	0.162333	0.162	0.866056	0.295442	0.0892567	0.0878098	0.091633	0.241907	0.152742	0.149809	0.149246	0.072686	-1.87142	-3.10226	2.79605	-2.12899	2.37035	0.337651	0.112627	0.662349	0.112627
Pygo2	ENSMUSG00000047824.7	ENSMUST00000060061.4,ENSMUST00000107413.1	0	chr3:89430214-89435128	+	-0.021983	0.0263295	-0.0055502	-0.00174221	0.247214	0.123057	0.121709	0.589889	0.685889	0.200778	0.161	0.472333	0.478222	0.453444	0.892429	0.00019208	0.000209307	7.6907e-05	6.68942e-05	0.241947	0.215469	0.160484	0.135094	0.0371298	2.50831	1.79927	0.095506	1.83241	0.0933523	0.494505	0.00346419	0.505495	0.00346419
C530008M17Rik	ENSMUSG00000036377.12	ENSMUST00000152373.1	0	chr5:76657683-76873554	+	-0.210139	0.0158064	0.00147609	0.0161278	1.61117	0.932299	0.811582	0.589778	0.182778	0.178444	0.177	1	0.999778	1	0.656625	0.0241003	0.00755018	0.00711034	0.00730757	0.241967	0.149387	0.146618	0.145687	0.0410725	-0.994899	-1.85892	1.61453	-1.49646	1.26715	0.447995	0.0380823	0.552005	0.0380823
FR0128383	FR0128383	FR0128383	0	chr11:62542189-62542815	-	0.749531	0.212884	0.147481	-0.133557	0.644959	0.114131	0.364962	0.589111	0.250111	0.215222	0.197444	0.824444	0.266667	0.456667	1.22688	0.309721	0.127395	0.107364	0.105828	0.242086	0.187576	0.16892	0.158478	0.101647	-0.209948	-0.597597	1.19781	-1.3075	3.3189	0.667442	0.114385	0.332558	0.114385
uc029weu.1	uc029weu.1	uc029weu.1	0	chr7:35049896-35051505	-	-0.690698	0.038278	0.135826	0.0564467	0.100173	0.0915612	0.00438468	0.589	0.242	0.281778	0.258333	0.211444	0.217222	0.195667	1.21165	0.428168	0.109527	0.145474	0.134111	0.242106	0.183456	0.202402	0.191619	0.338851	-1.36146	-2.29275	1.31187	-1.80001	0.878406	0.349424	0.132496	0.650576	0.132496
Arpc3	ENSMUSG00000029465.8	ENSMUST00000126247.1	0	chr5:122391878-122406179	+	0.274512	-0.918294	0.0457614	-0.0166941	0.0704225	0.0264724	0.0414768	0.588667	0.998889	0.210222	0.182444	0.167556	0.164889	0.174444	0.495369	0.0444722	0.0341392	0.0147227	0.013081	0.242165	0.00111	0.166047	0.149175	0.02111	-1.93682	-2.41508	0.727514	-2.73644	1.28585	0.567403	0.0510547	0.432597	0.0510547
Bcl11b	ENSMUSG00000048251.9	ENSMUST00000066060.4	0	chr12:107910403-108003602	-	0.0776675	0.216713	0.0128379	0.11122	0.46336	0.34141	0.148347	0.588444	0.994444	0.188333	0.771333	0.582	0.823111	0.365556	0.447612	0.00273938	0.00223452	0.00101315	0.00311758	0.242204	0.00552531	0.152881	0.176398	0.0159	-1.15582	-1.75187	0.681251	-1.88815	0.661406	0.519393	0.0130516	0.480607	0.0130516	novel	0	chr12:107917326	P8	0.914556	0.414875	0.585125
Pdlim7	ENSMUSG00000021493.9	ENSMUST00000128911.1	0	chr13:55495795-55513676	-	-1.0327	-0.0623491	-0.351984	0.247524	0.169487	0.267973	-0.095908	0.588444	0.210778	0.299889	0.253667	0.291	0.316556	0.212222	1.06162	0.761453	0.212187	0.352558	0.248588	0.242204	0.166369	0.209979	0.189341	0.153041	-0.754752	-1.98534	4.31691	-1.07063	2.89025	0.293541	0.153937	0.706459	0.153937
Ntmt1	ENSMUSG00000026857.3	ENSMUST00000127566.1	0	chr2:30807826-30823033	+	-0.501701	0.0106234	-0.0503666	0.335054	1.05209	0.910213	0.194129	0.588222	0.182333	0.19	0.441556	0.940333	0.946667	0.382889	0.753036	0.146246	0.042775	0.044245	0.112857	0.242244	0.149104	0.153917	0.246612	0.0595519	-0.869894	-1.88244	2.99834	-1.28454	1.38568	0.381473	0.0864493	0.618527	0.0864493
Ddb2	ENSMUSG00000002109.8	ENSMUST00000028696.4,ENSMUST00000150427.1,ENSMUST00000152277.1,ENSMUST00000111352.1	0	chr2:91211572-91236982	-	-0.0708308	-0.0164912	0.018387	-0.0436965	-0.225715	-0.158552	-0.0689936	0.588222	0.196444	0.210778	0.379444	0.584111	0.748778	0.355444	0.909858	0.00215199	0.000863	0.000887714	0.00146925	0.242244	0.157872	0.166369	0.235493	0.0422817	1.91386	1.16575	0.12011	1.27561	0.0730816	0.48231	0.0115743	0.51769	0.0115743
BC037032	ENSMUSG00000087221.1	ENSMUST00000140003.1,ENSMUST00000149906.1	0	chr15:4021686-4027402	-	-0.166394	0.43193	-0.00955867	0.0279027	0.48796	0.246851	0.183421	0.588	0.986	0.171556	0.197	0.802667	0.684556	0.605778	0.542213	0.0141714	0.0119557	0.00450176	0.00498262	0.242283	0.0138055	0.14214	0.158209	0.0228562	-0.954871	-1.75555	0.498461	-1.50486	0.383101	0.458655	0.0294156	0.541345	0.0294156
Tpmt	ENSMUSG00000021376.4	ENSMUST00000133100.1	0	chr13:47025170-47044737	-	-0.467352	0.825466	-0.0102608	0.0326379	0.105215	0.0678491	0.0155502	0.587778	0.843778	0.182667	0.196333	0.184889	0.190667	0.172444	0.842709	0.133213	0.153317	0.0372181	0.04039	0.242322	0.131831	0.149316	0.157804	0.0707226	-2.63907	-3.61816	1.03209	-2.9078	1.2242	0.388986	0.0834332	0.611014	0.0834332
Trpm7	ENSMUSG00000027365.8	ENSMUST00000136964.1	0	chr2:126791565-126876230	-	-0.500993	0.0257008	-0.193181	0.00720283	-0.023309	0.00619238	-0.0177368	0.587667	0.175889	0.277333	0.170111	0.166889	0.168222	0.180333	1.10874	0.126702	0.0399492	0.0630725	0.0398055	0.242341	0.144968	0.200442	0.141189	0.0669459	1.25086	0.202292	2.52983	0.823805	0.251984	0.381042	0.0808519	0.618958	0.0808519
Nrd1	ENSMUSG00000053510.6	ENSMUST00000143604.1	0	chr4:109000655-109061777	+	0.110615	-0.023579	-0.0598713	0.0726867	0.0457509	0.0770935	-0.016413	0.587333	0.212222	0.365444	0.416333	0.191889	0.415444	0.173444	0.331498	0.00771173	0.00277752	0.0045828	0.00563132	0.2424	0.167203	0.231921	0.243027	0.0200701	0.12855	-0.46059	0.351368	-0.661133	0.338	0.527566	0.0218239	0.472434	0.0218239
Gm15852	ENSMUSG00000089990.1	ENSMUST00000159701.1	0	chr1:169932698-169934248	-	0.551373	0.121787	-0.0697394	-0.03502	-0.158885	-0.137864	-0.0652986	0.587333	0.226333	0.202556	0.182222	0.221556	0.253111	0.175889	0.884318	0.176777	0.0630796	0.0551701	0.0501072	0.2424	0.175126	0.161545	0.149034	0.0712179	-2.18722	-2.53275	1.32896	-3.15149	1.81029	0.628829	0.093036	0.371171	0.093036
Ehmt2	ENSMUSG00000013787.9	ENSMUST00000131915.1	0	chr17:34898469-34914052	+	-1.26971	0.175851	0.21115	-0.365828	0.0473597	-0.0800603	0.196617	0.587222	0.241556	0.252778	0.286333	0.218444	0.205333	0.286778	1.45928	1.34276	0.420222	0.44658	0.5704	0.242419	0.183227	0.188902	0.204369	0.319517	-0.0952876	-1.36515	4.22253	-0.409822	3.2472	0.271761	0.178695	0.728239	0.178695
Tshz2	ENSMUSG00000047907.10	ENSMUST00000123300.2	0	chr2:169633013-170071816	+	0.206112	-0.0745156	-0.0595882	-0.130003	0.782244	0.280209	0.509098	0.587111	0.246111	0.222111	0.388111	0.785111	0.663667	0.837333	0.916022	0.0188114	0.009371	0.00818047	0.0140672	0.242439	0.185561	0.172797	0.237507	0.0478439	-1.18143	-1.70658	0.820058	-1.99986	1.59425	0.551093	0.0337256	0.448907	0.0337256
FR0027555	FR0027555	FR0027555	0	chr19:20583524-20585066	+	0.206407	-0.530699	0.0328822	0.0128325	-0.080378	-0.0299927	-0.051271	0.586778	0.977889	0.196	0.184667	0.172222	0.179667	0.186	0.577709	0.0249091	0.0213401	0.007984	0.00774614	0.242497	0.0216246	0.157602	0.150582	0.0340072	-3.27038	-3.57554	0.457945	-3.91245	0.482657	0.551073	0.0387171	0.448927	0.0387171
Ralb	ENSMUSG00000004451.8	ENSMUST00000004565.8,ENSMUST00000142945.1	0	chr1:119470305-119504794	-	0.0748289	-0.456393	-0.0110377	-0.00151476	0.346328	0.167608	0.176066	0.586444	1	0.181111	0.151889	0.516444	0.479111	0.524889	0.267987	0.00237032	0.00174572	0.000895135	0.00076379	0.242554	0	0.148326	0.128833	0.00367635	3.07716	2.44062	0.154067	2.32499	0.194529	0.518687	0.0121447	0.481313	0.0121447
4430402I18Rik	ENSMUSG00000064202.9	ENSMUST00000162110.1,ENSMUST00000025872.6,ENSMUST00000164777.1,ENSMUST00000160542.2	0	chr19:28901268-28967800	-	-0.0832154	-0.0306544	-0.00492669	-0.0105071	-0.289969	-0.129056	-0.0466463	0.585889	0.343444	0.233778	0.239889	0.851889	0.682	0.295111	0.0960631	0.00691405	0.00317377	0.00174635	0.00185511	0.24265	0.225515	0.179146	0.182362	0.00583952	-0.0425019	-0.857125	0.315524	-0.608791	0.369667	0.479253	0.0206865	0.520747	0.0206865
FR0159102	FR0159102	FR0159102	0	chr15:85692573-85692744	+	1.00766	0.0423583	0.051583	-1.45701	0.33627	-0.302689	1.22992	0.585667	0.206333	0.211889	0.742889	0.437444	0.338222	0.908111	0.764555	0.746088	0.205799	0.216968	0.893267	0.242688	0.163778	0.167011	0.191026	0.0977448	-0.330973	-0.58037	4.71985	-1.78062	6.42932	0.702426	0.151686	0.297574	0.151686
Mbd5	ENSMUSG00000036792.6	ENSMUST00000148796.1	0	chr2:48949510-49322284	+	0.555166	-0.579311	0.0073948	-0.0657385	-0.23601	-0.178889	-0.0747545	0.585667	0.602444	0.178	0.189333	0.341444	0.413111	0.180778	1.02286	0.16366	0.168046	0.0508382	0.0538981	0.242688	0.239532	0.146332	0.153503	0.0729108	-0.95715	-1.34593	1.05568	-2.01224	2.13364	0.630167	0.0901446	0.369833	0.0901446
Emc3	ENSMUSG00000030286.5	ENSMUST00000154605.1	0	chr6:113514874-113531638	-	0.471072	0.297581	-0.0344225	-0.242127	0.0898174	-0.0355212	0.137065	0.585333	0.403667	0.175889	0.350667	0.186556	0.176556	0.243111	1.04866	0.125917	0.0915526	0.0375952	0.0789184	0.242745	0.240747	0.144968	0.227725	0.080539	-1.66381	-2.05951	0.774362	-2.6325	1.73174	0.612073	0.0811009	0.387927	0.0811009
Gm9918	ENSMUSG00000097050.1	ENSMUST00000181801.1	0	chr15:102270563-102274121	+	0.282993	0.232742	0.00576225	-0.0330111	-0.0148605	-0.0273956	0.0142503	0.583	0.490889	0.173778	0.181333	0.162333	0.166	0.164889	0.970462	0.0432373	0.0376603	0.0131691	0.0138066	0.243138	0.249945	0.143595	0.148468	0.0645787	-2.65255	-3.06168	0.377415	-3.39137	0.492526	0.569485	0.0502791	0.430515	0.0502791
Psmd14	ENSMUSG00000026914.9	ENSMUST00000135265.1	0	chr2:61711694-61800376	+	0.339158	-0.563248	-0.140783	-0.0897887	-0.0302912	-0.0693819	0.0243566	0.581778	0.783111	0.335778	0.289556	0.180444	0.206667	0.184	0.653851	0.09313	0.118484	0.0480213	0.0386385	0.243339	0.169867	0.223056	0.205736	0.0919594	-2.90241	-3.17568	0.77927	-3.76684	0.598961	0.581901	0.071967	0.418099	0.071967
Glul	ENSMUSG00000026473.9	ENSMUST00000140685.1	0	chr1:153899944-153909723	+	-0.0723047	-0.097681	-0.000462382	-0.0183158	-0.345076	-0.18962	-0.15684	0.581222	0.743556	0.163444	0.204	0.288111	0.315333	0.268556	0.738527	0.00222969	0.00255617	0.000764708	0.000922499	0.24343	0.190702	0.136746	0.162402	0.0336741	5.20349	4.4504	0.21779	4.56701	0.194209	0.481943	0.0117796	0.518057	0.0117796
Parg	ENSMUSG00000021911.9	ENSMUST00000167699.1	0	chr14:32201949-32297550	+	1.0474	0.282422	0.186747	-0.141873	-0.0679211	-0.0733089	0.0948958	0.581111	0.279667	0.251333	0.243	0.228222	0.218	0.198778	1.12898	0.919202	0.352778	0.319208	0.290314	0.243448	0.201476	0.188186	0.183971	0.166559	0.621203	0.253016	2.77861	-0.53912	5.05243	0.703677	0.164609	0.296323	0.164609
Gm12144	ENSMUSG00000086170.1	ENSMUST00000136288.1	0	chr11:43229563-43232264	-	0.170284	0.361379	-0.0123337	-0.360893	1.21536	0.341622	0.854126	0.581	0.931333	0.179778	0.927222	0.935333	0.668	0.992111	0.498593	0.0164903	0.0166834	0.00505349	0.0169869	0.243466	0.0639587	0.147474	0.0674887	0.0225909	-2.28473	-2.7667	0.635798	-3.01732	1.36381	0.542278	0.0316966	0.457722	0.0316966
Cd72	ENSMUSG00000028459.5	ENSMUST00000140284.1	0	chr4:43446462-43454628	-	-0.386641	0.395733	0.0468934	-0.16336	0.115774	0.00321911	0.178757	0.580778	0.588222	0.224444	0.333	0.192	0.169667	0.311222	0.57492	0.120707	0.118794	0.0360694	0.0616469	0.243502	0.242244	0.174088	0.222136	0.0705028	-2.71788	-3.59165	1.15459	-3.02699	1.08219	0.40757	0.0805089	0.59243	0.0805089
S100a14	ENSMUSG00000042306.5	ENSMUST00000167598.2	0	chr3:90526849-90528837	+	0.369673	-1.1749	0.137922	-0.143622	0.0243134	-0.0820415	0.104086	0.580778	0.992778	0.288222	0.295778	0.165444	0.208444	0.219222	0.591372	0.0884907	0.0778029	0.0406163	0.0422638	0.243502	0.00717086	0.205173	0.208316	0.0391059	-2.69358	-2.97141	0.8126	-3.63413	0.988322	0.589277	0.0698946	0.410723	0.0698946
Alas1	ENSMUSG00000032786.8	ENSMUST00000123601.1	0	chr9:106233455-106248126	-	-0.284085	-0.456462	-0.135042	0.132695	0.197144	0.167384	0.0443661	0.580444	0.804111	0.331889	0.323778	0.301667	0.330889	0.213444	0.676776	0.0453892	0.0528532	0.0264076	0.0251483	0.243556	0.157534	0.221763	0.21897	0.0388056	-0.714919	-1.59675	1.44076	-1.21511	0.524489	0.430295	0.0514578	0.569705	0.0514578
Mettl16	ENSMUSG00000010554.8	ENSMUST00000128504.1	0	chr11:74770830-74828525	+	-0.194656	-0.703623	-0.0317925	0.0410069	0.40231	0.178073	0.128399	0.579667	0.998556	0.201333	0.220444	0.844778	0.519889	0.712556	0.368255	0.0242178	0.0196096	0.00784274	0.00845697	0.24368	0.00144252	0.160816	0.171868	0.0126022	-0.198696	-1.10136	0.859749	-0.6984	0.383564	0.451812	0.038216	0.548188	0.038216
PGOMOU00000275313	PGOMOU00000275313	PGOMOU00000275313	0	chr2:3065573-3066076	-	-0.45465	1.83028	-0.0762938	0.263363	-0.316875	-0.000478148	-0.376288	0.579556	0.999556	0.215889	0.383667	0.339	0.163444	0.606667	0.511868	0.14036	0.103875	0.0443626	0.0931606	0.243698	0.000444296	0.1693	0.236493	0.0234131	-2.12332	-3.08964	1.77762	-2.47556	2.2283	0.39219	0.0853587	0.60781	0.0853587
Usp21	ENSMUSG00000053483.7	ENSMUST00000153164.1	0	chr1:171281945-171287991	-	0.0997157	0.0185144	0.0178219	-0.0514375	0.2465	0.0439459	0.177152	0.579556	0.21	0.202667	0.349667	0.721556	0.283111	0.797444	0.367052	0.00608372	0.00214091	0.00200965	0.00358711	0.243698	0.165918	0.161611	0.227425	0.0254132	0.165012	-0.40816	0.194291	-0.645245	0.338551	0.524865	0.019401	0.475135	0.019401
Glcci1	ENSMUSG00000029638.11	ENSMUST00000162206.1	0	chr6:8509600-8597548	+	-1.00878	0.585073	-0.139445	-0.0471423	0.0605225	0.111548	0.137189	0.579333	0.399778	0.210444	0.208222	0.216111	0.206444	0.220222	1.02349	0.784594	0.547603	0.234085	0.217924	0.243733	0.239982	0.166176	0.164884	0.136249	-0.813847	-2.25559	4.30203	-1.05458	4.48312	0.298717	0.155462	0.701283	0.155462
Cltb	ENSMUSG00000047547.8	ENSMUST00000049575.7	0	chr13:54592401-54611344	-	0.0318275	-0.0480353	-0.00751415	-0.0109004	-0.117388	-0.0648747	-0.0524818	0.579111	0.804889	0.202556	0.237667	0.177444	0.183778	0.168778	0.830793	0.000418168	0.00045998	0.000170638	0.000194373	0.243769	0.15706	0.161545	0.181201	0.0355812	4.76126	4.09233	0.0376677	4.04346	0.0366182	0.507955	0.00511024	0.492045	0.00511024
Gpatch8	ENSMUSG00000034621.8	ENSMUST00000127018.1	0	chr11:102475915-102556392	-	0.57789	-0.0165857	-0.025323	-0.114197	1.17514	0.326382	0.751169	0.578889	0.180444	0.177	0.194667	0.980333	0.593556	0.869111	1.09273	0.184228	0.0603307	0.0587426	0.0640088	0.243804	0.147901	0.145687	0.156789	0.0783712	-1.19862	-1.54341	1.51489	-2.32321	2.77696	0.634566	0.0942991	0.365434	0.0942991
Rps29	ENSMUSG00000034892.8	ENSMUST00000094291.2	0	chr12:69157722-69159186	-	-0.875049	0.22154	0.033522	-0.665215	0.0219435	-0.186839	0.33153	0.578667	0.247444	0.211667	0.482667	0.164667	0.278778	0.494222	1.56373	0.53455	0.210506	0.155926	0.431921	0.243839	0.186236	0.166882	0.249727	0.257481	-1.20844	-2.27918	2.2948	-1.57845	1.68995	0.315382	0.138599	0.684618	0.138599
Mpi	ENSMUSG00000032306.8	ENSMUST00000140671.1	0	chr9:57544256-57552763	-	-0.851205	0.0460779	0.302491	-0.306959	0.0719344	-0.074269	0.222186	0.578667	0.181556	0.265222	0.277667	0.177333	0.181333	0.366667	1.18902	0.41598	0.124487	0.17884	0.194184	0.243839	0.14861	0.194901	0.20059	0.0949948	-0.682846	-1.95319	4.07032	-0.985222	2.09351	0.315629	0.12589	0.684371	0.12589
Zfp874a	ENSMUSG00000069206.7	ENSMUST00000057241.8	0	chr13:67424549-67451624	-	0.144335	-0.0136776	-0.250628	-0.068386	-0.484244	-0.329396	-0.143284	0.577556	0.185778	0.85	0.323889	0.627444	0.777556	0.349889	0.553873	0.0120607	0.00384955	0.0133474	0.00671589	0.244012	0.151281	0.127514	0.219009	0.0316884	-2.01402	-2.54271	0.361561	-2.73647	0.281279	0.535903	0.0272004	0.464097	0.0272004
Rnf214	ENSMUSG00000042790.9	ENSMUST00000162369.1	0	chr9:45863425-45906894	-	0.101875	0.319926	0.0658974	0.00676393	0.12778	0.0649055	0.0428646	0.577222	0.998111	0.417556	0.186889	0.432667	0.406778	0.257444	0.302058	0.00587494	0.00479886	0.00431585	0.00195075	0.244064	0.00188553	0.24323	0.151978	0.0115645	0.293888	-0.276936	0.202817	-0.521666	0.368762	0.525405	0.0190688	0.474595	0.0190688
Ace	ENSMUSG00000020681.8	ENSMUST00000001964.7	0	chr11:105967945-105989964	+	-0.315796	0.060839	0.0218061	0.114075	0.156131	0.175009	-0.00617309	0.576778	0.253333	0.224111	0.310111	0.213778	0.279667	0.177	0.543806	0.0756501	0.0274366	0.023008	0.035196	0.244132	0.189177	0.173905	0.213966	0.068135	-2.91672	-3.7574	1.00489	-3.1999	0.866466	0.42331	0.0653414	0.57669	0.0653414
Cd320	ENSMUSG00000002308.9	ENSMUST00000173418.1	0	chr17:33843091-33849774	+	-0.0842009	-0.246798	-0.0272982	-0.0180889	0.579934	0.309381	0.302234	0.576444	0.994889	0.261556	0.222889	0.980222	0.960667	0.972	0.162361	0.00446658	0.00355654	0.00187276	0.00163355	0.244183	0.00508555	0.193166	0.173229	0.00348118	1.3164	0.582341	0.701937	0.667695	1.09395	0.478988	0.0166526	0.521012	0.0166526
Ttc39c	ENSMUSG00000024424.8	ENSMUST00000141060.1	0	chr18:12599926-12737050	+	0.197402	0.744169	0.0119871	-0.00914958	0.0089953	-0.00760828	0.0143828	0.576444	1	0.179111	0.169111	0.152556	0.157889	0.159778	0.512523	0.0206703	0.0157603	0.00681808	0.00648943	0.244183	0	0.147047	0.140528	0.0166995	-2.68172	-3.11534	0.312691	-3.37899	0.503903	0.548918	0.0353518	0.451082	0.0353518
Scap	ENSMUSG00000032485.8	ENSMUST00000151299.1	0	chr9:110333288-110384946	+	-0.47864	1.45458	-0.0477812	-0.0470402	-0.00440378	-0.0167416	-0.0133141	0.576	0.977556	0.245444	0.252667	0.185	0.187444	0.181333	0.384621	0.22054	0.247009	0.0641325	0.0689075	0.244251	0.0219431	0.185222	0.188847	0.0344778	-2.19051	-3.1416	2.49254	-2.54279	2.13795	0.38911	0.104228	0.61089	0.104228
RP23-296I6.3	ENSMUSG00000099051.1	ENSMUST00000183517.1,ENSMUST00000185013.1	0	chr9:72613790-72617053	-	-0.451092	-0.698914	-0.00339558	0.0184822	0.692401	0.279943	0.348076	0.575778	0.782333	0.175778	0.188556	0.724889	0.408556	0.644111	0.828356	0.114574	0.137268	0.0354421	0.035737	0.244285	0.170307	0.144896	0.153019	0.057033	-1.77892	-2.72714	2.05597	-2.17671	1.139	0.392249	0.0778632	0.607751	0.0778632
Spata22	ENSMUSG00000069825.5	ENSMUST00000092926.4	0	chr11:73329741-73355913	+	0.303882	-0.312007	-0.0219433	-0.0295517	0.666371	0.279484	0.360552	0.575444	0.594889	0.193222	0.191556	0.627111	0.526	0.566889	0.792513	0.0530376	0.0526631	0.017652	0.0172655	0.244335	0.241023	0.155905	0.154879	0.0547126	-2.59943	-2.9791	0.715068	-3.3969	1.03905	0.574343	0.0553366	0.425657	0.0553366
Ccnl2	ENSMUSG00000029068.10	ENSMUST00000139066.1,ENSMUST00000126346.1	0	chr4:155812489-155824543	+	0.0187802	0.0383675	-0.0126952	-0.00941845	0.125709	0.060245	0.0687609	0.574889	0.944222	0.408	0.313111	0.195889	0.198222	0.209556	0.73209	0.000145377	0.000138259	0.000108712	8.57876e-05	0.244419	0.0526725	0.241563	0.215096	0.0252641	3.6291	2.95052	0.11215	2.92172	0.106253	0.504695	0.00301388	0.495305	0.00301388
Akap13	ENSMUSG00000066406.8	ENSMUST00000094307.3	0	chr7:75455534-75754609	+	0.688586	0.108284	-0.208803	-0.402187	0.3435	0.00619312	0.381786	0.574222	0.236556	0.276	0.407333	0.405222	0.178333	0.477444	0.821014	0.350114	0.118303	0.155305	0.237242	0.244518	0.180617	0.199846	0.24144	0.0962317	-1.90577	-2.25799	2.25688	-2.91603	2.37964	0.653042	0.122229	0.346958	0.122229
Peli1	ENSMUSG00000020134.7	ENSMUST00000101477.1	0	chr11:21091291-21150323	+	0.362762	0.042951	0.085513	-0.0848364	0.210997	0.0436234	0.17579	0.574222	0.189333	0.228222	0.227444	0.248889	0.180444	0.289444	0.926794	0.0824574	0.024784	0.030289	0.030772	0.244518	0.153503	0.176156	0.175733	0.0851254	-2.70648	-3.04107	0.672713	-3.54089	0.934468	0.58779	0.0677059	0.41221	0.0677059
Hspb11	ENSMUSG00000063172.7	ENSMUST00000156934.1	0	chr4:107253593-107279938	+	-0.25093	0.0224312	-0.035995	0.110788	0.22944	0.185823	0.0629261	0.574111	0.174111	0.193889	0.290222	0.266111	0.352889	0.199333	0.871149	0.0331876	0.010824	0.0117922	0.0181528	0.244535	0.143812	0.156313	0.206016	0.0502582	-2.44085	-3.20216	0.704642	-2.87507	0.40995	0.438137	0.0443765	0.561863	0.0443765
Fam3c	ENSMUSG00000029672.10	ENSMUST00000163963.1	0	chr6:22306520-22356243	-	0.572999	0.0673128	-0.0994551	0.159437	0.114713	0.109394	0.0114451	0.574	0.224444	0.239222	0.270667	0.199	0.223333	0.180444	0.804307	0.259408	0.0840954	0.0946454	0.110837	0.244551	0.174088	0.182015	0.197428	0.117244	-2.31869	-2.58629	1.8942	-3.40812	1.50844	0.63094	0.109657	0.36906	0.109657
Kdm5a	ENSMUSG00000030180.9	ENSMUST00000124847.1	0	chr6:120364099-120444574	+	0.305181	-0.755073	-0.0446699	0.0199144	0.0786997	0.0557063	0.0340318	0.573778	0.968556	0.195222	0.181333	0.166444	0.174556	0.168778	0.709308	0.052263	0.0470897	0.0173821	0.0161471	0.244584	0.0304591	0.157128	0.148468	0.0410753	-3.24001	-3.5225	0.623881	-3.93028	0.516261	0.574668	0.0549053	0.425332	0.0549053
Gm26824	ENSMUSG00000096924.1	ENSMUST00000180506.1	0	chr10:39864859-39866332	-	0.2162	-0.0101194	0.00400584	-0.0972162	0.50359	0.152328	0.297652	0.573111	0.168556	0.163889	0.296667	0.756	0.560667	0.653222	0.973649	0.0230693	0.00759784	0.00750637	0.0121353	0.244682	0.14016	0.137045	0.208679	0.0521337	-0.960577	-1.48135	0.226692	-1.79975	0.869221	0.55351	0.0372407	0.44649	0.0372407
Atp11a	ENSMUSG00000031441.9	ENSMUST00000127197.1	0	chr8:12757014-12868728	+	-0.911761	2.44657	-0.190499	0.458871	-0.217702	-0.0649712	-0.523569	0.572778	0.967889	0.229556	0.348333	0.345778	0.186444	0.640889	0.7574	0.580146	0.581776	0.216754	0.355385	0.244731	0.0310834	0.176879	0.227022	0.0644992	-0.643595	-1.98442	5.17963	-0.921453	4.2008	0.309799	0.141661	0.690201	0.141661
Ccdc132	ENSMUSG00000001376.11	ENSMUST00000183935.1	0	chr6:3498382-3603319	+	1.24325	-0.0549499	-0.793185	-0.206565	0.0365594	-0.0355956	0.0920001	0.572667	0.246444	0.439889	0.265222	0.223556	0.220222	0.207556	1.72396	1.52337	0.419409	1.0695	0.513632	0.244747	0.18573	0.246414	0.194901	0.565409	0.32325	-0.0835711	2.3224	-0.751233	3.49355	0.717673	0.18897	0.282327	0.18897
Gmppa	ENSMUSG00000033021.10	ENSMUST00000141124.1	0	chr1:75435930-75443179	+	-0.517694	0.0400149	0.0506037	0.0105774	-0.839934	-0.217061	-0.450165	0.572667	0.185889	0.186889	0.184444	0.888889	0.328444	0.833444	1.01717	0.154586	0.0476908	0.047058	0.0478713	0.244747	0.151351	0.151978	0.150441	0.0768384	-0.44817	-1.50368	2.52563	-0.852177	1.40749	0.378117	0.0881314	0.621883	0.0881314
uc007nzu.1	uc007nzu.1	uc007nzu.1	0	chr12:79088705-79103939	-	0.194188	0.0388229	0.021855	0.0798737	0.18594	0.144351	0.0522397	0.572556	0.200333	0.175222	0.280778	0.218556	0.305111	0.176667	0.927277	0.0192489	0.00714862	0.00623614	0.00963625	0.244763	0.160218	0.144535	0.201964	0.0539772	-2.70542	-3.11757	0.350466	-3.42414	0.441446	0.548144	0.0341328	0.451856	0.0341328
Erf	ENSMUSG00000040857.9	ENSMUST00000116343.2	0	chr7:25242561-25250761	-	1.10199	-0.269333	-0.0133856	0.101039	0.395533	0.399819	0.264382	0.572444	0.257	0.220333	0.227667	0.570778	0.401667	0.305111	0.997975	0.992068	0.357723	0.297382	0.292877	0.244779	0.190972	0.171806	0.175854	0.160486	-0.643814	-1.11207	4.09675	-1.57791	4.81972	0.710962	0.168139	0.289038	0.168139
Senp6	ENSMUSG00000034252.8	ENSMUST00000175673.1	0	chr9:80066903-80144953	+	0.714328	0.0316234	0.138578	-0.0744922	0.0989353	0.0352326	0.0528444	0.572333	0.177778	0.215444	0.192222	0.193889	0.177444	0.182111	1.25862	0.309766	0.0913954	0.109467	0.0940859	0.244795	0.146189	0.169047	0.15529	0.115989	-2.14864	-2.42698	1.66624	-3.26127	1.64267	0.659945	0.114727	0.340055	0.114727
Cops4	ENSMUSG00000035297.8	ENSMUST00000147729.1	0	chr5:100518309-100547803	+	0.101884	0.0570268	0.0100845	-0.0274737	0.283418	0.104257	0.169283	0.572222	0.348333	0.177	0.224889	0.524222	0.382	0.569333	0.7407	0.00503508	0.00317604	0.00170883	0.00214808	0.244811	0.227022	0.145687	0.174333	0.0377224	-1.01079	-1.59982	0.211493	-1.76027	0.231442	0.525414	0.0176617	0.474586	0.0176617
Commd2	ENSMUSG00000036513.9	ENSMUST00000163087.1	0	chr3:57642904-57651715	-	-0.33489	-0.15633	-0.0465347	0.0893327	0.708982	0.290805	0.292814	0.571556	0.318	0.195	0.233889	0.966889	0.566778	0.981444	0.87693	0.0674747	0.0373402	0.0215207	0.0272367	0.244907	0.2169	0.156992	0.179205	0.0612978	-0.403102	-1.28217	1.28106	-0.914271	0.471745	0.418512	0.0618275	0.581488	0.0618275
Tulp3	ENSMUSG00000001521.6	ENSMUST00000128708.1	0	chr6:128321140-128355851	-	0.712742	-0.112332	-0.100105	0.169512	-0.0768568	0.0442705	-0.0988957	0.571111	0.221333	0.225333	0.246556	0.202	0.267111	0.203333	1.00837	0.390812	0.121706	0.12514	0.139091	0.24497	0.172364	0.174578	0.185787	0.10518	0.610328	0.0566009	1.57016	-0.232183	3.36294	0.656678	0.127148	0.343322	0.127148
Tbc1d13	ENSMUSG00000039678.6	ENSMUST00000131261.1	0	chr2:30133746-30152013	+	0.975748	-0.0632227	0.0888366	-0.4033	0.0325994	-0.203344	0.103845	0.570222	0.196333	0.200667	0.305778	0.191889	0.333	0.199889	1.29744	0.627566	0.184407	0.190793	0.327102	0.245096	0.157804	0.160417	0.212301	0.153045	0.253716	-0.160548	2.37687	-0.804909	4.86676	0.700751	0.143783	0.299249	0.143783
Nfyb	ENSMUSG00000020248.12	ENSMUST00000128397.1	0	chr10:82748701-82764144	-	0.342166	0.173324	0.0659951	-0.00782112	1.13715	0.530503	0.524925	0.569889	0.337111	0.202667	0.167444	0.999556	0.999889	0.845889	1.00112	0.0630545	0.0376085	0.0220484	0.019841	0.245143	0.223492	0.161611	0.139422	0.0659799	-0.304317	-0.78327	0.765257	-1.2354	1.65048	0.583336	0.0597809	0.416664	0.0597809
Cntn1	ENSMUSG00000055022.8	ENSMUST00000141187.1	0	chr15:92051165-92341967	+	0.075913	0.0833038	-0.0166598	-0.00460418	-0.0812974	-0.0437538	-0.0372107	0.569889	0.616556	0.195778	0.160333	0.172556	0.181222	0.172222	0.792725	0.00267315	0.00278147	0.00102592	0.000882803	0.245143	0.236441	0.157466	0.134642	0.0382652	-2.15542	-2.70681	0.0517126	-2.82843	0.123654	0.518955	0.0128943	0.481045	0.0128943
Zbtb14	ENSMUSG00000049672.8	ENSMUST00000112674.1,ENSMUST00000062369.7,ENSMUST00000112676.2	0	chr17:69383050-69390750	+	-0.0173001	0.112601	-0.0067357	0.00282272	0.224068	0.115805	0.107923	0.569333	1	0.245333	0.169	0.499111	0.509778	0.480111	0.265599	0.000129007	0.000101238	6.44741e-05	4.80246e-05	0.24522	0	0.185165	0.140455	0.00323738	2.27516	1.5696	0.0594619	1.5963	0.0496697	0.495675	0.00283918	0.504325	0.00283918
Acrbp	ENSMUSG00000072770.3	ENSMUST00000088294.5,ENSMUST00000112414.1,ENSMUST00000112412.1	0	chr6:125049689-125063267	+	0.0469799	0.0161635	-0.0146998	0.0105953	0.0635921	0.0384535	0.0239798	0.568889	0.226111	0.214778	0.193222	0.245556	0.272778	0.196667	0.946379	0.000908893	0.000427449	0.00040979	0.000366839	0.245282	0.175004	0.168667	0.155905	0.0427408	1.53803	0.882798	0.0522764	0.809924	0.0652235	0.51174	0.00753034	0.48826	0.00753034
Clcc1	ENSMUSG00000027884.10	ENSMUST00000029483.8	0	chr3:108653913-108678840	+	-0.388772	0.534797	-0.0332732	-0.0234531	-0.0970202	-0.0811599	-0.062701	0.567556	0.713778	0.194444	0.186333	0.188667	0.200667	0.187889	0.772717	0.102034	0.116379	0.0312887	0.0298624	0.245464	0.204322	0.156653	0.15163	0.0695503	-2.29056	-3.21892	1.28478	-2.6421	1.35869	0.406553	0.0745001	0.593447	0.0745001
Usp50	ENSMUSG00000027364.6	ENSMUST00000145194.1	0	chr2:126709096-126783458	-	0.381013	-0.596603	-0.035056	-0.0400295	-0.0038354	-0.0203371	0.0136909	0.567222	0.772556	0.193333	0.192889	0.152	0.166222	0.163333	0.994259	0.0909828	0.108528	0.0299016	0.0306842	0.245508	0.175733	0.155973	0.1557	0.0908728	-2.77853	-3.11481	0.664876	-3.58479	0.803817	0.591918	0.0707084	0.408082	0.0707084
Prkab1	ENSMUSG00000029513.8	ENSMUST00000143524.1	0	chr5:116013586-116024508	-	-0.683374	-2.13474	-0.0768618	-0.102081	0.730036	0.194387	0.366136	0.566778	0.987778	0.201	0.207889	0.778889	0.280222	0.576778	0.734364	0.314636	0.275649	0.100976	0.103869	0.245568	0.0120742	0.160617	0.164689	0.045893	-0.122169	-1.23891	4.68888	-0.502035	2.56855	0.346878	0.116219	0.653122	0.116219
uc009kcs.1	uc009kcs.1	uc009kcs.1	0	chr7:132859235-132861012	+	-0.110597	-0.193319	-0.0736793	-0.0416852	0.0408543	-0.000769807	0.0453286	0.566667	0.841111	0.403444	0.262444	0.164333	0.153333	0.194111	0.53476	0.00634936	0.00744393	0.00483881	0.0030035	0.245583	0.133658	0.240704	0.193589	0.0256807	-1.52218	-2.27866	0.254581	-2.07296	0.198399	0.472427	0.0198138	0.527573	0.0198138
FR0318768	FR0318768	FR0318768	0	chr15:89180927-89181535	+	0.464706	0.653529	0.0206563	0.289829	0.0598009	0.156596	-0.0684162	0.566222	0.724333	0.183111	0.390778	0.173222	0.359333	0.187444	0.897954	0.126579	0.148742	0.0392079	0.0887905	0.245642	0.199697	0.149598	0.238097	0.0645228	-1.60005	-2.02038	0.837305	-2.53476	1.73695	0.610549	0.0812714	0.389451	0.0812714
Nos1ap	ENSMUSG00000038473.8	ENSMUST00000162090.1	0	chr1:170302668-170589861	-	-0.0952929	-0.013603	0.0216155	-0.0829757	-1.2963	-0.691298	-0.582115	0.566111	0.187222	0.211667	0.505222	1	1	1	0.569178	0.00479954	0.00165051	0.00180028	0.00433632	0.245657	0.152187	0.166882	0.250001	0.0288729	0.974552	0.186337	0.885649	0.37511	0.555396	0.476226	0.0172491	0.523774	0.0172491
Edn3	ENSMUSG00000027524.3	ENSMUST00000162473.1	0	chr2:174760619-174784042	+	-0.469657	-0.028645	-0.251122	0.0295349	0.106181	0.0477441	0.0442401	0.565889	0.190222	0.346556	0.193333	0.182	0.176222	0.173222	0.810245	0.145683	0.0425425	0.0907349	0.0450089	0.245686	0.154055	0.22648	0.155973	0.0650626	-2.46066	-3.42438	1.37926	-2.76766	1.43565	0.388877	0.0865507	0.611123	0.0865507
Ank3	ENSMUSG00000069601.7	ENSMUST00000182194.1	0	chr10:69533772-70027438	+	0.169755	-0.0720798	0.0395668	-0.121959	0.0412644	-0.0267852	0.0646246	0.564889	0.282778	0.205556	0.433556	0.163333	0.177556	0.188	0.918832	0.0163024	0.00800521	0.00593404	0.012604	0.245817	0.202837	0.163321	0.245612	0.0546852	-3.22729	-3.58499	0.208439	-3.82	0.315389	0.54215	0.0315163	0.45785	0.0315163
Accs	ENSMUSG00000040272.8	ENSMUST00000146045.1	0	chr2:93833467-93849943	-	-0.659611	0.0997363	-0.119848	-0.875887	0.276926	0.031311	0.718091	0.564778	0.229333	0.239889	0.672	0.340333	0.186889	0.772667	0.790427	0.377829	0.118998	0.130588	0.425059	0.245831	0.176759	0.182362	0.22044	0.116563	-1.58805	-2.52167	3.03553	-2.00993	2.53469	0.354191	0.126564	0.645809	0.126564
uc008fmz.1	uc008fmz.1	uc008fmz.1	0	chr18:67776033-67799943	-	-0.721544	0.85309	-0.195689	0.0939211	0.119997	0.0927431	0.0361253	0.564556	0.633333	0.241333	0.213444	0.200889	0.207444	0.190889	1.42949	0.377759	0.409763	0.155076	0.122421	0.24586	0.232248	0.183112	0.167905	0.219801	-1.83776	-2.92031	1.68089	-2.1606	1.5414	0.341074	0.124145	0.658926	0.124145
Kcnab2	ENSMUSG00000028931.5	ENSMUST00000159186.1	0	chr4:152390742-152477871	-	0.221716	0.00952382	0.00675284	0.271772	-1.87594	-0.878428	-1.34621	0.564333	0.179	0.190889	0.663333	0.999778	0.998667	1	0.560861	0.0329641	0.00848737	0.00894527	0.0356051	0.245889	0.146975	0.154467	0.223347	0.0429295	-1.08661	-1.60694	1.74851	-1.91829	2.85539	0.554699	0.0443067	0.445301	0.0443067
Alg9	ENSMUSG00000032059.7	ENSMUST00000177320.1	0	chr9:50775019-50843542	+	0.0548982	0.110624	0.0100229	0.00451624	0.531176	0.253805	0.241527	0.564222	0.864444	0.243111	0.208	0.964444	0.908222	0.910444	0.114883	0.00243157	0.00299699	0.000837147	0.000730137	0.245903	0.117193	0.184029	0.164754	0.0033619	1.98418	1.31872	0.274043	1.26538	0.194569	0.513711	0.0123065	0.486289	0.0123065
Mylpf	ENSMUSG00000030672.6	ENSMUST00000032910.6,ENSMUST00000139613.1	0	chr7:127211608-127214298	+	0.332214	-0.716388	0.201348	0.00508737	-0.472405	-0.209571	-0.124142	0.563889	0.892333	0.428667	0.241556	0.832667	0.839556	0.344444	0.412081	0.105169	0.120463	0.0675315	0.0295714	0.245946	0.0960852	0.244939	0.183227	0.0325274	-0.214287	-0.664312	1.02796	-1.19571	1.29698	0.579914	0.0762001	0.420086	0.0762001
Slc35c2	ENSMUSG00000017664.10	ENSMUST00000129336.1	0	chr2:165276554-165287869	-	1.0981	-0.0900845	0.0238086	-0.298547	-0.18037	-0.201636	-0.152993	0.563667	0.217667	0.230222	0.274778	0.29	0.258667	0.222	1.17698	1.05902	0.282258	0.318121	0.433433	0.245974	0.170307	0.17724	0.199297	0.235963	-0.419309	-0.803495	4.88165	-1.51531	5.43698	0.708124	0.170606	0.291876	0.170606
1700021N21Rik	ENSMUSG00000087343.1	ENSMUST00000131110.1	0	chr4:134448766-134450171	-	0.478039	-0.668112	0.0110209	-0.0755927	-0.0632724	-0.0599433	-0.00550826	0.562778	0.722778	0.186444	0.194	0.169	0.182	0.162667	1.02388	0.135609	0.154446	0.0431378	0.0456801	0.246086	0.200392	0.1517	0.156381	0.0873731	-2.45059	-2.77509	0.937519	-3.38438	1.19649	0.613359	0.0835492	0.386641	0.0835492
Nfu1	ENSMUSG00000029993.10	ENSMUST00000140343.1	0	chr6:87009236-87028461	+	0.207939	0.651146	0.0347754	-0.12182	0.753969	0.275471	0.44919	0.562444	0.996667	0.192889	0.374778	0.902778	0.809778	0.827667	0.482283	0.0268167	0.0208349	0.00856954	0.0180377	0.246128	0.00332259	0.1557	0.234345	0.0210582	-1.17656	-1.69986	0.464754	-1.99783	1.12379	0.551417	0.0401124	0.448583	0.0401124
FR0137564	FR0137564	FR0137564	0	chr13:62760803-62761713	+	-0.309246	-0.265738	-0.0223278	0.207427	0.0201018	0.0640133	-0.0518397	0.562222	0.494444	0.196	0.426222	0.17	0.189	0.188111	0.959809	0.0657273	0.0606311	0.0206778	0.047995	0.246156	0.249997	0.157602	0.244584	0.0983943	-3.17895	-3.88325	0.340753	-3.4723	0.622178	0.424642	0.0612723	0.575358	0.0612723
Tie1	ENSMUSG00000033191.8	ENSMUST00000153286.1	0	chr4:118471191-118490061	-	-0.289752	-0.000758046	0.0071131	0.115103	0.435011	0.346777	0.114218	0.562111	0.174444	0.174444	0.283333	0.426333	0.552667	0.243222	0.854079	0.0487238	0.0149924	0.0152009	0.024875	0.24617	0.14403	0.14403	0.203078	0.0606355	-2.45651	-3.28959	0.955309	-2.83934	0.785333	0.428999	0.0531443	0.571001	0.0531443
Shh	ENSMUSG00000002633.3	ENSMUST00000002708.3	0	chr5:28456815-28467101	-	0.0643473	-0.138957	-0.0135705	-0.0110583	-0.380336	-0.200649	-0.176583	0.562111	0.950444	0.181556	0.186	1	1	0.999444	0.653711	0.00195015	0.00181995	0.000716242	0.000703051	0.24617	0.047105	0.14861	0.151421	0.0263778	0.535622	-0.101337	0.0827895	-0.204713	0.0957571	0.516073	0.0110205	0.483927	0.0110205
Clstn3	ENSMUSG00000008153.5	ENSMUST00000150774.1	0	chr6:124430759-124464794	-	-1.02072	-0.0153526	-0.314853	-0.174923	-1.82917	-0.869229	-0.485809	0.562	0.183111	0.261333	0.2	0.992778	0.668222	0.616	1.12343	0.669078	0.201403	0.297372	0.228537	0.246183	0.149598	0.19306	0.160018	0.0941723	1.74006	0.259307	9.05904	1.48425	3.1028	0.292312	0.144477	0.707688	0.144477
Thumpd2	ENSMUSG00000024246.8	ENSMUST00000025093.4	0	chr17:81026327-81065085	-	-0.0296737	-0.00530981	0.000654035	0.0061676	0.244992	0.129606	0.112269	0.561444	0.180333	0.151111	0.186222	0.985333	0.990333	0.935778	0.992035	0.000386984	0.000151898	0.000130783	0.000145283	0.246252	0.14783	0.128291	0.15156	0.0451025	1.1244	0.411196	0.0432678	0.457274	0.0453258	0.492583	0.00491617	0.507417	0.00491617
Ncor1	ENSMUSG00000018501.11	ENSMUST00000124027.2	0	chr11:62316426-62458541	-	-0.956414	0.0197579	-0.0110798	-0.157857	0.00739406	-0.0528745	0.0825847	0.561333	0.217556	0.193222	0.232	0.176	0.193778	0.218222	1.79912	0.716304	0.23513	0.207699	0.259144	0.246266	0.170244	0.155905	0.178196	0.379157	-1.05982	-2.18639	2.39264	-1.40978	1.88409	0.306285	0.152308	0.693715	0.152308
Zfr	ENSMUSG00000022201.9	ENSMUST00000147492.1	0	chr15:12117831-12185683	+	-0.109487	-0.0444463	-0.0159234	0.000494735	0.673116	0.326939	0.330188	0.561111	0.276444	0.183	0.167556	0.999222	0.989333	0.998	0.600715	0.00649575	0.00322954	0.00225662	0.00206543	0.246293	0.200045	0.149528	0.139496	0.0328638	1.08918	0.278035	0.518123	0.507595	0.336094	0.472705	0.0200379	0.527295	0.0200379
Zfp607	ENSMUSG00000020420.7	ENSMUST00000053722.8	0	chr7:27862557-27879567	+	-0.0813142	-0.19193	-0.00208154	0.000231687	0.570838	0.278091	0.279575	0.561	0.967778	0.168222	0.170222	0.962	0.904778	0.961556	0.560227	0.00316872	0.0029528	0.00111661	0.00105993	0.246306	0.0311874	0.139939	0.141262	0.0213654	-0.796202	-1.54311	0.251682	-1.39706	0.167204	0.4797	0.0140339	0.5203	0.0140339
Fam83d	ENSMUSG00000027654.2	ENSMUST00000151801.1	0	chr2:158768093-158786637	+	0.176263	0.178093	0.212467	-0.1971	1.50127	0.635302	0.881615	0.560889	0.557667	0.653889	0.618889	0.999111	0.996556	0.999889	0.718497	0.0171228	0.0166749	0.0184606	0.0178747	0.24632	0.246702	0.226343	0.235892	0.0379629	-1.73598	-2.26213	0.756244	-2.49984	1.30119	0.543748	0.0322703	0.456252	0.0322703
Ahsa2	ENSMUSG00000020288.7	ENSMUST00000109539.1,ENSMUST00000128372.1	0	chr11:23487882-23498030	-	-0.105672	0.541769	-0.00286039	0.0642795	0.763357	0.447803	0.28611	0.560778	1	0.163556	0.359778	0.988	0.997	0.840778	0.295005	0.00545026	0.00416726	0.00178921	0.00360736	0.246333	0	0.13682	0.230363	0.00585626	2.27658	1.48603	0.55764	1.67407	0.397619	0.473646	0.0183669	0.526354	0.0183669
Glycam1	ENSMUSG00000022491.4	ENSMUST00000023134.3	0	chr15:103562762-103565078	-	-0.299916	-0.927189	-0.16215	-0.0207746	0.0760909	0.0414302	0.0407608	0.560667	0.990556	0.354111	0.205667	0.172667	0.173	0.178889	0.592482	0.0607497	0.0529511	0.0381249	0.0194238	0.246347	0.00935629	0.228742	0.163386	0.034403	-2.92918	-3.69674	0.692389	-3.25356	0.779252	0.426783	0.0590787	0.573217	0.0590787
Gstm5	ENSMUSG00000004032.4	ENSMUST00000172247.1,ENSMUST00000167387.1,ENSMUST00000004134.4,ENSMUST00000169365.1	0	chr3:107895821-107898686	+	0.0673955	0.582416	0.000266168	0.014267	0.0648623	0.0389731	0.0257803	0.559778	1	0.161556	0.184667	0.163444	0.166111	0.156333	0.165909	0.00194978	0.00148465	0.000708199	0.000771546	0.246454	0	0.13547	0.150582	0.00129972	4.5423	3.90096	0.129413	3.79474	0.15451	0.516834	0.0110183	0.483166	0.0110183
FR0112697	FR0112697	FR0112697	0	chr9:44378959-44379449	-	0.556454	0.00360966	-0.0110577	0.339571	0.19686	0.320374	-0.0285332	0.559222	0.186444	0.184222	0.379778	0.258111	0.526	0.167333	0.960618	0.204547	0.0610874	0.0597742	0.137695	0.24652	0.1517	0.150301	0.235573	0.0821257	-1.53314	-1.90146	1.59982	-2.57039	2.0439	0.629033	0.0990048	0.370967	0.0990048
FR0093529	FR0093529	FR0093529	0	chr13:107605284-107612848	-	0.235146	0.268266	-0.0483974	0.0299366	0.0518125	0.0424235	0.00600841	0.559	0.610778	0.211	0.190556	0.172	0.172333	0.171889	0.826263	0.0330696	0.0373168	0.0121348	0.0109892	0.246546	0.237755	0.166497	0.154261	0.0556348	-3.50875	-3.74418	0.35258	-4.11786	0.350296	0.557995	0.0443374	0.442005	0.0443374
Phykpl	ENSMUSG00000020359.7	ENSMUST00000109105.2	0	chr11:51584757-51604489	+	-0.325035	0.596777	-0.0324536	-0.0478786	0.115403	0.0288734	0.105769	0.558889	0.86	0.182667	0.182778	0.218556	0.169444	0.411667	0.846134	0.0660579	0.0718543	0.020063	0.0210539	0.246559	0.120413	0.149316	0.149387	0.0511442	-0.848898	-1.72025	1.31038	-1.35145	0.362026	0.420854	0.0612344	0.579146	0.0612344
Gm26695	ENSMUSG00000097517.1	ENSMUST00000180920.1	0	chr17:23556769-23558313	+	-0.654967	-0.0971844	-0.0446073	0.618466	0.246893	0.513625	-0.0628111	0.558667	0.235667	0.206222	0.542667	0.316111	0.570111	0.204778	0.982693	0.35991	0.120219	0.096999	0.340377	0.246586	0.180148	0.163713	0.248207	0.128024	-1.21066	-2.40278	2.86098	-1.5254	2.02479	0.354759	0.123333	0.645241	0.123333
Smim18	ENSMUSG00000094500.1	ENSMUST00000179364.1	0	chr8:33742114-33747770	-	-0.0267442	-0.0127884	0.00163837	0.0248138	1.05176	0.546042	0.504127	0.558556	0.287889	0.153889	0.519444	0.989	0.994111	0.985667	0.90341	0.000309483	0.000176564	0.000111587	0.000299251	0.246599	0.205032	0.130222	0.24965	0.040726	3.16453	2.45044	0.423455	2.49272	0.360284	0.493315	0.00439673	0.506685	0.00439673
Timp3	ENSMUSG00000020044.7	ENSMUST00000151134.1	0	chr10:86300372-86349506	+	-0.171274	0.776509	0.0180358	0.029239	1.12886	0.584946	0.52099	0.557889	1	0.187111	0.197	0.934444	0.883222	0.902333	0.39038	0.0159562	0.0123892	0.00542443	0.00562006	0.246676	0	0.152117	0.158209	0.0103134	-2.43421	-3.1784	1.12721	-2.88215	0.715128	0.457472	0.0311708	0.542528	0.0311708
Radil	ENSMUSG00000029576.11	ENSMUST00000129212.1	0	chr5:142484839-142551098	-	0.775483	-0.000447213	0.184159	0.0694918	-0.0308162	-0.00821741	-0.0874986	0.557556	0.226222	0.260556	0.222333	0.178111	0.199778	0.204444	1.93668	0.55426	0.155419	0.203458	0.164352	0.246715	0.175065	0.192688	0.17292	0.486491	-1.56023	-1.93993	1.1542	-2.57212	1.75119	0.663762	0.142944	0.336238	0.142944
Gm16938	ENSMUSG00000097749.1	ENSMUST00000181891.1	0	chr7:98177194-98185597	+	-0.190044	1.46129	-0.0196518	0.0431151	-0.18274	-0.0691914	-0.114718	0.557444	1	0.178889	0.207	0.237	0.194	0.272	0.208007	0.0202612	0.0153891	0.00664124	0.00773727	0.246728	0	0.146904	0.164169	0.00240134	-2.56566	-3.28526	1.03945	-3.00705	0.720693	0.452893	0.0350106	0.547107	0.0350106
S100a10	ENSMUSG00000041959.8	ENSMUST00000148400.1	0	chr3:93555080-93564643	+	-0.280344	0.551861	0.00866875	0.00937208	-0.00588483	-0.00226279	-0.00508514	0.557444	0.854889	0.196444	0.197444	0.173889	0.174889	0.174	0.573778	0.0605804	0.0747951	0.0182573	0.0181483	0.246728	0.124068	0.157872	0.158478	0.05066	-3.00538	-3.78721	0.800306	-3.30059	0.616091	0.431535	0.0590348	0.568465	0.0590348
Murc	ENSMUSG00000028348.7	ENSMUST00000030033.4	0	chr4:48663514-48673502	+	-0.106948	-0.250697	0.0100553	0.0714273	1.7536	0.943245	0.818798	0.557	0.957667	0.164889	0.390111	1	1	1	0.610079	0.00574728	0.00539383	0.00193128	0.00422672	0.246778	0.0405457	0.137716	0.237951	0.0238623	-0.952159	-1.70199	1.34889	-1.54372	1.04534	0.47333	0.0188593	0.52667	0.0188593
Gstm5	ENSMUSG00000004032.4	ENSMUST00000170058.1	0	chr3:107895821-107898686	+	0.493368	0.354684	-0.20295	0.00134687	0.135661	0.0518581	0.0957291	0.556889	0.423667	0.285444	0.179667	0.206778	0.182556	0.201778	0.87909	0.154844	0.117832	0.0754025	0.0478894	0.246791	0.2442	0.203989	0.147403	0.0670243	-2.00995	-2.34623	1.30647	-3.03103	1.88367	0.616287	0.0884914	0.383713	0.0884914
Egfl8	ENSMUSG00000015467.8	ENSMUST00000170850.1	0	chr17:34613349-34615971	-	0.356065	-0.139733	0.146656	-0.0841011	-0.049537	-0.0787763	0.03093	0.556778	0.288333	0.288778	0.236	0.174667	0.206889	0.180111	0.811722	0.0876238	0.0432438	0.0448	0.0341201	0.246804	0.20522	0.205408	0.180324	0.0724829	-2.74102	-3.03777	0.890264	-3.62823	0.760122	0.586059	0.0696946	0.413941	0.0696946
Trmu	ENSMUSG00000022386.6	ENSMUST00000161784.1	0	chr15:85879312-85897394	+	0.564744	-0.163271	0.0409575	-0.0897058	-0.00515989	-0.0450741	0.0382376	0.556778	0.229889	0.180444	0.186667	0.159778	0.18	0.170778	1.17871	0.183624	0.073448	0.058746	0.0642134	0.246804	0.17706	0.147901	0.151839	0.0843482	-0.339099	-0.727755	0.95643	-1.42954	2.67164	0.631617	0.0942726	0.368383	0.0942726
4930402H24Rik	ENSMUSG00000027309.12	ENSMUST00000110243.1	0	chr2:130706200-130906406	-	-0.0734308	-0.0136638	0.0123334	0.0315549	1.06984	0.565225	0.503261	0.556667	0.186556	0.178111	0.272111	1	1	1	0.762329	0.00251543	0.000963944	0.000944816	0.00136095	0.246816	0.151769	0.146404	0.198089	0.0375165	-0.412543	-1.15566	0.508117	-1.0297	0.398034	0.481663	0.0125101	0.518337	0.0125101
4930415F15Rik	ENSMUSG00000020191.5	ENSMUST00000020410.4,ENSMUST00000109678.1	0	chr11:11462094-11515192	+	-0.398332	-0.255764	-0.11557	-0.126937	0.438333	0.0846117	0.388598	0.556667	0.402778	0.253667	0.244	0.554444	0.195222	0.797889	1.01114	0.0974967	0.0675662	0.0393894	0.0400555	0.246816	0.240575	0.189341	0.184484	0.0707382	-1.69505	-2.59207	1.09672	-2.13095	0.825272	0.404168	0.0728023	0.595832	0.0728023
Gm13381	ENSMUSG00000087667.2	ENSMUST00000131370.2	0	chr2:28562197-28576698	+	-0.27398	-0.339508	-0.0333363	-0.0204249	0.710442	0.307345	0.405679	0.556556	0.635222	0.198444	0.191889	0.683667	0.496111	0.736444	0.673161	0.0522369	0.0580057	0.0171776	0.015873	0.246829	0.231741	0.159082	0.155085	0.0504664	-2.15489	-2.95298	1.18766	-2.60732	0.856064	0.432888	0.0551355	0.567112	0.0551355
Rad23a	ENSMUSG00000003813.9	ENSMUST00000144675.1	0	chr8:84834019-84840665	-	0.556537	-0.72258	0.44134	0.126342	-0.136999	-0.00810302	-0.106163	0.556222	0.674444	0.463444	0.225556	0.218667	0.157111	0.213	1.01999	0.193987	0.225168	0.158101	0.0691625	0.246866	0.219594	0.248691	0.1747	0.0763694	2.1942	1.78733	0.37365	1.10173	3.33171	0.629396	0.0967796	0.370604	0.0967796
Ppp4r1l-ps	ENSMUSG00000055897.7	ENSMUST00000153162.1,ENSMUST00000154908.1	0	chr2:173579320-173659640	-	-0.0345985	-0.0224026	-0.00517353	-0.00837112	0.383552	0.181719	0.201142	0.555222	0.372889	0.162889	0.194111	0.994111	0.987111	0.996111	0.955409	0.000542889	0.000397808	0.000205096	0.000223259	0.246978	0.233869	0.136371	0.156449	0.040547	1.3728	0.65464	0.0845867	0.70899	0.0897761	0.491353	0.00582212	0.508647	0.00582212
Mrpl37	ENSMUSG00000028622.5	ENSMUST00000125157.1,ENSMUST00000030365.5,ENSMUST00000125397.1	0	chr4:107055874-107066868	-	0.083247	-0.0119596	-0.00995157	0.00161254	0.135655	0.0688805	0.0653207	0.555222	0.164778	0.164222	0.165	0.215889	0.214111	0.212556	0.920749	0.00324355	0.00114371	0.00115334	0.00115495	0.246978	0.137641	0.137269	0.13779	0.0455546	3.51116	2.87859	0.0792774	2.75417	0.0751996	0.520781	0.0141962	0.479219	0.0141962
Tsen2	ENSMUSG00000042389.7	ENSMUST00000138200.1	0	chr6:115544664-115578350	+	-0.117368	0.355563	-0.0374742	-0.00122121	0.0831233	0.0409243	0.0431001	0.554889	0.995778	0.218778	0.166667	0.174667	0.169778	0.184556	0.615597	0.00664348	0.00549151	0.002993	0.00226628	0.247015	0.00420486	0.170933	0.138904	0.0196115	-2.32913	-3.02142	0.389598	-2.8362	0.157243	0.470745	0.0202577	0.529255	0.0202577
Pmm1	ENSMUSG00000022474.8	ENSMUST00000155781.1	0	chr15:81951108-81960930	-	-1.50545	0.119884	0.131983	0.359012	-0.341468	-0.166985	-0.492529	0.554333	0.211778	0.205778	0.231889	0.687111	0.213	0.443778	1.44174	1.65994	0.54646	0.528282	0.608497	0.247075	0.166947	0.163451	0.178136	0.199886	0.730613	-1.25357	7.1792	0.58827	6.21406	0.243906	0.177032	0.756094	0.177032
Raver1	ENSMUSG00000010205.10	ENSMUST00000115487.1	0	chr9:21074168-21091988	-	0.0195804	0.0852047	-0.00029914	-0.000723986	0.597462	0.295616	0.301335	0.554333	1	0.153444	0.159222	0.911556	0.897	0.918111	0.456393	0.000167948	0.000133277	5.95954e-05	6.11471e-05	0.247075	0	0.129914	0.133885	0.00999997	2.57651	1.8992	0.163512	1.8688	0.154364	0.504895	0.00323936	0.495105	0.00323936
Caprin2	ENSMUSG00000030309.10	ENSMUST00000154971.1	0	chr6:148842492-148896237	-	-0.235517	-0.0152469	0.169117	0.0220857	-0.013604	0.013293	-0.0173264	0.553556	0.223889	0.435556	0.238222	0.171556	0.166222	0.17	0.698976	0.0529897	0.0167379	0.0415286	0.0171689	0.247159	0.173782	0.245874	0.181493	0.112389	-3.20775	-3.87106	0.446649	-3.5196	0.437387	0.442274	0.0557332	0.557726	0.0557332
Tmem67	ENSMUSG00000049488.8	ENSMUST00000151859.1	0	chr4:12039355-12090020	-	0.146763	-0.264851	0.0131232	-0.00709954	-0.150698	-0.0912605	-0.058899	0.553222	0.837667	0.171889	0.167333	0.220444	0.248444	0.194889	0.61366	0.0118782	0.0144007	0.00397771	0.00395314	0.247195	0.135996	0.142359	0.139348	0.0331968	-2.24246	-2.73779	0.235032	-2.96649	0.422202	0.536506	0.0269849	0.463494	0.0269849
Ppil2	ENSMUSG00000022771.9	ENSMUST00000146151.1	0	chr16:17086555-17111257	-	0.0670503	-0.0129241	0.0149455	0.0292535	0.458418	0.246232	0.143426	0.552222	0.250556	0.252889	0.342444	0.998222	0.945333	0.794111	0.118523	0.00436183	0.00146694	0.00152788	0.00221357	0.2473	0.187798	0.188957	0.225201	0.007383	1.03612	0.414118	0.404318	0.273998	0.211348	0.516733	0.01646	0.483267	0.01646
Lrrk2	ENSMUSG00000036273.9	ENSMUST00000156900.1	0	chr15:91673175-91816120	+	-0.817063	0.773127	-0.106653	0.906291	-0.728241	-0.136974	-1.58552	0.552	0.529889	0.218222	0.585778	0.725889	0.219889	0.998333	1.00825	0.593904	0.59326	0.186748	0.628772	0.247323	0.249134	0.17062	0.242669	0.154612	-0.276791	-1.48055	3.92005	-0.61489	3.86148	0.329248	0.145417	0.670752	0.145417
Il2ra	ENSMUSG00000026770.4	ENSMUST00000028111.4	0	chr2:11642792-11693191	+	0.132085	0.00372508	0.0404799	0.0583367	-0.214346	-0.0708566	-0.144831	0.552	0.161111	0.214667	0.273778	0.241556	0.189222	0.296444	0.946473	0.00829174	0.00286677	0.00358737	0.00454813	0.247323	0.135169	0.168604	0.198846	0.0473208	-3.14113	-3.5267	0.180579	-3.73673	0.223437	0.532899	0.0225977	0.467101	0.0225977
Xpo1	ENSMUSG00000020290.8	ENSMUST00000149371.1	0	chr11:23256041-23298249	+	-0.0607224	-0.324848	0.0118727	0.0665377	1.41066	0.739833	0.642201	0.551222	1	0.203889	0.594222	1	1	1	0.168403	0.00230005	0.0017212	0.00074478	0.00249229	0.247404	0	0.162336	0.241149	0.00293246	0.645919	-0.131437	1.20011	0.0400913	0.775101	0.484834	0.0119675	0.515166	0.0119675
Pmp22	ENSMUSG00000018217.6	ENSMUST00000140648.1	0	chr11:63128982-63159547	+	-0.629831	-0.0207167	-0.624218	0.107197	1.98509e-05	0.033621	-0.032363	0.551	0.236556	0.555556	0.256667	0.179111	0.203444	0.255556	2.24567	0.429972	0.115121	0.403538	0.130748	0.247426	0.180617	0.246941	0.19081	0.931195	-0.963788	-1.86961	0.758353	-1.43859	0.50987	0.362575	0.13351	0.637425	0.13351
Maml3	ENSMUSG00000061143.9	ENSMUST00000118075.1	0	chr3:51687611-52104891	-	-0.558633	0.12517	0.112075	0.00996838	-0.0406695	0.00348652	-0.0820342	0.551	0.257111	0.225111	0.209	0.185333	0.184556	0.205778	0.854743	0.270864	0.104849	0.0877775	0.0819035	0.247426	0.191026	0.174455	0.165337	0.107066	-2.16544	-3.1693	2.00908	-2.49293	1.86872	0.372687	0.111926	0.627313	0.111926
FR0082156	FR0082156	FR0082156	0	chr16:9574160-9574833	-	-0.0489408	-0.0386395	-0.00842597	0.00147446	-0.871884	-0.433897	-0.436101	0.551	0.449556	0.174333	0.158778	1	1	1	0.881831	0.00107627	0.000909455	0.000399127	0.000400504	0.247426	0.247483	0.143957	0.133582	0.0403174	1.09134	0.361561	0.450717	0.439988	0.43135	0.487771	0.00819336	0.512229	0.00819336
Arfgap2	ENSMUSG00000027255.8	ENSMUST00000150753.1	0	chr2:91264974-91276931	+	0.374358	0.292663	0.0469927	-0.173913	0.0837749	-0.0190743	0.102528	0.550778	0.458333	0.186222	0.307889	0.205333	0.191333	0.215556	0.978743	0.0807	0.0668208	0.0285721	0.0470556	0.247449	0.248291	0.15156	0.213117	0.061288	-0.105878	-0.58218	0.412143	-1.04738	1.7189	0.590601	0.0669213	0.409399	0.0669213
Lrp8	ENSMUSG00000028613.8	ENSMUST00000147319.1	0	chr4:107802261-107876840	+	0.77871	-0.100322	-0.325684	-0.103321	1.06201	0.501197	0.65511	0.550667	0.201889	0.307111	0.210556	0.874556	0.588333	0.639667	1.15568	0.464369	0.142447	0.239014	0.155324	0.24746	0.161148	0.212818	0.16624	0.140831	-0.688472	-1.01143	3.2031	-1.9062	3.96113	0.66776	0.133748	0.33224	0.133748
Epha7	ENSMUSG00000028289.6	ENSMUST00000080934.4,ENSMUST00000129912.1	0	chr4:28813131-28967499	+	-0.123141	0.00472588	0.04644	0.00388854	0.126906	0.0646712	0.0424963	0.550444	0.166222	0.252	0.168667	0.417	0.336111	0.250889	0.693575	0.00842164	0.00285516	0.00397399	0.00276232	0.247483	0.138608	0.188517	0.140234	0.0359412	1.65071	0.833181	0.204884	1.0716	0.0957321	0.469326	0.0227794	0.530674	0.0227794
Phf12	ENSMUSG00000037791.9	ENSMUST00000049167.7	0	chr11:77982754-78030539	+	0.0237844	0.00246413	0.00307439	-0.00491936	0.0741853	0.0353959	0.0426272	0.550333	0.166778	0.170778	0.185	0.194556	0.190444	0.219333	0.99012	0.000253485	9.36966e-05	9.5625e-05	0.000106996	0.247494	0.138978	0.141628	0.150792	0.0453016	2.44947	1.77545	0.0377578	1.73857	0.0424617	0.505945	0.00397936	0.494055	0.00397936
Bco2	ENSMUSG00000032066.9	ENSMUST00000119103.1	0	chr9:50533087-50555181	-	0.0908169	-0.314726	-0.00982744	0.00463691	-0.260193	-0.113012	-0.122693	0.549889	0.999778	0.171333	0.165444	0.655889	0.542778	0.547667	0.466553	0.00416634	0.00344297	0.00150692	0.00145897	0.247539	0.000222198	0.141994	0.138088	0.0152115	-0.648164	-1.248	0.116248	-1.40272	0.159182	0.522662	0.0160775	0.477338	0.0160775
Siah3	ENSMUSG00000091722.1	ENSMUST00000164848.1	0	chr14:75455982-75526141	+	0.0535592	0.026707	0.0229377	0.00127155	0.412114	0.204194	0.205139	0.549556	0.304111	0.267	0.154667	0.993	0.983333	0.993222	0.937749	0.00131531	0.000754352	0.000692702	0.000464183	0.247572	0.211651	0.195733	0.130759	0.0416565	1.51761	0.868271	0.0947673	0.78323	0.0864865	0.513382	0.0090558	0.486618	0.0090558
Gm17096	ENSMUSG00000090397.1	ENSMUST00000172037.1	0	chr2:166943539-166944308	+	0.0851834	0.253882	0.00976335	0.0195679	0.0728472	0.0505334	0.0229509	0.549444	0.993111	0.171444	0.212111	0.271556	0.310333	0.186667	0.500717	0.00391411	0.00325664	0.00133691	0.00155794	0.247583	0.00684219	0.142067	0.167139	0.0189454	0.611716	-0.00615332	0.212926	-0.151141	0.190877	0.52126	0.0155898	0.47874	0.0155898
Gimap3	ENSMUSG00000039264.8	ENSMUST00000038811.8	0	chr6:48765089-48766519	-	-0.258709	-1.40542	0.0352815	-0.00562419	0.0513881	0.020692	0.0256349	0.549333	1	0.201556	0.192111	0.155333	0.156333	0.159333	0.325913	0.0456256	0.0370503	0.0153682	0.0145917	0.247594	0	0.160949	0.155222	0.00916003	-2.99587	-3.8056	0.875303	-3.27684	1.08548	0.436492	0.0516283	0.563508	0.0516283
Mfn2	ENSMUSG00000029020.7	ENSMUST00000105714.1	0	chr4:147873599-147904704	-	-0.226219	0.0636469	-0.00289556	0.0141105	0.0278106	0.0301718	-0.00790147	0.549222	0.341889	0.280889	0.291556	0.161111	0.184222	0.176333	0.296605	0.0871799	0.0281272	0.016864	0.0188985	0.247605	0.225026	0.202013	0.206574	0.110773	-2.0744	-2.9681	0.725187	-2.4742	0.402668	0.445447	0.0695133	0.554553	0.0695133
Stox1	ENSMUSG00000036923.6	ENSMUST00000148720.1	0	chr10:62659043-62726128	-	0.471396	0.685514	-0.0889198	0.278888	0.237168	0.263585	-0.00670469	0.548889	0.712889	0.232222	0.391111	0.265889	0.382	0.168444	0.577018	0.187084	0.21342	0.0639228	0.115183	0.247637	0.204701	0.178315	0.23817	0.0593254	-2.50566	-2.77286	1.86877	-3.53567	1.51963	0.610214	0.0965413	0.389786	0.0965413
Slc51b	ENSMUSG00000053862.5	ENSMUST00000065894.5	0	chr9:65412753-65422773	-	0.2611	-0.958709	0.0611828	0.0532875	-0.0694723	0.000908629	-0.0791147	0.548778	0.995444	0.247222	0.23	0.188556	0.174556	0.200667	0.417476	0.0580645	0.0534404	0.0220693	0.021041	0.247648	0.00453531	0.186124	0.17712	0.0281183	-2.924	-3.27063	0.786871	-3.65987	0.833008	0.563843	0.0579807	0.436157	0.0579807
Mapk7	ENSMUSG00000001034.11	ENSMUST00000128478.1	0	chr11:61488812-61494406	-	0.196606	-0.00690059	0.0578392	-0.183624	1.25786	0.482222	0.768166	0.548111	0.171222	0.221778	0.520222	1	1	0.996444	0.763277	0.0207874	0.00668273	0.00875465	0.0202823	0.247713	0.141921	0.172612	0.249619	0.0411357	-0.000750517	-0.5541	0.657107	-0.83319	1.64851	0.548719	0.0354442	0.451281	0.0354442
Dnah11	ENSMUSG00000018581.9	ENSMUST00000175662.1,ENSMUST00000176239.1	0	chr12:117877982-118199043	-	0.385231	0.375155	0.0124145	0.102541	-1.68017	-0.838268	-1.02626	0.548	0.539111	0.177333	0.241778	0.999889	0.996556	0.992222	0.813079	0.104521	0.0991305	0.0293477	0.0426008	0.247724	0.248498	0.145902	0.183342	0.0566827	-0.454246	-0.928205	1.94789	-1.38764	2.8957	0.592558	0.0754737	0.407442	0.0754737
Sox11	ENSMUSG00000063632.5	ENSMUST00000079063.5	0	chr12:27340697-27342709	-	-0.037184	-0.178312	-0.00955075	-0.00458376	3.5802	1.76603	1.74077	0.548	0.999889	0.240333	0.222444	1	1	1	0.068098	0.000990935	0.000705835	0.000354107	0.000393536	0.247724	0.000111111	0.182594	0.172982	0.000662569	1.10133	0.354701	4.57854	0.465254	4.37126	0.490708	0.00786386	0.509292	0.00786386
Pea15a	ENSMUSG00000013698.6	ENSMUST00000125361.1	0	chr1:172196728-172206804	-	-0.0871876	0.0120641	-0.0392248	-0.000883525	0.0348824	0.0129255	0.017954	0.547889	0.185222	0.283444	0.169556	0.172444	0.163333	0.180444	0.570069	0.00399654	0.00147437	0.00220195	0.00137731	0.247734	0.150932	0.203126	0.140822	0.026438	1.67598	0.903648	0.189282	1.05968	0.179093	0.478241	0.0157503	0.521759	0.0157503
Tanc1	ENSMUSG00000035168.10	ENSMUST00000142573.2	0	chr2:59612042-59846149	+	0.204306	-0.0549084	0.0298256	0.00822007	-0.0825813	-0.0317477	-0.0472878	0.547333	0.209556	0.177333	0.168	0.170667	0.172111	0.175	0.904586	0.0236643	0.00974574	0.00822016	0.00793489	0.247787	0.16566	0.145902	0.139792	0.0510956	-3.39539	-3.67935	0.226544	-4.0015	0.442936	0.550573	0.0377472	0.449427	0.0377472
Cntd1	ENSMUSG00000078653.4	ENSMUST00000153438.1	0	chr11:101279012-101296317	+	-0.287558	0.00302607	0.0215536	-0.0011805	0.111941	0.0485864	0.0594219	0.547	0.174889	0.169222	0.176333	0.192	0.166222	0.194444	0.914751	0.0465747	0.0144219	0.0146513	0.0153585	0.247819	0.144319	0.140602	0.145256	0.0534993	-2.27034	-3.07943	0.899109	-2.69872	0.468814	0.429486	0.052023	0.570514	0.052023
Trp53bp1	ENSMUSG00000043909.10	ENSMUST00000154426.1	0	chr2:121193281-121271407	-	-0.530798	-1.6127	-0.250496	-0.0933714	-0.186251	-0.22067	-0.0638431	0.545667	0.970778	0.348444	0.241444	0.286222	0.330667	0.197333	0.561552	0.267526	0.258596	0.151283	0.0886544	0.247942	0.0283714	0.227056	0.183169	0.0497267	-0.880372	-2.09286	3.28794	-1.19967	2.78501	0.378898	0.111418	0.621102	0.111418
FR0252948	FR0252948	FR0252948	0	chr3:18622162-18626140	-	0.0663633	0.0250087	-0.0342713	-0.102146	1.25576	0.565279	0.686012	0.545222	0.247667	0.298889	0.771222	1	0.999889	1	0.691103	0.00212979	0.00108336	0.00123811	0.00248399	0.247983	0.186349	0.209578	0.176458	0.0296343	-0.601329	-1.22162	0.559829	-1.33434	0.787813	0.516575	0.0115153	0.483425	0.0115153
Gm11408	ENSMUSG00000083076.1	ENSMUST00000117889.1	0	chr4:80003396-80003914	-	0.580966	3.35249	-0.039309	0.0306337	-0.45953	-0.182208	-0.384867	0.545222	1	0.197222	0.182778	0.423889	0.268111	0.665889	0.301006	0.239919	0.195811	0.072856	0.0698583	0.247983	0	0.158343	0.149387	0.00653525	1.43056	1.20537	22.7409	-0.158924	2.13001	0.633259	0.105417	0.366741	0.105417
Adck2	ENSMUSG00000046947.6	ENSMUST00000051249.6,ENSMUST00000126621.1	0	chr6:39573873-39596595	+	-0.0554472	0.150434	-0.0150411	0.00548799	-0.0232694	-0.00886937	-0.0133635	0.544778	0.984444	0.198444	0.170333	0.170444	0.165444	0.164333	0.669952	0.0014566	0.00129173	0.000587371	0.00053879	0.248023	0.0153153	0.159082	0.141336	0.0223913	1.91768	1.18037	0.0677153	1.26964	0.0794421	0.486147	0.00952867	0.513853	0.00952867
BC017158	ENSMUSG00000030780.9	ENSMUST00000137677.1	0	chr7:128271379-128298170	-	-0.431133	0.0738418	-0.0558494	-0.00131582	0.114501	0.0539456	0.056316	0.544667	0.210111	0.200333	0.194222	0.194667	0.184333	0.189667	0.947396	0.137882	0.0472042	0.0446309	0.0439894	0.248032	0.165983	0.160218	0.156517	0.0978533	-2.33633	-3.26809	1.37723	-2.67942	0.958296	0.397597	0.0850057	0.602403	0.0850057
Mms22l	ENSMUSG00000045751.10	ENSMUST00000123984.2,ENSMUST00000154349.2,ENSMUST00000108222.2,ENSMUST00000050446.6	0	chr4:24496451-24602950	+	0.111793	0.0378913	-0.0250454	-0.125908	2.21831	1.02946	1.21839	0.544222	0.247444	0.198333	0.602222	1	1	1	0.541487	0.00725504	0.00320584	0.00268665	0.00758883	0.248072	0.186236	0.159015	0.239577	0.0235826	-0.454821	-1.03547	1.66539	-1.2396	2.37465	0.527863	0.0211694	0.472137	0.0211694
Il10rb	ENSMUSG00000022969.7	ENSMUST00000156133.1	0	chr16:91406164-91425834	+	0.335552	-0.0362902	0.101072	0.159719	0.0910023	0.113816	-0.0180225	0.544222	0.191444	0.238444	0.305333	0.175667	0.241778	0.164667	1.00492	0.0695106	0.0237486	0.0291021	0.0405426	0.248072	0.154811	0.181609	0.212128	0.0764565	-3.21728	-3.47618	0.616161	-3.95605	0.524278	0.581595	0.0626733	0.418405	0.0626733
Usp36	ENSMUSG00000033909.11	ENSMUST00000151433.1	0	chr11:118259651-118290244	-	0.101403	0.0578821	0.00379871	-0.00880793	0.0920239	0.0401088	0.0517203	0.543889	0.339889	0.164556	0.175	0.189556	0.183778	0.193889	0.705655	0.00560763	0.00344955	0.00192634	0.00195266	0.248101	0.224389	0.137492	0.144391	0.0377595	-1.4856	-2.05099	0.236211	-2.22787	0.283715	0.525289	0.0186314	0.474711	0.0186314
Mrps14	ENSMUSG00000058267.7	ENSMUST00000078878.7	0	chr1:160195215-160202170	+	1.33761	-0.432451	-0.221156	0.0117705	-0.0766434	-0.0542998	-0.0414697	0.543778	0.280111	0.235444	0.200889	0.218556	0.188222	0.195333	1.2651	1.6119	0.74138	0.554577	0.442526	0.248111	0.201671	0.18003	0.16055	0.185664	1.9135	1.52437	5.17441	0.785939	7.7075	0.730872	0.18429	0.269128	0.18429
Rrm2b	ENSMUSG00000022292.9	ENSMUST00000145175.2	0	chr15:37923952-37961318	-	0.19359	-0.0741704	-0.0118057	0.0305687	0.287396	0.200555	0.0624955	0.543667	0.259	0.171556	0.195778	0.573	0.764667	0.211333	0.661614	0.0235981	0.0110764	0.00727428	0.00844604	0.248121	0.19194	0.14214	0.157466	0.0409566	-0.60323	-1.13962	0.362805	-1.43927	0.616934	0.547933	0.037725	0.452067	0.037725
Gm12258	ENSMUSG00000072915.3	ENSMUST00000139337.2	0	chr11:58847158-58861956	+	0.0776945	-0.0253469	-0.0185544	0.0481733	0.0668342	0.0610127	0.0100594	0.543556	0.223778	0.201333	0.361778	0.210889	0.295222	0.155111	0.774294	0.00296934	0.00133755	0.00123703	0.00202506	0.24813	0.173721	0.160816	0.23092	0.0374629	2.01763	1.39009	0.0785645	1.25712	0.0851259	0.519398	0.0135868	0.480602	0.0135868
Atp2c1	ENSMUSG00000032570.10	ENSMUST00000038118.7,ENSMUST00000112557.2,ENSMUST00000177293.1,ENSMUST00000085133.6	0	chr9:105403539-105521257	-	-0.0164539	0.044368	0.00194949	0.00937305	-0.102684	-0.0481075	-0.0565979	0.543333	0.992444	0.159222	0.330111	0.187778	0.182111	0.186667	0.686272	0.000120489	9.97219e-05	4.65941e-05	8.00364e-05	0.24815	0.0074993	0.133885	0.221162	0.0219577	3.56055	2.85461	0.0317698	2.8806	0.0317116	0.495887	0.00274388	0.504113	0.00274388
Gm15948	ENSMUSG00000086964.1	ENSMUST00000150616.1	0	chr5:66988816-66991207	-	-0.301832	-0.366063	-0.0759964	0.0764253	-0.0739378	-0.00155085	-0.0844692	0.543333	0.620222	0.224556	0.221556	0.171444	0.163889	0.215222	0.764567	0.0618407	0.070593	0.0255055	0.0233014	0.24815	0.235573	0.17415	0.172488	0.0576858	-2.25786	-3.12905	1.06817	-2.64768	0.752483	0.426362	0.0594572	0.573638	0.0594572
Eps15	ENSMUSG00000028552.7	ENSMUST00000141751.1	0	chr4:109280268-109387817	+	-0.587759	-1.28554	-0.1203	-0.13641	-0.339955	-0.226645	-0.0128348	0.543111	0.895778	0.219333	0.218556	0.443222	0.314778	0.168	0.828071	0.249526	0.284994	0.0942925	0.0939825	0.248169	0.0933703	0.171245	0.170808	0.0730314	-1.27424	-2.37929	2.77179	-1.62442	1.82217	0.365488	0.107367	0.634512	0.107367
Sfpq	ENSMUSG00000028820.7	ENSMUST00000030623.7	0	chr4:127021324-127037013	+	-0.013365	-0.00282894	-0.000880449	0.00543156	0.818446	0.422459	0.402446	0.542889	0.178667	0.163	0.255889	0.806333	0.831444	0.791556	0.992697	7.98681e-05	3.14532e-05	2.9706e-05	4.17471e-05	0.248188	0.146761	0.136446	0.190431	0.0439346	3.99026	3.28678	0.322476	3.3077	0.313535	0.496659	0.00223406	0.503341	0.00223406
Rabl3	ENSMUSG00000022827.8	ENSMUST00000128036.1	0	chr16:37539885-37572385	+	-0.25046	-0.215959	0.0749236	0.00224817	0.885018	0.378208	0.440267	0.542667	0.482667	0.230778	0.170556	0.905	0.680778	0.909667	0.872452	0.0374558	0.0335421	0.0157554	0.0122656	0.248207	0.249727	0.177539	0.141482	0.0535888	-1.80773	-2.60297	1.11589	-2.30286	0.594915	0.438338	0.0470352	0.561662	0.0470352
FR0281333	FR0281333	FR0281333	0	chr8:72475318-72477703	+	-0.077305	0.0293395	-0.0423835	0.00088208	0.0559018	0.0260273	0.0274631	0.542556	0.254444	0.334	0.170333	0.244556	0.204556	0.217667	0.712832	0.00310939	0.0015494	0.0019436	0.00110158	0.248217	0.189724	0.222469	0.141336	0.0358254	-0.00926229	-0.761385	0.0980766	-0.627806	0.0814642	0.4807	0.0139031	0.5193	0.0139031
Ank1	ENSMUSG00000031543.12	ENSMUST00000135206.1	0	chr8:22974844-23150497	+	0.0714958	0.181324	0.0131221	-0.00127952	-0.318839	-0.162808	-0.152634	0.542222	0.975333	0.180778	0.162111	0.425889	0.435889	0.381333	0.64848	0.00256998	0.00233732	0.000981044	0.000889825	0.248245	0.0240609	0.148114	0.135846	0.0259553	-1.79553	-2.37487	0.294853	-2.48877	0.36934	0.517854	0.012645	0.482146	0.012645
Psph	ENSMUSG00000029446.8	ENSMUST00000136280.1	0	chr5:129765558-129787252	-	-0.518797	-0.0576022	-0.407826	0.0497568	-0.167415	-0.105517	-0.110695	0.542	0.259889	0.480333	0.277111	0.256	0.247222	0.303889	1.29856	0.326635	0.108548	0.278822	0.112449	0.248264	0.192368	0.249641	0.200343	0.599564	-1.3981	-2.2657	1.29389	-1.8753	0.782788	0.383621	0.120869	0.616379	0.120869
uc008gfl.1	uc008gfl.1	uc008gfl.1	0	chr19:5843983-5845008	+	-0.0538881	-0.113799	-0.0836057	-0.0462767	-1.0963	-0.588592	-0.514812	0.541667	0.905556	0.768556	0.472667	1	1	1	0.46623	0.00149608	0.00161158	0.00174889	0.00132479	0.248291	0.0855342	0.177898	0.249281	0.0176075	0.522367	-0.207108	0.657889	-0.124338	0.592011	0.486537	0.00965721	0.513463	0.00965721
Tmem234	ENSMUSG00000028797.14	ENSMUST00000173507.1	0	chr4:129600668-129624059	+	0.560482	-2.10802	-0.00617647	0.0523641	0.0612056	0.0895802	0.0658473	0.541444	0.997667	0.182111	0.192333	0.173667	0.206667	0.180333	0.490953	0.219965	0.188759	0.0673618	0.0688542	0.24831	0.00232815	0.148963	0.155358	0.0259375	-1.61761	-1.88585	2.68002	-2.87046	3.71759	0.629384	0.101791	0.370616	0.101791
Acin1	ENSMUSG00000022185.12	ENSMUST00000136909.1	0	chr14:54642161-54686931	-	-0.685271	0.237566	-0.119392	-0.330562	-0.528148	-0.495088	-0.0119663	0.540667	0.261556	0.201889	0.314556	0.675222	0.585889	0.170333	1.12884	0.317602	0.141839	0.108771	0.166576	0.248374	0.193166	0.161148	0.215634	0.0971534	-0.480625	-1.54419	3.30353	-0.879689	1.7836	0.346617	0.11634	0.653383	0.11634
Gbf1	ENSMUSG00000025224.8	ENSMUST00000176422.1	0	chr19:46152509-46286510	+	0.116598	-0.0369312	-0.0112748	0.0175451	0.230351	0.13222	0.0949055	0.540556	0.233778	0.175333	0.180111	0.332444	0.368778	0.274889	0.701685	0.00770209	0.00336182	0.00254561	0.00263402	0.248383	0.179146	0.144608	0.147688	0.0381524	-1.37687	-1.94642	0.488586	-2.12373	0.42492	0.529054	0.0218026	0.470946	0.0218026
Grin1	ENSMUSG00000026959.7	ENSMUST00000127171.1,ENSMUST00000114314.3,ENSMUST00000028335.6,ENSMUST00000114308.3,ENSMUST00000114318.3,ENSMUST00000114317.3,ENSMUST00000114310.3	0	chr2:25291181-25319187	-	-0.0211849	0.00279752	0.00359354	-0.00639006	-0.274053	-0.139447	-0.133433	0.539778	0.169	0.174222	0.204	0.267778	0.274556	0.261444	0.990824	0.000203343	7.81091e-05	8.27808e-05	9.09808e-05	0.248445	0.140455	0.143885	0.162402	0.0449282	4.65847	3.94864	0.117776	3.98191	0.112298	0.494704	0.00356428	0.505296	0.00356428
Gm16755	ENSMUSG00000097658.1	ENSMUST00000180595.1	0	chr11:120486339-120488582	-	-0.214141	-0.120468	-0.0590212	0.101963	0.255578	0.182716	0.0736592	0.539333	0.332444	0.228778	0.308667	0.367444	0.385333	0.244111	0.821554	0.0282175	0.0180716	0.011838	0.0163062	0.24848	0.22195	0.176458	0.213415	0.0518463	-1.5162	-2.32744	0.814058	-2.02496	0.227378	0.447081	0.0411009	0.552919	0.0411009
Tmem209	ENSMUSG00000029782.12	ENSMUST00000102991.2,ENSMUST00000115157.1,ENSMUST00000138823.1,ENSMUST00000115160.3	0	chr6:30479053-30509783	-	-0.0371795	0.151704	-0.00575258	0.00807823	0.059627	0.0346114	0.0247829	0.539222	1	0.172778	0.187667	0.186444	0.196667	0.176	0.491558	0.000626649	0.000487671	0.000238091	0.000258012	0.248489	0	0.142941	0.152465	0.0112383	2.45294	1.73072	0.0366901	1.78972	0.0242702	0.490708	0.00625452	0.509292	0.00625452
Dync1i1	ENSMUSG00000029757.10	ENSMUST00000115556.1	0	chr6:5725639-6028039	+	0.239357	0.107226	0.0273563	-0.0636431	-0.189892	-0.16033	-0.0672505	0.538778	0.290111	0.180333	0.228556	0.3	0.441222	0.196667	0.796938	0.0382447	0.0195322	0.0123598	0.0156669	0.248524	0.20597	0.14783	0.176338	0.0546936	-1.01377	-1.49397	0.617342	-1.90804	1.04293	0.558919	0.0474846	0.441081	0.0474846
L3mbtl1	ENSMUSG00000035576.7	ENSMUST00000149447.1	0	chr2:162943472-162974522	+	-0.469526	0.098368	-0.286928	-0.0448807	0.343784	0.16432	0.267953	0.538778	0.220444	0.378222	0.202778	0.354556	0.266	0.395444	0.845301	0.166746	0.0632556	0.111497	0.0536699	0.248524	0.171868	0.235196	0.161677	0.0807314	-2.18087	-3.05544	1.65731	-2.57911	2.02591	0.389532	0.0921631	0.610468	0.0921631
Hyal1	ENSMUSG00000010051.9	ENSMUST00000123005.1	0	chr9:107576927-107581710	+	0.337001	-0.0172508	-0.0466204	-0.0765891	-0.120531	-0.0818412	0.037779	0.538333	0.297556	0.301667	0.329889	0.207889	0.226556	0.187889	0.27006	0.185515	0.0447401	0.044927	0.0575645	0.248558	0.209039	0.210687	0.221087	0.100524	-1.72426	-2.06042	1.12416	-2.79846	1.43686	0.578355	0.0951765	0.421645	0.0951765
Rplp2	ENSMUSG00000025508.7	ENSMUST00000140099.1	0	chr7:141447370-141451585	+	0.0870048	-0.00719073	0.0409222	-0.098707	0.504334	0.144222	0.322491	0.538111	0.183111	0.305222	0.596333	0.991556	0.742333	0.996778	0.515855	0.00467809	0.00158617	0.00270729	0.00521067	0.248575	0.149598	0.212085	0.240747	0.0311115	0.347787	-0.261468	0.249074	-0.421579	0.375109	0.521709	0.0170358	0.478291	0.0170358
Capns1	ENSMUSG00000001794.6	ENSMUST00000001845.5,ENSMUST00000146852.1	0	chr7:30186942-30195164	-	0.0926369	0.0378363	-0.000431633	-0.022063	0.592058	0.272585	0.329172	0.538	0.261444	0.158222	0.194222	0.997222	0.965889	0.992	0.53168	0.00466891	0.0023876	0.00159986	0.00193391	0.248584	0.193113	0.133203	0.156517	0.0248418	0.88748	0.279006	0.462555	0.110812	0.511465	0.523112	0.0170133	0.476888	0.0170133
Sec16a	ENSMUSG00000026924.11	ENSMUST00000153996.1	0	chr2:26409431-26445216	-	-0.470941	0.166082	-0.083327	-0.130424	-0.0745982	-0.111839	0.0112635	0.537667	0.263222	0.201333	0.239111	0.195667	0.220444	0.180333	0.914292	0.16395	0.0698837	0.0559444	0.0643552	0.248609	0.193958	0.160816	0.181957	0.0599897	1.36967	0.387584	2.33119	0.904469	0.882407	0.389143	0.0912332	0.610857	0.0912332
Sergef	ENSMUSG00000030839.4	ENSMUST00000137988.1	0	chr7:46443168-46639807	-	0.353818	0.706933	-0.0232371	-0.0206747	0.464645	0.238135	0.138466	0.537111	0.851667	0.197889	0.189778	0.731111	0.969444	0.284	0.761449	0.0933165	0.111765	0.0295917	0.0282896	0.24865	0.126345	0.158747	0.153779	0.0456578	0.521174	0.0406729	0.639473	-0.426957	1.84856	0.585372	0.0717713	0.414628	0.0717713
Tax1bp3	ENSMUSG00000040158.6	ENSMUST00000150407.1	0	chr11:73177083-73183162	+	0.208337	0.0557438	-0.0751633	0.0189609	0.271195	0.131778	0.132405	0.536667	0.278778	0.293	0.230667	0.297556	0.285444	0.266333	1.02805	0.0415459	0.016931	0.0195937	0.0138571	0.248683	0.201083	0.207174	0.177479	0.198848	-2.77278	-3.20202	0.325541	-3.44803	0.443241	0.551272	0.0496421	0.448728	0.0496421
Serhl	ENSMUSG00000058586.5	ENSMUST00000166427.1	0	chr15:83089506-83116674	+	-0.428035	-0.0323629	-0.117445	0.116066	0.046459	0.0653654	-0.0126113	0.536667	0.181222	0.227222	0.229444	0.158556	0.187889	0.172111	1.1987	0.114478	0.0382201	0.045587	0.0460134	0.248683	0.148397	0.175612	0.176819	0.106665	-2.90514	-3.69232	0.652541	-3.22321	0.757756	0.397664	0.0780005	0.602336	0.0780005
Tubgcp3	ENSMUSG00000000759.8	ENSMUST00000164971.1	0	chr8:12614277-12672248	-	0.0828909	0.150705	-0.000669317	-0.000261302	0.363945	0.176489	0.167291	0.536667	0.838889	0.166222	0.163444	0.974111	0.933778	0.889667	0.639796	0.00365549	0.00436996	0.0012905	0.00134179	0.248683	0.135169	0.138608	0.136746	0.0301226	0.546464	-0.0708423	0.188735	-0.21626	0.248418	0.52069	0.0150682	0.47931	0.0150682
Ahctf1	ENSMUSG00000026491.7	ENSMUST00000127250.1	0	chr1:179744894-179803680	-	0.472497	0.232813	0.627404	0.70787	-0.58472	0.00786345	-0.598097	0.536556	0.328444	0.656889	0.723	0.774	0.182111	0.788333	0.744732	0.16966	0.0975182	0.195827	0.201469	0.248691	0.220593	0.225411	0.200293	0.0582823	1.19897	0.643935	0.876484	0.35258	2.91391	0.611051	0.0927196	0.388949	0.0927196
Ccdc23	ENSMUSG00000028643.4	ENSMUST00000106345.2	0	chr4:119195306-119201298	+	0.410727	0.0118477	0.0513773	-0.362338	1.82333	0.541073	1.00135	0.536556	0.187111	0.196222	0.483778	0.999889	0.980778	0.971889	0.648411	0.124683	0.0377259	0.041338	0.116565	0.248691	0.152117	0.157737	0.249765	0.0352554	2.35227	1.82095	1.36493	1.46825	3.85484	0.597992	0.0813877	0.402008	0.0813877
Efna3	ENSMUSG00000028039.7	ENSMUST00000029673.5	0	chr3:89313899-89322965	-	-0.0703621	0.000634695	0.0166803	0.0113471	0.104536	0.0599761	0.0413845	0.535333	0.156667	0.188	0.178667	0.303222	0.320222	0.248	0.857198	0.00241789	0.000906017	0.000988895	0.000903357	0.248779	0.132137	0.152673	0.146761	0.0407537	1.65443	0.903457	0.140681	1.01956	0.0984994	0.482428	0.0122662	0.517572	0.0122662
Ccdc74a	ENSMUSG00000041617.4	ENSMUST00000182526.1	0	chr16:17646470-17650738	+	-0.194714	-0.540204	-0.0248469	-0.0622972	-0.153026	-0.103128	-0.0402085	0.535222	0.980667	0.177556	0.230111	0.316	0.270556	0.229667	0.584867	0.0222363	0.0206088	0.0078778	0.00994844	0.248787	0.0189617	0.146046	0.17718	0.0236082	0.331721	-0.539237	1.24169	-0.198243	0.310481	0.451774	0.0366119	0.548226	0.0366119
Prrt2	ENSMUSG00000045114.7	ENSMUST00000161728.1	0	chr7:127016771-127021211	-	-0.593606	-0.351216	0.00170656	-0.0599625	-0.156128	-0.0277368	-0.00788652	0.535222	0.352444	0.205111	0.206222	0.240778	0.175778	0.178556	0.931988	0.293564	0.202541	0.0984612	0.0983486	0.248787	0.228253	0.163059	0.163713	0.0902478	1.14429	0.0998093	4.77747	0.715527	2.71147	0.365634	0.115134	0.634366	0.115134
Socs5	ENSMUSG00000037104.8	ENSMUST00000041369.6	0	chr17:87107679-87137583	+	-0.0140121	0.00284511	-0.00206304	-0.00559521	-0.699012	-0.358568	-0.34086	0.534556	0.174667	0.173333	0.235667	0.930556	0.944889	0.918889	0.986298	9.0475e-05	3.44115e-05	3.40078e-05	4.63909e-05	0.248834	0.144174	0.143305	0.180148	0.0436095	2.82556	2.12176	0.196944	2.14413	0.188606	0.496497	0.00237776	0.503503	0.00237776
Pvt1	ENSMUSG00000097039.2	ENSMUST00000182956.1	0	chr15:62037986-62378096	+	0.31086	0.937755	0.0771102	-0.0416497	0.000891435	-0.0260173	0.0236466	0.534556	0.986667	0.219444	0.196222	0.169111	0.173	0.171889	0.64485	0.0600066	0.0562403	0.0245976	0.0230688	0.248834	0.013157	0.171308	0.157737	0.0292875	-1.28349	-1.73753	0.758354	-2.19719	1.38565	0.575857	0.0585369	0.424143	0.0585369
Nr2c2	ENSMUSG00000005893.8	ENSMUST00000133133.1	0	chr6:92091390-92173057	+	0.302732	0.0161141	-0.011387	-0.0307938	-0.259356	-0.168083	-0.0910643	0.534111	0.172333	0.175778	0.176222	0.314667	0.396	0.210222	1.0254	0.0546546	0.017987	0.017984	0.0183156	0.248864	0.14265	0.144896	0.145184	0.064897	-1.8019	-2.24789	0.576768	-2.6684	1.15657	0.574016	0.0560541	0.425984	0.0560541
uc008sdd.2	uc008sdd.2	uc008sdd.2	0	chr4:21846327-21848448	-	-0.180203	-0.844067	-0.0670619	-0.0315138	0.111171	0.0330219	0.0828135	0.533889	1	0.262111	0.184889	0.223667	0.173	0.308	0.409876	0.0191923	0.015534	0.00934465	0.00672826	0.248879	0	0.19343	0.150722	0.00970485	-1.27198	-2.09104	0.637761	-1.79146	0.275169	0.455309	0.0341106	0.544691	0.0341106
Gm6096	ENSMUSG00000078380.1	ENSMUSG00000078380.1	0	chr7:34251038-34251493	+	-0.391231	-0.0281342	-0.104501	-0.601855	0.230014	-0.00153896	0.454693	0.533778	0.232667	0.297222	0.701	0.283333	0.180111	0.671778	1.29501	0.167883	0.0515562	0.075311	0.208081	0.248887	0.178553	0.208904	0.209622	0.350746	-2.05636	-2.87341	0.627882	-2.50823	0.843732	0.407803	0.0933842	0.592197	0.0933842
Vamp2	ENSMUSG00000020894.10	ENSMUST00000149780.1	0	chr11:69088490-69092384	+	0.0669402	-0.0201818	0.0163862	-0.0640638	0.0381482	-0.000177019	0.0462027	0.533667	0.216889	0.198556	0.519444	0.178333	0.150556	0.265222	0.769738	0.00230298	0.00100894	0.000930011	0.00220205	0.248894	0.169867	0.159149	0.24965	0.0370121	0.393	-0.238288	0.234947	-0.35177	0.273166	0.516718	0.0119732	0.483282	0.0119732
Fam160a2	ENSMUSG00000097210.1,ENSMUSG00000044465.12	ENSMUST00000180892.1,ENSMUST00000179474.1	0	chr7:105371211-105373718	-	0.0206825	0.0547348	0.000718721	0.00609977	-0.173517	-0.0794722	-0.0942226	0.533556	0.983222	0.156111	0.200889	0.461333	0.417889	0.496333	0.711918	0.000199034	0.000172072	7.40915e-05	8.64558e-05	0.248902	0.0164981	0.131755	0.16055	0.0234887	1.93742	1.26208	0.0591324	1.22908	0.0620183	0.50517	0.00352632	0.49483	0.00352632
Edil3	ENSMUSG00000034488.8	ENSMUST00000133761.1	0	chr13:88821472-89323223	+	0.0946235	-0.507924	-0.0132163	-0.0288646	0.127503	0.043524	0.0828801	0.533	1	0.182222	0.225222	0.296778	0.228333	0.342	0.314435	0.00491458	0.00392732	0.00181995	0.00214892	0.248939	0	0.149034	0.174517	0.00660608	-0.747846	-1.33972	0.158134	-1.50748	0.264563	0.523606	0.0174528	0.476394	0.0174528
FR0400623	FR0400623	FR0400623	0	chr11:23304165-23305574	-	0.205945	-0.387428	-0.0210545	-0.0440991	0.185477	0.0637466	0.111065	0.532667	0.828	0.183222	0.205222	0.289	0.215889	0.275111	0.750546	0.0253525	0.0323982	0.00907146	0.0104396	0.248961	0.142432	0.149668	0.163124	0.0381265	-1.52197	-2.03594	0.33887	-2.32561	0.605323	0.550948	0.0390242	0.449052	0.0390242
FR0099015	FR0099015	FR0099015	0	chr16:13760778-13762364	+	0.167611	0.0399917	-0.0211305	-0.0353033	1.0063	0.459359	0.536878	0.532556	0.205778	0.175111	0.186111	0.985222	0.961444	0.963222	0.93992	0.0149126	0.00601115	0.00543315	0.00567921	0.248968	0.163451	0.144463	0.151491	0.0507482	-1.66826	-2.18714	0.476242	-2.44949	0.667845	0.541634	0.0301498	0.458366	0.0301498
Lrp8	ENSMUSG00000028613.8	ENSMUST00000145832.1	0	chr4:107802261-107876840	+	-0.275154	-0.000907523	-0.134818	0.160554	0.0789755	0.11607	-0.0277103	0.532444	0.179889	0.304667	0.348556	0.188333	0.269222	0.167667	0.939439	0.0455917	0.0150072	0.0252884	0.0295606	0.248975	0.147545	0.211868	0.22709	0.0604862	-1.55806	-2.42548	0.684631	-2.02413	0.343919	0.432482	0.0515612	0.567518	0.0515612
Slc13a3	ENSMUSG00000018459.9	ENSMUST00000143136.1	0	chr2:165405028-165473230	-	-0.217933	0.0958538	-0.0499421	0.0333159	0.360555	0.197318	0.11993	0.532333	0.310667	0.241222	0.206444	0.560778	0.408778	0.411111	0.511344	0.0386159	0.0198162	0.0144057	0.0124804	0.248982	0.214177	0.183054	0.163843	0.0434259	-0.816441	-1.6699	1.08601	-1.33281	0.526729	0.446335	0.0478161	0.553665	0.0478161
Kat7	ENSMUSG00000038909.10	ENSMUST00000154327.1	0	chr11:95274259-95310246	-	-0.55882	-0.0671893	-0.359105	0.156797	0.559171	0.552553	0.338523	0.532	0.218444	0.405333	0.258	0.562889	0.591222	0.447667	0.714924	0.302725	0.0928653	0.214672	0.126092	0.249004	0.170745	0.241065	0.191457	0.0820781	-1.07083	-2.30088	4.11334	-1.37613	2.45518	0.37384	0.116401	0.62616	0.116401
Msrb2	ENSMUSG00000023094.8	ENSMUST00000126894.1	0	chr2:19371440-19394976	+	0.798417	-0.102546	0.0490312	-0.0715556	-0.0498594	0.0361523	-0.0141806	0.531778	0.240222	0.225	0.226222	0.230667	0.188	0.186	0.964375	0.647905	0.218327	0.193675	0.197454	0.249018	0.182536	0.174394	0.175065	0.138334	0.192824	-0.330828	3.026	-0.684504	4.29032	0.665104	0.151479	0.334896	0.151479
PGOMOU00000270538	PGOMOU00000270538	PGOMOU00000270538	0	chr13:84690210-84691005	-	0.166341	-0.796987	0.0378928	0.012914	-0.169554	-0.0770389	-0.0895936	0.531778	1	0.224444	0.191333	0.275444	0.255222	0.243556	0.324536	0.0186639	0.0156624	0.00742671	0.00607498	0.249018	0	0.174088	0.154742	0.00893908	-1.43512	-1.94745	0.457554	-2.24952	0.862103	0.54127	0.0336715	0.45873	0.0336715
Kremen2	ENSMUSG00000040680.8	ENSMUST00000046525.8	0	chr17:23741200-23745829	-	0.285502	0.177599	0.0147218	-0.0106479	-0.00866367	-0.00719337	-0.00635887	0.531556	0.385222	0.205444	0.214	0.152444	0.160556	0.168222	1.71074	0.0693835	0.0472065	0.021158	0.0225965	0.249032	0.236852	0.163255	0.168223	0.282477	-2.73024	-3.16659	0.212974	-3.40954	0.370477	0.569529	0.0630045	0.430471	0.0630045
Rad18	ENSMUSG00000030254.10	ENSMUST00000135092.1	0	chr6:112619850-112696686	-	0.261	-0.0762458	0.0562384	0.27046	0.0968661	0.137988	-0.0154055	0.531111	0.241222	0.209667	0.544	0.191778	0.277778	0.168	0.931925	0.0496448	0.0214367	0.0184491	0.0499166	0.24906	0.183054	0.165725	0.248092	0.0837707	-3.04783	-3.35785	0.504747	-3.78752	0.45004	0.563987	0.0537649	0.436013	0.0537649
Caln1	ENSMUSG00000060371.6	ENSMUST00000141131.1	0	chr5:130369476-130840645	+	-0.357008	0.049151	-0.0720001	-0.0219142	-0.65682	-0.254204	-0.290191	0.531111	0.232111	0.244222	0.225222	0.735556	0.454333	0.593222	2.26456	0.125858	0.0412616	0.0438408	0.0378726	0.24906	0.178255	0.184598	0.174517	0.645987	-1.83452	-2.61034	0.594825	-2.34152	0.487547	0.414713	0.0825043	0.585287	0.0825043
Tmtc4	ENSMUSG00000041594.11	ENSMUST00000135917.1	0	chr14:122918971-122984035	-	-0.473047	-0.0209511	0.0821711	0.00868735	-0.508266	-0.192656	-0.248976	0.531	0.176111	0.194333	0.180222	0.613556	0.305889	0.536333	1.21451	0.14321	0.0475136	0.0498299	0.0462262	0.249067	0.145112	0.156585	0.147759	0.0942835	-1.37065	-2.42113	1.90818	-1.74228	0.946986	0.388054	0.0855215	0.611946	0.0855215
Cdc42ep5	ENSMUSG00000063838.6	ENSMUST00000076831.6,ENSMUST00000143825.1	0	chr7:4151260-4164860	-	-0.253359	-0.0717858	-0.0316865	-0.172277	0.531223	0.0536209	0.288963	0.530778	0.251556	0.202	0.396778	0.951222	0.216	0.999444	0.531871	0.0493616	0.0201596	0.016719	0.0369964	0.24908	0.188296	0.161214	0.239372	0.0247763	-0.0868138	-0.987179	0.834872	-0.590191	0.992645	0.437861	0.0537131	0.562139	0.0537131
Fggy	ENSMUSG00000028573.12	ENSMUST00000134012.2	0	chr4:95557507-95926939	+	0.503581	-1.23116	-0.119526	0.0910469	-0.0607724	-0.0457765	-0.00690221	0.530556	0.855444	0.301778	0.280778	0.208889	0.195111	0.185	0.513569	0.334598	0.512492	0.143531	0.124625	0.249094	0.123673	0.210731	0.201964	0.0828812	-1.95417	-2.21825	2.75942	-3.14928	1.96401	0.612675	0.122146	0.387325	0.122146
Ttl	ENSMUSG00000027394.7	ENSMUST00000144730.1	0	chr2:129065942-129096283	+	-0.309864	0.00427198	-0.0383596	-0.140061	0.256999	0.0635623	0.205447	0.530444	0.195556	0.192889	0.299222	0.278556	0.192222	0.375444	1.11267	0.070691	0.0237039	0.023962	0.0387931	0.249101	0.157331	0.1557	0.209712	0.10593	-2.8306	-3.59366	0.684056	-3.18254	0.623354	0.424619	0.0633385	0.575381	0.0633385
Trim72	ENSMUSG00000042828.6	ENSMUST00000106248.1,ENSMUST00000081042.4	0	chr7:128003989-128011393	+	-0.10258	0.14152	0.0051446	0.0057934	-0.0544167	-0.0200689	-0.0317711	0.529889	0.682222	0.174222	0.166778	0.174667	0.166	0.174222	0.504988	0.00614162	0.00746512	0.00215039	0.00220997	0.249134	0.216819	0.143885	0.138978	0.0293474	-1.62195	-2.35665	0.265525	-2.18235	0.23746	0.474422	0.0194937	0.525578	0.0194937
ATF7	ENSMUSG00000099083.1	ENSMUST00000183727.1	0	chr15:102525946-102625464	-	-0.329905	0.0281645	-0.00580473	-0.0605335	0.191527	0.0686105	0.120252	0.529444	0.174556	0.169778	0.192889	0.240667	0.183333	0.259778	1.028	0.0669836	0.0225818	0.0217894	0.0249856	0.249161	0.144102	0.140969	0.1557	0.0683219	-2.51423	-3.34538	0.935477	-2.88816	0.674933	0.419709	0.0616043	0.580291	0.0616043
Wdr3	ENSMUSG00000033285.9	ENSMUST00000129319.1	0	chr3:100138180-100162407	-	0.860217	0.354233	0.0912873	0.0593809	-0.0734246	-0.0407144	-0.150908	0.529333	0.303778	0.229556	0.219111	0.245222	0.206889	0.231222	1.05911	0.705682	0.337246	0.219956	0.235679	0.249167	0.21152	0.176879	0.17112	0.139016	0.481486	0.0536651	2.22427	-0.556264	4.95051	0.675152	0.153193	0.324848	0.153193
Naa60	ENSMUSG00000005982.7	ENSMUST00000151988.1	0	chr16:3872375-3904770	+	-0.37161	0.0365136	0.0787661	-0.370348	0.0219538	-0.0745318	0.0923415	0.529222	0.222778	0.240889	0.525889	0.153667	0.202556	0.239778	1.7179	0.132529	0.0421731	0.046656	0.133793	0.249174	0.173167	0.182882	0.249357	0.358859	-2.3332	-3.08332	0.631661	-2.79397	0.356103	0.411415	0.0842912	0.588585	0.0842912
L3mbtl4	ENSMUSG00000041565.10	ENSMUST00000150573.1	0	chr17:68273797-68777961	+	-0.348102	0.0189222	0.0434259	-0.0413673	0.0454634	-0.00850549	0.0568352	0.528889	0.173778	0.192556	0.184444	0.160889	0.158	0.190778	0.861111	0.0774622	0.0260735	0.0289079	0.0273007	0.249193	0.143595	0.155495	0.150441	0.0599256	-3.12564	-3.95098	0.854137	-3.36179	0.733307	0.415603	0.0657619	0.584397	0.0657619
Ms4a1	ENSMUSG00000024673.8	ENSMUST00000169159.1	0	chr19:11250603-11266151	-	-0.22171	0.358504	-0.0231655	0.0071933	-0.103221	-0.0491319	-0.0560455	0.528889	0.769333	0.185222	0.173	0.185333	0.169111	0.182889	0.840101	0.0308162	0.0373116	0.0108226	0.00998173	0.249193	0.177479	0.150932	0.143087	0.0537142	-3.23445	-3.90218	0.414979	-3.53413	0.427502	0.445269	0.0428503	0.554731	0.0428503
Ttll3	ENSMUSG00000030276.13	ENSMUST00000140505.1	0	chr6:113389260-113414583	+	-0.320557	-0.611282	0.0191023	-0.446919	-1.36643	-0.87385	-0.339457	0.528778	0.829222	0.187111	0.669889	1	0.992889	0.978556	0.705633	0.078212	0.0882401	0.0238074	0.0908738	0.2492	0.141628	0.152117	0.221162	0.0442644	0.822341	-0.0440082	2.45854	0.284333	0.775584	0.422222	0.0663493	0.577778	0.0663493
Gigyf2	ENSMUSG00000048000.9	ENSMUST00000172976.1	0	chr1:87326998-87450796	+	0.411053	-0.0777955	0.0922984	0.212356	0.0581236	0.146246	-0.0707826	0.528222	0.213778	0.221111	0.341	0.179778	0.272667	0.201556	0.935677	0.144415	0.0504571	0.052747	0.0842696	0.249231	0.168096	0.17224	0.224744	0.111832	-2.85947	-3.13843	1.20653	-3.73185	0.662639	0.597521	0.0870263	0.402479	0.0870263
Frmd3	ENSMUSG00000049122.11	ENSMUST00000084474.5	0	chr4:74013442-74202214	+	-0.0535341	0.0108906	0.0148115	0.0185544	0.730307	0.383726	0.345039	0.528	0.176556	0.207	0.224111	1	1	1	0.943947	0.00135447	0.000516946	0.000601991	0.000659651	0.249244	0.1454	0.164169	0.173905	0.043154	0.459596	-0.271296	0.269051	-0.185074	0.24513	0.486625	0.0091892	0.513375	0.0091892
Glud1	ENSMUSG00000021794.9	ENSMUST00000162912.1	0	chr14:34310727-34345144	+	-0.0533354	-0.266824	-0.0107725	-0.00175444	0.502145	0.250315	0.251744	0.528	1	0.189444	0.164333	0.999222	0.999111	0.996	0.379251	0.00151721	0.00132578	0.000622932	0.000563999	0.249244	0	0.153572	0.137343	0.00831133	0.726352	-0.00905175	0.231545	0.0829948	0.217491	0.486675	0.00972524	0.513325	0.00972524
Spg7	ENSMUSG00000000738.11	ENSMUST00000130787.1	0	chr8:123062942-123097760	+	0.495216	-1.86112	0.0514984	-0.00488394	-0.00991557	0.0201911	0.0167304	0.527778	0.992556	0.203444	0.195778	0.159222	0.179778	0.165556	0.591666	0.201317	0.18854	0.0668047	0.0617075	0.249256	0.00738985	0.162073	0.157466	0.0467901	-2.08325	-2.37858	1.98717	-3.17385	1.86517	0.615178	0.0990039	0.384822	0.0990039
Hpn	ENSMUSG00000001249.8	ENSMUST00000164340.1	0	chr7:31098725-31115290	-	0.260745	-0.230532	-0.00173377	0.0101098	-0.916105	-0.434249	-0.477299	0.527556	0.462889	0.173556	0.174667	0.770333	0.708222	0.693333	0.779914	0.0463073	0.041561	0.0158387	0.015496	0.249268	0.24865	0.14345	0.144174	0.0514993	-2.20189	-2.61727	1.30286	-3.04509	1.47228	0.563996	0.0520123	0.436004	0.0520123
Ccnb2	ENSMUSG00000032218.6	ENSMUST00000034742.6	0	chr9:70407689-70421554	-	-0.0607924	0.0472562	-0.00460155	0.0360959	3.1437	1.57215	1.51781	0.526889	0.407778	0.178222	0.351778	1	1	1	0.275881	0.0023907	0.00206571	0.000814654	0.00166403	0.249305	0.241522	0.146475	0.228056	0.0155115	1.10785	0.343119	3.76991	0.487659	3.22118	0.484817	0.0121999	0.515183	0.0121999
1700030C10Rik	ENSMUSG00000091071.1	ENSMUST00000110971.2	0	chr12:20814257-20815727	-	-0.205298	0.192213	0.105455	-0.1215	0.128835	0.0152432	0.11857	0.526778	0.503	0.316556	0.353333	0.191556	0.165	0.248111	0.782842	0.0271118	0.0256376	0.0159152	0.0181736	0.249311	0.250019	0.216372	0.228514	0.0496975	-3.01782	-3.70841	0.52809	-3.36996	0.57275	0.44924	0.0403229	0.55076	0.0403229
Irgm2	ENSMUSG00000069874.6	ENSMUST00000058704.8,ENSMUST00000108836.1	0	chr11:58199618-58222779	+	-0.100904	-0.0741359	0.0227427	-0.00812981	-0.136127	-0.0598266	-0.0397176	0.526778	0.420889	0.223667	0.211667	0.402444	0.266889	0.238889	0.322871	0.00889734	0.0068814	0.00319634	0.00286342	0.249311	0.243769	0.173659	0.166882	0.0285099	-0.450159	-1.25583	0.241148	-1.01421	0.156615	0.474864	0.0234273	0.525136	0.0234273
Btbd19	ENSMUSG00000073771.5	ENSMUST00000153924.1,ENSMUST00000097915.3	0	chr4:117119219-117125725	-	0.0960616	-0.141055	0.074767	-0.00192045	0.199591	0.0826985	0.0785927	0.526778	0.708333	0.432333	0.169111	0.684333	0.538889	0.417444	0.588047	0.00543673	0.00657394	0.00471247	0.00194586	0.249311	0.20662	0.245448	0.140528	0.032811	-0.186328	-0.784328	0.0895723	-0.958221	0.163096	0.52396	0.018353	0.47604	0.018353
Wnk1	ENSMUSG00000045962.10	ENSMUST00000162541.1,ENSMUST00000161802.1	0	chr6:119923969-120038672	-	0.0831832	0.18415	-0.0142877	-0.0113402	-0.121578	-0.0692404	-0.0530429	0.526556	0.925778	0.177556	0.175	0.228444	0.238778	0.204556	0.543377	0.0036512	0.00394693	0.00139411	0.00135468	0.249323	0.0687209	0.146046	0.144391	0.0192058	2.92223	2.2968	0.107284	2.1576	0.123891	0.520763	0.0150586	0.479237	0.0150586
Maea	ENSMUSG00000079562.3	ENSMUST00000114449.3	0	chr5:33335572-33373294	+	-0.0142478	-0.00431875	0.00695492	-0.00546354	0.133261	0.0638243	0.0707749	0.526	0.206111	0.268444	0.231333	0.208778	0.199	0.209444	0.962147	9.71177e-05	4.42201e-05	5.47957e-05	4.79067e-05	0.249352	0.163648	0.196404	0.177838	0.0416688	3.72043	3.01601	0.0494061	3.03891	0.0555124	0.496438	0.00246349	0.503562	0.00246349
uc009mvi.1	uc009mvi.1	uc009mvi.1	0	chr8:93707015-93719975	-	0.270202	0.7135	-0.0402379	-0.00209847	-0.00682737	0.00113187	-0.0148599	0.525889	0.946778	0.211556	0.193889	0.176333	0.178556	0.180222	0.698058	0.0569485	0.0617242	0.018914	0.0179274	0.249357	0.0503952	0.166818	0.156313	0.0563418	-3.14941	-3.43061	0.534609	-3.88685	0.591998	0.566068	0.0573289	0.433932	0.0573289
Swt1	ENSMUSG00000052748.8	ENSMUST00000139244.1	0	chr1:151367699-151428455	-	-0.43224	-0.0509384	-0.0561075	-0.247346	-0.396542	-0.224625	-0.00830294	0.525667	0.213	0.202889	0.372889	0.574444	0.369778	0.173	0.799102	0.155089	0.0520521	0.0475288	0.100276	0.249369	0.16765	0.161743	0.233869	0.0566407	1.52079	0.443603	2.20282	1.10775	0.901729	0.397896	0.0893959	0.602104	0.0893959
Mllt4	ENSMUSG00000068036.8	ENSMUST00000170827.2,ENSMUST00000124922.1,ENSMUST00000137784.1,ENSMUST00000137531.1	0	chr17:13760539-13906150	+	-0.0359817	0.091369	0.0183628	0.0020214	0.334569	0.169986	0.16447	0.525667	0.964889	0.285333	0.157222	0.475889	0.483	0.472667	0.717049	0.000624595	0.000625187	0.000367476	0.000231784	0.249369	0.0338821	0.203941	0.132518	0.024596	3.16749	2.44543	0.125678	2.50325	0.14265	0.491007	0.00624447	0.508993	0.00624447
Tmem26	ENSMUSG00000060044.7	ENSMUST00000080995.6	0	chr10:68723746-68782654	+	0.0874921	-0.260822	0.0122358	-0.101929	1.97415	0.926002	1.07007	0.525	0.989333	0.175444	0.594222	1	1	1	0.592418	0.00427124	0.00379147	0.00153196	0.00477434	0.249403	0.0105541	0.14468	0.241149	0.0213949	-1.83689	-2.41199	1.3262	-2.52978	1.80762	0.521833	0.0162804	0.478167	0.0162804
Ncor1	ENSMUSG00000018501.11	ENSMUST00000160171.1	0	chr11:62316426-62458541	-	-0.285451	-0.0724806	-0.0354309	0.0434478	-0.0374135	0.00937157	-0.0513746	0.525	0.222444	0.198556	0.191889	0.171889	0.163889	0.177667	0.878959	0.0591088	0.0226478	0.0206407	0.0195347	0.249403	0.172982	0.159149	0.155085	0.0726354	-2.84785	-3.61753	0.601769	-3.19126	0.81495	0.43027	0.058304	0.56973	0.058304
Kif3a	ENSMUSG00000018395.13	ENSMUST00000140359.2	0	chr11:53567379-53601967	+	-0.852338	0.365324	0.0541538	-0.00220366	0.203176	0.121326	0.201421	0.524889	0.315889	0.221889	0.225	0.299889	0.228111	0.293	1.16905	0.684342	0.372292	0.236282	0.223932	0.249408	0.216127	0.172673	0.174394	0.218177	-1.21442	-2.41923	3.17185	-1.52376	3.12228	0.325586	0.150954	0.674414	0.150954
Pkn3	ENSMUSG00000026785.8	ENSMUST00000137240.1,ENSMUST00000148650.1,ENSMUST00000045246.7	0	chr2:30077684-30091022	+	0.0814527	-0.398363	-0.000425797	-0.000410042	0.749912	0.365821	0.368848	0.524889	1	0.173556	0.175	0.971111	0.953778	0.950667	0.308937	0.00425286	0.00381752	0.00146684	0.00145604	0.249408	0	0.14345	0.144391	0.00891008	-1.02583	-1.62056	0.473708	-1.76778	0.402005	0.520327	0.0162483	0.479673	0.0162483
Blvra	ENSMUSG00000001999.9	ENSMUST00000135529.1	0	chr2:127070665-127097084	+	0.48355	-0.553322	0.0626808	0.109137	-0.108524	-0.00477625	-0.111444	0.524667	0.591667	0.187333	0.208111	0.205444	0.173778	0.208556	0.989812	0.1521	0.163065	0.0505421	0.0576383	0.249419	0.241624	0.152256	0.164819	0.0685114	-1.53925	-1.89982	1.32148	-2.59097	2.00756	0.614111	0.0878689	0.385889	0.0878689
Rnf6	ENSMUSG00000029634.9	ENSMUST00000162219.1	0	chr5:146209192-146221555	-	1.07226	-0.389183	0.289597	-0.305623	-0.093009	-0.386693	-0.0510947	0.524444	0.280667	0.244333	0.248333	0.246889	0.400889	0.180667	1.22918	0.99968	0.47573	0.404651	0.427839	0.24943	0.201915	0.184655	0.186685	0.156794	-0.668606	-0.955093	4.67305	-1.98307	5.61723	0.705409	0.165554	0.294591	0.165554
Dgkz	ENSMUSG00000040479.5	ENSMUST00000128152.1	0	chr2:91932824-91975864	-	0.586795	0.0318476	0.10938	0.258919	0.127479	0.188163	-0.00236469	0.524333	0.186667	0.211333	0.308333	0.211	0.340444	0.159222	1.2199	0.248503	0.0788429	0.0915591	0.135763	0.249436	0.151839	0.16669	0.213288	0.125953	-1.46827	-1.81776	1.79382	-2.55187	2.3659	0.634249	0.106589	0.365751	0.106589
Rev3l	ENSMUSG00000019841.9	ENSMUST00000123103.1	0	chr10:39732118-39875211	+	-0.255493	0.424589	0.0058534	0.138971	0.348884	0.231457	0.0607695	0.524	0.760667	0.178556	0.338889	0.687889	0.495889	0.393778	0.642508	0.0468867	0.0578542	0.0148572	0.0294057	0.249452	0.182073	0.14669	0.224068	0.0374327	0.382756	-0.50525	1.32014	-0.135858	0.418985	0.437293	0.0523725	0.562707	0.0523725
Thbs3	ENSMUSG00000028047.5	ENSMUST00000126315.1	0	chr3:89215180-89226837	+	-0.21622	-0.101698	0.189543	0.199396	1.09187	0.683481	0.393973	0.523889	0.292889	0.470556	0.492667	0.986778	0.985778	0.881444	0.792784	0.0298104	0.016206	0.0264659	0.0279845	0.249457	0.207128	0.249161	0.249974	0.0471107	-1.58379	-2.38418	1.11712	-2.09532	0.629626	0.446595	0.0422193	0.553405	0.0422193
Rpl18	ENSMUSG00000059070.8	ENSMUST00000148510.1	0	chr7:45715457-45720835	+	-0.257482	-0.383786	-0.114011	0.0576405	0.227204	0.13578	0.0786331	0.523444	0.697556	0.294333	0.227111	0.342444	0.279667	0.247556	0.612036	0.0497093	0.0614775	0.0251875	0.0191376	0.249478	0.210995	0.207724	0.175551	0.0417306	-1.07951	-1.93626	1.1655	-1.58222	0.671482	0.436866	0.0538404	0.563134	0.0538404
Gm15351	ENSMUSG00000086770.1	ENSMUST00000150686.1	0	chr8:12899146-12915758	-	-0.0932197	-0.0368677	0.0155224	0.0162317	0.408608	0.240262	0.197493	0.523333	0.276889	0.200556	0.200778	0.998	0.978444	0.955667	0.426825	0.00582453	0.00292824	0.00208829	0.00215285	0.249483	0.200244	0.160351	0.160484	0.0263953	0.37695	-0.41159	0.376968	-0.216621	0.283552	0.476751	0.0189902	0.523249	0.0189902
Lamtor2	ENSMUSG00000028062.9	ENSMUST00000145172.1	0	chr3:88549819-88553074	-	-0.491588	0.935047	-0.0900064	0.0792086	-0.0830012	-0.0971401	-0.152194	0.523111	0.748778	0.265222	0.280444	0.211889	0.240667	0.349556	1.09284	0.313927	0.438731	0.105089	0.116961	0.249494	0.188131	0.194901	0.201818	0.289319	-1.04006	-1.93041	1.29919	-1.52167	0.859508	0.389289	0.119643	0.610711	0.119643
Ank3	ENSMUSG00000069601.7	ENSMUST00000182474.1	0	chr10:69533772-70027438	+	-0.118348	-0.0331252	-0.00721548	0.038452	0.11404	0.0784712	0.0370915	0.523111	0.21	0.154778	0.224444	0.190889	0.209556	0.166889	0.846566	0.00793594	0.00326457	0.00261286	0.00344868	0.249494	0.165918	0.130836	0.174088	0.0445751	-2.27964	-2.97945	0.337658	-2.78872	0.192661	0.470513	0.0221249	0.529487	0.0221249
Smarcd3	ENSMUSG00000028949.7	ENSMUST00000144995.1	0	chr5:24590818-24602012	-	0.314448	1.11831	-0.256429	-0.000299677	0.753299	0.36888	0.389126	0.523111	0.995889	0.443667	0.177222	0.746333	0.632556	0.592	0.479122	0.0735225	0.0642394	0.0653823	0.0223707	0.249494	0.00409466	0.246854	0.145831	0.0251966	-2.1579	-2.54712	1.26804	-3.05207	1.82266	0.576396	0.0643292	0.423604	0.0643292
Tmem63a	ENSMUSG00000026519.10	ENSMUST00000160536.1	0	chr1:180942344-180975112	+	0.278884	0.245143	-0.0250275	0.589852	-1.47514	-0.437807	-1.14372	0.522778	0.470444	0.187889	0.868111	0.996778	0.777	0.999778	0.66508	0.0546107	0.0492892	0.0195602	0.0689167	0.249509	0.249154	0.152604	0.114507	0.0397124	-1.6933	-2.15482	1.16593	-2.55119	2.11041	0.56824	0.0562126	0.43176	0.0562126
Tubd1	ENSMUSG00000020513.9	ENSMUST00000020821.3,ENSMUST00000167178.2,ENSMUST00000108030.2,ENSMUST00000069503.6	0	chr11:86544991-86567360	+	0.0923288	0.0376909	-0.0116726	0.0776784	0.661751	0.385451	0.267424	0.522667	0.244889	0.164667	0.451222	1	1	1	0.719832	0.00467835	0.0024487	0.00172045	0.00414583	0.249514	0.184939	0.137567	0.247648	0.0374876	0.519399	-0.0903837	0.276941	-0.251752	0.174998	0.523035	0.0170301	0.476965	0.0170301
Gm12932	ENSMUSG00000086342.1	ENSMUST00000143705.1	0	chr4:125082857-125084947	-	0.229304	0.42803	0.0567471	0.148788	0.0349082	0.0888293	-0.0406561	0.522444	0.814556	0.221889	0.378778	0.167222	0.291667	0.177444	0.656404	0.0373806	0.046832	0.0144672	0.0268563	0.249524	0.151072	0.172673	0.235331	0.0415416	-1.36035	-1.87254	0.343538	-2.18179	0.798222	0.556481	0.0470582	0.443519	0.0470582
Samhd1	ENSMUSG00000027639.10	ENSMUST00000152866.1	0	chr2:157097533-157135265	-	0.702837	-0.136726	0.412462	0.157976	0.1619	0.398782	0.000915048	0.522444	0.242556	0.373222	0.243556	0.258889	0.442222	0.19	0.768102	0.506757	0.198133	0.345528	0.206058	0.249524	0.183743	0.233953	0.184257	0.099748	-1.44327	-1.83504	3.59708	-2.44706	3.41532	0.650404	0.140571	0.349596	0.140571
Lpcat4	ENSMUSG00000027134.4	ENSMUST00000129503.1	0	chr2:112239468-112247111	+	-0.0300821	0.160443	-0.00254658	-0.0228616	-0.804449	-0.426468	-0.373381	0.522333	1	0.163333	0.401444	0.901333	0.924	0.861889	0.373635	0.000437864	0.000364847	0.000167343	0.000355362	0.249529	0	0.136671	0.240314	0.00684034	3.32905	2.61109	0.292963	2.66082	0.251704	0.492481	0.0052292	0.507519	0.0052292
Ttll4	ENSMUSG00000033257.8	ENSMUST00000129890.1	0	chr1:74661745-74701832	+	0.558413	-0.529873	0.0667564	0.0783988	-0.0464923	0.0417453	-0.140962	0.522	0.506889	0.257444	0.263333	0.201556	0.182667	0.253222	0.591724	0.387617	0.375952	0.138031	0.141857	0.249544	0.24998	0.191188	0.19401	0.0976239	-2.11884	-2.48661	3.08361	-3.05804	2.18318	0.623227	0.128713	0.376773	0.128713
6720483E21Rik	ENSMUSG00000097934.1	ENSMUST00000181654.1	0	chr1:20888650-20890473	-	0.0640294	-0.288349	-0.000732563	0.0294865	-0.0909249	-0.0280901	-0.0668766	0.521889	0.999889	0.168	0.285111	0.223111	0.179667	0.282333	0.364623	0.00242219	0.00201731	0.000821649	0.00130462	0.249549	0.000111111	0.139792	0.203845	0.0101537	-0.841967	-1.45947	0.150987	-1.5678	0.147299	0.515991	0.0122795	0.484009	0.0122795
Gm17066	ENSMUSG00000091509.1	ENSMUST00000165350.1,ENSMUST00000164319.1	0	chr14:105109390-105114676	-	-0.0737409	-0.0344978	-0.0195485	7.59528e-05	0.173149	0.0892296	0.0783897	0.521889	0.263111	0.190444	0.158778	0.396556	0.413667	0.328	0.884709	0.00282793	0.00154029	0.00116335	0.00104075	0.249549	0.193905	0.154192	0.133582	0.042182	2.04818	1.29336	0.125041	1.41556	0.157028	0.481588	0.0132611	0.518412	0.0132611
Coq4	ENSMUSG00000026798.4	ENSMUST00000142694.1	0	chr2:29787493-29797935	+	1.19085	0.0702576	0.107961	0.559014	0.629009	0.845777	0.0346181	0.521778	0.191889	0.193333	0.307444	0.797222	0.705	0.173333	1.35178	1.17569	0.364436	0.383253	0.652603	0.249553	0.155085	0.155973	0.212946	0.181001	0.325967	-0.00681168	5.23197	-0.910911	6.82152	0.720737	0.170981	0.279263	0.170981
Zfp503	ENSMUSG00000039081.9	ENSMUST00000043409.7	0	chr14:21983962-21989601	-	0.0670263	-0.0392194	0.00639752	-0.00446557	0.733853	0.357001	0.371021	0.521667	0.330333	0.166667	0.163	0.999889	0.999222	0.997667	0.80455	0.00226735	0.00149828	0.000861323	0.000866183	0.249558	0.221238	0.138904	0.136446	0.0391648	-0.153795	-0.779748	0.301863	-0.894221	0.32808	0.51674	0.0118804	0.48326	0.0118804
Lypd6	ENSMUSG00000050447.9	ENSMUST00000126337.1	0	chr2:50066429-50193569	+	0.50371	0.0491131	0.175661	0.254212	-1.77502	-1.35113	-1.43621	0.521444	0.208	0.273222	0.338333	0.993778	0.990333	0.984	0.680079	0.225526	0.0715602	0.100965	0.138465	0.249568	0.164754	0.198594	0.223889	0.0586426	0.20356	-0.437258	4.33146	-0.527712	5.08116	0.616438	0.104483	0.383562	0.104483
FR0045207	FR0045207	FR0045207	0	chr11:82382796-82387339	-	-0.239983	-0.124244	-0.110661	0.00457076	-0.192322	-0.0948448	-0.0938532	0.521444	0.299111	0.272444	0.162667	0.216222	0.208444	0.211111	0.996633	0.0325117	0.0190692	0.0175663	0.0112904	0.249568	0.209667	0.19824	0.136221	0.0539557	-3.11286	-3.80465	0.505815	-3.43559	0.391594	0.440819	0.0438849	0.559181	0.0438849
Zfp142	ENSMUSG00000026135.11	ENSMUST00000136865.1,ENSMUST00000130112.1	0	chr1:74565127-74588246	-	0.0632921	0.131843	0.0194397	0.00849673	0.208644	0.120747	0.0877517	0.521222	0.891222	0.209778	0.168778	0.484444	0.57	0.378889	0.722306	0.00207411	0.00247607	0.000949761	0.000823578	0.249577	0.0969559	0.165789	0.140307	0.0299669	-0.440722	-1.06766	0.167934	-1.17197	0.208343	0.515809	0.0113649	0.484191	0.0113649
Triobp	ENSMUSG00000033088.12	ENSMUST00000129922.1	0	chr15:78947724-79005867	+	-0.685178	-0.268795	-0.0501561	0.307372	-0.00715636	0.122849	-0.13778	0.520667	0.291889	0.212889	0.323222	0.193556	0.217222	0.233111	0.816312	0.452463	0.23147	0.147991	0.252709	0.249601	0.206713	0.167586	0.218774	0.114689	-1.45172	-2.69978	3.63632	-1.73191	3.12963	0.351654	0.132993	0.648346	0.132993
Cfl1	ENSMUSG00000056201.6	ENSMUST00000116560.2	0	chr19:5490485-5494029	+	-0.00958286	0.02695	0.00204762	0.000686645	0.293216	0.142763	0.141752	0.520667	0.990667	0.181333	0.155222	0.218	0.212667	0.211556	0.70289	4.47796e-05	3.77847e-05	1.80064e-05	1.67592e-05	0.249601	0.00924725	0.148468	0.131143	0.0220027	6.60053	5.89962	0.112643	5.91512	0.110043	0.497604	0.00167287	0.502396	0.00167287
Gm17216	ENSMUSG00000084823.2	ENSMUST00000130872.2	0	chr6:148213367-148214573	-	0.559996	0.280465	-0.192861	-0.0348351	0.118155	0.0408297	0.0696928	0.520556	0.294444	0.235778	0.179111	0.213444	0.175556	0.178222	1.14342	0.207454	0.116973	0.0972756	0.0695443	0.249605	0.20777	0.180207	0.147047	0.0866144	-1.87011	-2.18761	1.37846	-2.95802	1.93915	0.629715	0.0992846	0.370285	0.0992846
Anp32a	ENSMUSG00000032249.8	ENSMUST00000145679.1,ENSMUST00000135395.1,ENSMUST00000156461.1	0	chr9:62341293-62378812	+	-0.0142556	-0.0474525	9.96725e-05	0.00268675	0.14195	0.0726907	0.0682356	0.520556	0.997	0.154111	0.176	0.176444	0.187333	0.170889	0.625905	9.56698e-05	8.11277e-05	3.59046e-05	3.91051e-05	0.249605	0.00299133	0.130375	0.14504	0.0174105	5.7584	5.0537	0.12056	5.07674	0.120135	0.496436	0.00244506	0.503564	0.00244506
FR0292200	FR0292200	FR0292200	0	chr4:35703532-35704893	-	-0.225111	-0.0443757	0.00993365	0.371557	1.15204	0.762856	0.347881	0.520222	0.210667	0.183556	0.739889	0.999889	0.997667	0.992444	0.788351	0.0375239	0.013549	0.0120432	0.0479098	0.249619	0.166305	0.14988	0.192475	0.0522697	-0.554126	-1.36578	1.46836	-1.1105	0.492231	0.444544	0.0471772	0.555456	0.0471772
A830010M20Rik	ENSMUSG00000044060.11	ENSMUST00000133800.1	0	chr5:107497378-107580596	+	-0.833503	-0.00861609	-0.0680731	0.215249	0.0414739	0.111696	-0.118022	0.520222	0.222333	0.220444	0.260222	0.209556	0.222444	0.223	1.0527	0.738556	0.223377	0.228352	0.314584	0.249619	0.17292	0.171868	0.192528	0.2126	-1.20818	-2.13817	2.92346	-1.65617	3.62916	0.331019	0.15854	0.668981	0.15854
Cd72	ENSMUSG00000028459.5	ENSMUST00000098104.3	0	chr4:43446462-43454628	-	-0.306269	0.220319	0.0180788	0.0909945	-0.123797	-0.0246294	-0.0983495	0.519667	0.399	0.179	0.234778	0.190778	0.167778	0.223	0.713652	0.0662503	0.0497582	0.0219092	0.0285889	0.249641	0.239826	0.146975	0.179677	0.0478168	-2.90046	-3.69226	1.11172	-3.21682	0.840846	0.425388	0.0614204	0.574612	0.0614204
Gm26583	ENSMUSG00000097476.1	ENSMUST00000181436.1	0	chr12:112946363-112950512	-	0.193167	0.0184176	-0.100668	0.0566097	0.101662	0.0818677	0.0208457	0.519667	0.172556	0.306556	0.214778	0.167889	0.202778	0.164333	0.982788	0.0198798	0.00779095	0.0120501	0.00890434	0.249641	0.142796	0.212603	0.168667	0.0522416	-3.03399	-3.39415	0.275403	-3.70688	0.3683	0.54788	0.0346596	0.45212	0.0346596
Entpd7	ENSMUSG00000025192.7	ENSMUST00000081079.5	0	chr19:43689672-43733697	+	0.0555757	0.00826998	0.0111155	0.0195489	-0.0576255	-0.016655	-0.0428151	0.519556	0.164222	0.178778	0.209556	0.245333	0.178333	0.309222	0.931202	0.00153215	0.00057302	0.000620754	0.000706591	0.249645	0.137269	0.146833	0.16566	0.0440492	0.312202	-0.328959	0.108188	-0.420439	0.112473	0.513884	0.00977188	0.486116	0.00977188
Gm20463	ENSMUSG00000092395.1	ENSMUST00000174756.1	0	chr17:34601151-34601576	+	-0.923937	0.336779	0.0812893	0.179291	0.246533	0.122447	0.0610763	0.519444	0.301	0.232	0.255556	0.259444	0.199778	0.192	0.787027	0.98141	0.483939	0.307507	0.358417	0.24965	0.210422	0.178196	0.190268	0.0878538	2.69694	1.66236	7.11204	2.2589	4.60401	0.321473	0.17083	0.678527	0.17083
Adprm	ENSMUSG00000020910.10	ENSMUST00000136013.1	0	chr11:67037905-67052594	-	1.01554	0.363114	0.453552	-0.107563	0.13914	0.0114907	0.0951203	0.519444	0.254778	0.284889	0.189444	0.228889	0.174556	0.194	1.25106	0.736881	0.355053	0.387617	0.267361	0.24965	0.189887	0.20375	0.153572	0.113928	0.469355	0.182311	3.99312	-0.894103	6.62606	0.704407	0.14987	0.295593	0.14987
Cpd	ENSMUSG00000020841.5	ENSMUST00000151584.1	0	chr11:76778424-76847018	-	-0.686772	-0.091652	-0.0861315	-0.0468013	-0.0044088	-0.0344552	-0.0132819	0.519111	0.245111	0.242111	0.231889	0.195	0.199111	0.197	1.17132	0.533321	0.19339	0.184187	0.169943	0.249663	0.185052	0.183514	0.178136	0.316555	-1.33903	-2.44214	2.09151	-1.68672	2.12071	0.353992	0.142555	0.646008	0.142555
Ccni	ENSMUSG00000063015.6	ENSMUST00000144514.1	0	chr5:93181933-93206495	-	0.343516	0.338649	0.00593558	0.025545	0.0467793	0.0129878	0.019093	0.519	0.517889	0.192	0.191	0.172889	0.172333	0.179556	1.02557	0.102309	0.0977434	0.0310975	0.0299477	0.249667	0.249708	0.155153	0.154536	0.116624	-2.90413	-3.24982	0.617463	-3.64908	0.715671	0.582681	0.07501	0.417319	0.07501
1700015E13Rik	ENSMUSG00000042800.5	ENSMUST00000056991.5	0	chr1:170308803-170312125	+	0.441846	-0.0892499	0.274383	0.282129	0.252115	0.273674	0.00302271	0.518889	0.209333	0.362222	0.370556	0.289222	0.470111	0.167222	1.05338	0.146704	0.0536839	0.100478	0.107705	0.249671	0.165531	0.231043	0.23327	0.0885852	-2.14995	-2.49448	1.24466	-3.1247	1.38375	0.6046	0.0869465	0.3954	0.0869465
1700067K01Rik	ENSMUSG00000046408.7	ENSMUST00000140120.2	0	chr8:84001502-84004770	+	-0.15716	0.353134	-0.0159714	0.0220449	-0.0234105	-0.00534904	-0.0153964	0.518667	0.891222	0.184667	0.186889	0.162333	0.160556	0.160111	0.5736	0.0177927	0.020997	0.0059995	0.00602997	0.249679	0.0969559	0.150582	0.151978	0.031557	-1.96816	-2.72396	0.41411	-2.47576	0.266222	0.46099	0.0329144	0.53901	0.0329144
Gm8385	ENSMUSG00000044515.4	ENSMUST00000058999.4	0	chr12:84087015-84087625	-	-0.270136	-2.01568	-0.0953726	0.0216036	-0.100409	-0.0390976	-0.0373262	0.518444	1	0.269556	0.194333	0.179444	0.171111	0.178889	0.236116	0.0576585	0.0489703	0.0266327	0.0184651	0.249688	0	0.196917	0.156585	0.00400915	-2.85014	-3.70344	1.10587	-3.14198	2.09335	0.433971	0.0576247	0.566029	0.0576247
FR0314393	FR0314393	FR0314393	0	chr6:128839740-128843448	+	0.34023	-1.61905	-0.103549	0.0330436	0.0846796	0.0552119	0.00614456	0.518444	0.999667	0.237222	0.180444	0.181778	0.184222	0.162222	0.44299	0.0847894	0.0717874	0.0365553	0.0276707	0.249688	0.000333259	0.180968	0.147901	0.0185773	-2.57111	-2.90356	1.52283	-3.45388	1.23085	0.582321	0.0686009	0.417679	0.0686009
Ccdc90b	ENSMUSG00000030613.7	ENSMUST00000032842.6	0	chr7:92561149-92582294	+	-0.0230156	-0.0710907	-0.00380294	0.0039591	0.402732	0.207669	0.195154	0.518111	0.993889	0.172	0.172778	0.625111	0.641556	0.603556	0.654851	0.000259368	0.000223461	0.000103093	0.000103871	0.2497	0.00607444	0.142432	0.142941	0.0198105	2.92247	2.21115	0.112449	2.24823	0.11124	0.494247	0.00402528	0.505753	0.00402528
Smek2	ENSMUSG00000020463.9	ENSMUST00000139283.1	0	chr11:29172890-29220797	+	0.548206	-0.482069	0.0109732	0.111838	-0.0573514	0.0356436	-0.0764593	0.517556	0.471333	0.190667	0.202	0.166	0.173222	0.180667	1.02859	0.205487	0.188516	0.0690408	0.0746821	0.24972	0.249206	0.15433	0.161214	0.0847194	-2.0129	-2.33649	1.77923	-3.05902	1.8244	0.62711	0.0990161	0.37289	0.0990161
Gpsm1	ENSMUSG00000026930.9	ENSMUST00000132638.1	0	chr2:26315515-26348237	+	0.644743	0.0918949	0.064635	-0.211171	0.182849	0.0947264	0.383751	0.517333	0.255667	0.250111	0.303556	0.308556	0.251444	0.483111	1.10219	0.542393	0.169538	0.165934	0.251181	0.249727	0.190322	0.187576	0.211433	0.28985	-1.13103	-1.54908	1.61182	-2.11812	1.87578	0.636822	0.14459	0.363178	0.14459
Pemt	ENSMUSG00000000301.10	ENSMUST00000150954.1,ENSMUST00000000310.7,ENSMUST00000102693.2	0	chr11:59970614-60046489	-	-0.0614728	-0.0558186	-0.00491811	-0.0107352	0.470676	0.239309	0.263705	0.517111	0.474	0.204556	0.220889	0.999667	0.993111	0.999222	0.154695	0.00347517	0.00339143	0.0011734	0.00128826	0.249735	0.249352	0.162731	0.172116	0.00731931	0.178606	-0.573879	0.353521	-0.442834	0.428958	0.484653	0.0147008	0.515347	0.0147008
Npr1	ENSMUSG00000027931.6	ENSMUST00000152510.1	0	chr3:90450591-90465866	-	-0.213449	0.123876	0.0566854	0.118369	0.0397249	0.0865431	-0.0545366	0.517	0.382667	0.297444	0.389667	0.184111	0.213	0.200889	0.241577	0.0699337	0.0443848	0.027754	0.0445262	0.249739	0.236259	0.208994	0.237853	0.0453936	-2.88288	-3.59395	0.946365	-3.25751	0.955059	0.448109	0.063071	0.551891	0.063071
Gpt2	ENSMUSG00000031700.5	ENSMUST00000140189.1	0	chr8:85492576-85527560	+	-0.491288	0.501675	-0.0545343	-0.198699	0.100865	-0.0224517	0.178417	0.516889	0.521444	0.191333	0.267222	0.211222	0.173111	0.418	1.05997	0.174339	0.173483	0.0612242	0.0886486	0.249743	0.249568	0.154742	0.195836	0.0815564	-0.473729	-1.48815	2.34339	-0.899224	1.24879	0.38478	0.0933317	0.61522	0.0933317
Tle2	ENSMUSG00000034771.9	ENSMUST00000141913.1	0	chr10:81574561-81590845	+	-0.0620575	0.31113	0.00711353	-0.00892556	-0.354253	-0.195152	-0.154167	0.516889	1	0.166444	0.173444	0.673111	0.728889	0.564222	0.380631	0.00207977	0.00165377	0.000752852	0.000783845	0.249743	0	0.138756	0.143377	0.00889997	2.14008	1.39521	0.238908	1.49835	0.261762	0.4845	0.0113809	0.5155	0.0113809
Rere	ENSMUSG00000039852.10	ENSMUST00000136646.1	0	chr4:150281646-150621966	+	0.881457	-0.631831	0.162949	0.0514906	-0.459383	-0.146558	-0.13635	0.516556	0.411111	0.233444	0.203667	0.501889	0.303778	0.212	1.18912	0.698747	0.538368	0.260705	0.213087	0.249754	0.242126	0.178968	0.162205	0.140904	1.19298	0.780071	2.41945	0.118024	5.15987	0.679828	0.15168	0.320172	0.15168
uc009npo.1	uc009npo.1	uc009npo.1	0	chr8:119407554-119411088	-	-0.0510398	-0.124126	-0.0116382	-0.0059166	-0.00301721	-0.00523624	0.000383679	0.516333	0.958111	0.180778	0.167	0.161667	0.163111	0.151778	0.713147	0.00133658	0.00131362	0.000556002	0.000521876	0.249761	0.0401387	0.148114	0.139126	0.0259729	2.18793	1.45311	0.0546023	1.53694	0.058505	0.487248	0.00912906	0.512752	0.00912906
Reps1	ENSMUSG00000019854.10	ENSMUST00000150533.1	0	chr10:18055861-18125155	+	0.185329	-0.0767922	0.0559446	0.0435336	0.0255774	0.0372453	0.00204457	0.515444	0.261556	0.224667	0.203778	0.176444	0.236889	0.162889	0.838629	0.0199541	0.0104992	0.00939773	0.00832495	0.249789	0.193166	0.174211	0.16227	0.0430829	0.59153	0.045625	0.485473	-0.261276	0.721175	0.545947	0.0347579	0.454053	0.0347579
Copg1	ENSMUSG00000030058.11	ENSMUST00000132938.1	0	chr6:87887814-87913595	+	0.590796	-0.208361	-0.102103	0.228758	0.1003	0.17416	-0.00610596	0.515222	0.270444	0.215444	0.269	0.193222	0.278111	0.172222	0.889399	0.28054	0.137064	0.103114	0.141838	0.249796	0.197326	0.169047	0.196661	0.0855106	-1.99716	-2.31839	2.3628	-3.0515	2.27081	0.63408	0.112449	0.36592	0.112449
Tub	ENSMUSG00000031028.7	ENSMUST00000119474.1	0	chr7:109010825-109034460	+	0.494243	-0.398594	-0.0465265	0.173039	0.170578	0.180387	-0.00392487	0.514889	0.427222	0.176111	0.233111	0.220889	0.286222	0.163222	0.871293	0.157936	0.132413	0.0561235	0.0731563	0.249806	0.244731	0.145112	0.17879	0.0576678	-2.46671	-2.76195	1.7202	-3.45159	1.4847	0.616376	0.0890891	0.383624	0.0890891
Gpld1	ENSMUSG00000021340.6	ENSMUST00000143010.1	0	chr13:24943152-24990753	+	-0.60189	-0.0456867	0.0580427	-0.239978	-1.98445	-1.33281	-0.943283	0.514333	0.217333	0.222667	0.293111	0.999778	0.966778	0.967556	1.01821	0.347425	0.120009	0.115784	0.180063	0.249822	0.170118	0.173105	0.20722	0.122531	-0.20248	-1.55611	3.91738	-0.484918	2.61207	0.365812	0.122198	0.634188	0.122198
Meis2	ENSMUSG00000027210.14	ENSMUST00000110906.2	0	chr2:115863064-116065839	-	0.386085	-0.450758	0.303908	0.103931	0.260438	0.233684	0.0935295	0.514333	0.572444	0.434667	0.258444	0.268556	0.378222	0.210111	0.748363	0.144169	0.158135	0.120025	0.0621321	0.249822	0.244779	0.245759	0.191672	0.0871798	-2.49499	-2.79144	1.24442	-3.46849	1.87325	0.591605	0.0870029	0.408395	0.0870029
Gm4279	ENSMUSG00000085732.1	ENSMUST00000154314.1	0	chr16:11688169-11691857	-	0.191422	0.0172013	-0.0282278	0.0115194	0.0559539	0.0376175	0.0190701	0.514333	0.179	0.193889	0.184778	0.178111	0.180111	0.177111	0.920907	0.0250712	0.00832479	0.00869947	0.00861866	0.249822	0.146975	0.156313	0.150652	0.0666046	-3.64776	-3.85808	0.209255	-4.20365	0.275393	0.547373	0.0388421	0.452627	0.0388421
Cntln	ENSMUSG00000038070.9	ENSMUST00000102819.3	0	chr4:84884309-85131921	+	-0.18588	0.225248	-0.0371252	0.0356696	0.0990582	0.0699715	0.0302219	0.514222	0.598222	0.198667	0.194778	0.177778	0.188778	0.168	0.820807	0.0231405	0.0254758	0.00861184	0.00850332	0.249825	0.240379	0.159216	0.156857	0.0501288	-2.57389	-3.28293	0.485894	-3.02166	0.259788	0.453965	0.0373678	0.546035	0.0373678
Spag4	ENSMUSG00000038180.5	ENSMUST00000136765.1	0	chr2:156065175-156070617	+	-0.24079	-0.0054552	-0.0382527	0.00406497	0.234443	0.106898	0.113711	0.514222	0.174111	0.185333	0.174	0.295667	0.249667	0.262111	0.942735	0.0366739	0.0126828	0.0135781	0.0126419	0.249825	0.143812	0.151002	0.14374	0.0583866	-2.21447	-3.01182	0.606578	-2.65912	0.618874	0.440695	0.0465605	0.559305	0.0465605
Slc6a20a	ENSMUSG00000036814.6	ENSMUST00000170591.1,ENSMUST00000040960.6,ENSMUST00000171647.1	0	chr9:123636122-123678885	-	0.0675356	-0.277858	0.00525979	0.0058605	-0.120865	-0.0573578	-0.0644444	0.514111	1	0.168333	0.164778	0.247222	0.236111	0.258778	0.505336	0.00240539	0.00197837	0.000927456	0.000898625	0.249829	0	0.140013	0.137641	0.0130803	2.50373	1.86378	0.118522	1.75612	0.129055	0.516866	0.0122354	0.483134	0.0122354
Zbtb17	ENSMUSG00000006215.6	ENSMUST00000142438.1	0	chr4:141444654-141467930	+	-0.223833	-0.120606	0.0597376	0.21671	0.0475057	0.108777	-0.0445476	0.513889	0.312778	0.218	0.506222	0.172444	0.277222	0.197333	0.848722	0.0321563	0.0197762	0.0140825	0.0314607	0.249835	0.214972	0.170495	0.249989	0.0460328	-1.36978	-2.19344	0.597625	-1.87973	0.291516	0.444767	0.0437584	0.555233	0.0437584
Rptor	ENSMUSG00000025583.9	ENSMUST00000124401.1	0	chr11:119602905-119899576	+	-0.617648	-0.00149677	0.20916	-0.300415	-0.261371	-0.346163	-0.0492312	0.513778	0.25	0.319778	0.359667	0.397667	0.417222	0.221333	1.01992	0.510939	0.161663	0.255003	0.293747	0.249838	0.187521	0.217544	0.230332	0.332062	-0.87642	-1.81226	2.61043	-1.33565	1.76043	0.368007	0.141925	0.631993	0.141925
ATF7	ENSMUSG00000099083.1	ENSMUST00000184077.1	0	chr15:102525946-102625464	-	0.839321	0.0709354	-0.393835	-0.0481773	-0.000711641	-0.138595	0.0201405	0.513556	0.230556	0.334778	0.224889	0.190111	0.240111	0.188222	1.1829	0.745546	0.241563	0.405902	0.244384	0.249844	0.177419	0.222726	0.174333	0.231658	-0.730503	-0.995816	2.98796	-2.10173	3.18755	0.669787	0.156951	0.330213	0.156951
Spag5	ENSMUSG00000002055.3	ENSMUST00000146068.1	0	chr11:78301529-78322457	+	-0.169676	-0.059645	0.0133358	-0.0796938	0.444833	0.0544686	0.491555	0.513333	0.347333	0.276778	0.366222	0.470556	0.184667	0.750889	0.193001	0.0576058	0.019564	0.011144	0.0280258	0.24985	0.226718	0.200194	0.232129	0.0476318	-2.39697	-3.27109	0.814722	-2.76418	0.731958	0.458668	0.0573334	0.541332	0.0573334
Slc25a47	ENSMUSG00000048856.8	ENSMUST00000057026.8	0	chr12:108851129-108856814	+	0.0921947	0.701242	0.0136921	0.00444385	0.0704209	0.0338169	0.0287733	0.512889	1	0.187222	0.165222	0.276667	0.257889	0.216778	0.211444	0.00498888	0.00426157	0.00193693	0.0017489	0.249862	0	0.152187	0.137939	0.00286481	0.119437	-0.482436	0.233164	-0.654726	0.329328	0.523	0.0175835	0.477	0.0175835	novel	0	chr12:108856129	P8	0.575	0.537975	0.462025
Mthfs	ENSMUSG00000066442.10	ENSMUST00000127438.1	0	chr9:89199379-89240226	+	0.482656	-2.45798	-0.00641595	0.172191	0.32288	0.283158	0.0436072	0.512778	1	0.182111	0.241667	0.424444	0.497444	0.171778	0.459792	0.176458	0.147402	0.058146	0.0821053	0.249864	0	0.148963	0.183284	0.0178251	-1.48083	-1.79486	2.73535	-2.64089	3.38184	0.613111	0.0936052	0.386889	0.0936052
Pik3ip1	ENSMUSG00000034614.8	ENSMUST00000093399.4,ENSMUST00000139139.1	0	chr11:3330401-3342971	+	-0.381247	-0.725497	0.145714	0.0274753	-0.149038	-0.0735852	-0.098422	0.512556	0.779333	0.300667	0.207667	0.216111	0.191889	0.213	0.757218	0.135118	0.177943	0.063149	0.0417043	0.24987	0.171992	0.21029	0.16456	0.084022	-2.33048	-3.3275	1.18289	-2.63992	1.45789	0.409315	0.0843437	0.590685	0.0843437
Srsf5	ENSMUSG00000021134.11	ENSMUST00000138434.1	0	chr12:80945504-80950507	+	0.770256	0.331907	0.230601	-0.671862	-0.050216	-0.436553	0.0701245	0.512222	0.33	0.287667	0.47	0.226	0.567222	0.221222	1.92781	0.772519	0.412932	0.337439	0.704082	0.249878	0.221125	0.204937	0.249128	0.682961	-0.819003	-1.35687	1.88391	-1.64296	1.6924	0.654863	0.161254	0.345137	0.161254
Gpsm1	ENSMUSG00000026930.9	ENSMUST00000142057.1	0	chr2:26315515-26348237	+	0.0391513	0.0225124	0.0172598	-0.00995512	0.543864	0.259449	0.284679	0.512222	0.313556	0.260444	0.193778	0.982667	0.962	0.988667	0.9216	0.000762939	0.000488562	0.000413462	0.000330128	0.249878	0.215262	0.192635	0.156245	0.0397215	1.58074	0.921048	0.229335	0.85724	0.242941	0.509784	0.00690055	0.490216	0.00690055
Dhrs1	ENSMUSG00000002332.9	ENSMUST00000142043.1	0	chr14:55739020-55745690	-	0.0882665	0.00549671	-0.0189274	0.0336892	0.00916775	0.0394204	-0.0252695	0.511889	0.196667	0.226556	0.269111	0.161667	0.198556	0.173222	0.331078	0.00614903	0.00204284	0.00243288	0.00304173	0.249886	0.158006	0.175248	0.196712	0.0189934	2.22393	1.62634	0.217405	1.42751	0.267741	0.522012	0.0195137	0.477988	0.0195137
Atp5a1	ENSMUSG00000025428.9	ENSMUST00000026495.8,ENSMUST00000128073.1,ENSMUST00000146869.1	0	chr18:77773729-77782869	+	0.0117787	-0.00945882	-0.0140651	-0.00474747	0.00256597	0.000497395	0.00273488	0.511889	0.417333	0.579556	0.231778	0.154444	0.150111	0.155333	0.868845	6.79347e-05	5.7205e-05	7.79462e-05	3.51911e-05	0.249886	0.243193	0.243698	0.178077	0.0364234	6.20824	5.52456	0.028882	5.50557	0.0276863	0.502945	0.00206043	0.497055	0.00206043
Crtc3	ENSMUSG00000030527.9	ENSMUST00000127182.1	0	chr7:80586627-80688877	-	-0.474814	0.1445	0.00417053	0.116849	0.106579	0.100739	-0.0137159	0.511333	0.257778	0.211778	0.247778	0.186556	0.212333	0.177111	1.21006	0.208652	0.0860807	0.0674072	0.0780895	0.249899	0.19135	0.166947	0.186405	0.188617	-2.3691	-3.26723	1.19604	-2.72642	0.874847	0.389763	0.100754	0.610237	0.100754
Dyrk1a	ENSMUSG00000022897.8	ENSMUST00000134383.1	0	chr16:94570010-94695517	+	0.135225	0.131486	0.0232487	-0.168149	0.383902	0.104861	0.318613	0.511111	0.493556	0.200889	0.605444	0.435889	0.255	0.637667	0.679553	0.0126387	0.011862	0.00464557	0.0143325	0.249904	0.249986	0.16055	0.238908	0.0449409	-2.39241	-2.89584	0.366961	-3.0757	0.486171	0.533635	0.0278485	0.466365	0.0278485
Timm50	ENSMUSG00000003438.11	ENSMUST00000131849.1	0	chr7:28305516-28312072	-	0.483186	-0.133333	-0.0133362	-0.149854	0.906138	0.277601	0.403824	0.511111	0.214778	0.169778	0.234333	0.982444	0.758111	0.561	1.14952	0.156181	0.0626574	0.0503022	0.0688037	0.249904	0.168667	0.140969	0.179441	0.0807541	-0.323145	-0.733993	0.747562	-1.37089	2.52314	0.61387	0.0887098	0.38613	0.0887098
9030624J02Rik	ENSMUSG00000030982.11	ENSMUST00000033280.7	0	chr7:118740226-118842966	+	-0.223255	-0.134535	-0.019699	0.0140706	0.254968	0.121014	0.116995	0.511	0.341333	0.179444	0.162778	0.361667	0.273667	0.352333	0.953381	0.0317102	0.0211653	0.0110094	0.0105618	0.249907	0.22485	0.14726	0.136296	0.059039	-1.44947	-2.27944	0.838923	-1.94944	0.390046	0.444903	0.0434529	0.555097	0.0434529
FR0122041	FR0122041	FR0122041	0	chr1:191436340-191465047	-	0.17959	0.24719	-0.0205445	0.0442046	0.00988713	0.0298774	-0.0246151	0.510889	0.654444	0.177333	0.197889	0.159111	0.166778	0.161889	0.893668	0.0193696	0.0239348	0.00741534	0.00812158	0.249909	0.226172	0.145902	0.158747	0.0495877	-3.05991	-3.42964	0.247327	-3.70936	0.299478	0.544537	0.034258	0.455463	0.034258
Fkbp8	ENSMUSG00000019428.10	ENSMUST00000123052.1,ENSMUST00000126613.1	0	chr8:70527724-70535328	+	0.0684103	0.0287264	-0.0311561	-0.0118711	-0.00765802	-0.0112894	0.000963031	0.510889	0.241111	0.256333	0.173889	0.153222	0.164	0.157889	0.806725	0.00261466	0.0013603	0.00139895	0.00103199	0.249909	0.182997	0.190648	0.143668	0.039278	2.04244	1.40615	0.147891	1.29175	0.125308	0.517083	0.0127555	0.482917	0.0127555
Exosc7	ENSMUSG00000025785.4	ENSMUST00000159376.1	0	chr9:123113215-123136129	+	0.170025	0.230829	-0.0348671	0.0035765	0.232825	0.140595	0.0821803	0.510667	0.647111	0.203222	0.167	0.573778	0.820333	0.264778	0.866306	0.0172878	0.0212605	0.00714569	0.00634891	0.249914	0.228384	0.161941	0.139126	0.0450429	0.0718065	-0.475508	0.15771	-0.770291	0.694577	0.542199	0.0324091	0.457801	0.0324091
Pprc1	ENSMUSG00000055491.7	ENSMUST00000133101.1	0	chr19:46044886-46072915	+	0.451179	1.29715	0.00191667	-0.0931901	0.44741	0.155282	0.411033	0.510333	0.958889	0.192778	0.204667	0.483556	0.275556	0.509889	0.629669	0.159016	0.163876	0.0526822	0.0587045	0.249921	0.0394254	0.155632	0.162796	0.039787	-0.552509	-0.931097	2.27037	-1.65348	3.8328	0.606396	0.0899598	0.393604	0.0899598
Tmem110	ENSMUSG00000006526.5	ENSMUST00000006701.5,ENSMUST00000171920.1,ENSMUST00000164482.1,ENSMUST00000164184.1	0	chr14:30825590-30876986	+	0.0377407	-0.020414	0.0156021	0.000887515	-0.0401636	-0.018224	-0.0202876	0.51	0.287333	0.235556	0.152778	0.178667	0.171778	0.180444	0.932113	0.000712799	0.000437498	0.000373261	0.000261244	0.249928	0.204796	0.180089	0.129451	0.0395057	2.09548	1.43408	0.0448376	1.37208	0.0426355	0.509432	0.00667028	0.490568	0.00667028
Nr1d1	ENSMUSG00000020889.11	ENSMUST00000064941.6	0	chr11:98767932-98775333	-	-0.0269846	0.000266944	0.00265147	0.00203516	-1.81728	-0.908624	-0.912824	0.509778	0.154889	0.157	0.155222	1	1	1	1.00856	0.000364494	0.000138959	0.000139856	0.000142557	0.249932	0.130913	0.132366	0.131143	0.0457903	2.9798	2.26515	1.08843	2.30869	1.08825	0.493255	0.00477139	0.506745	0.00477139
Zbtb8os	ENSMUSG00000057572.9	ENSMUST00000140272.1	0	chr4:129335695-129354547	+	0.456135	-0.0470594	0.0410787	0.245182	-0.0389999	0.07129	-0.137427	0.509556	0.197	0.185333	0.333111	0.172111	0.195889	0.245444	1.1533	0.188977	0.0629415	0.0581633	0.116288	0.249936	0.158209	0.151002	0.222173	0.154888	-2.46558	-2.79641	1.12474	-3.38343	1.13895	0.60664	0.097226	0.39336	0.097226
Harbi1	ENSMUSG00000027243.8	ENSMUST00000090608.5	0	chr2:91710852-91721545	+	0.058884	-0.0346472	-0.0106089	0.00224861	0.337262	0.170357	0.165155	0.509	0.305778	0.171667	0.159333	1	0.999778	1	0.892876	0.00178207	0.00114302	0.000707383	0.000662007	0.249947	0.212301	0.142213	0.133961	0.0408548	0.848046	0.207041	0.0733441	0.108897	0.0701975	0.514709	0.0105368	0.485291	0.0105368
Nek2	ENSMUSG00000026622.9	ENSMUST00000150839.1	0	chr1:191821444-191833050	+	0.460489	0.715577	0.316534	-0.364597	0.00775729	-0.100477	0.0920157	0.508667	0.695556	0.400222	0.445444	0.172333	0.231778	0.203111	0.796501	0.218909	0.271684	0.163946	0.175894	0.249953	0.211782	0.240071	0.247051	0.111432	-2.39942	-2.78947	1.84605	-3.23612	1.41865	0.606684	0.103508	0.393316	0.103508
FR0347583	FR0347583	FR0347583	0	chr11:92779602-92781854	-	-0.195596	0.0141533	0.0366251	0.146749	0.00508151	0.0440788	-0.0348836	0.508667	0.198444	0.219556	0.415	0.156667	0.185222	0.174667	1.16625	0.0329232	0.0108832	0.0118124	0.0271811	0.249953	0.159082	0.17137	0.242802	0.134295	-3.34268	-3.92083	0.263952	-3.66839	0.235767	0.451721	0.0443673	0.548279	0.0443673
Dock7	ENSMUSG00000028556.9	ENSMUST00000139152.1	0	chr4:98936665-99120915	-	0.285667	1.05025	0.0549254	-0.195766	1.05119	0.346817	0.63728	0.508556	0.996222	0.211444	0.380889	0.996889	0.997333	0.910889	0.497093	0.0679124	0.055121	0.0236984	0.0473918	0.249955	0.00376392	0.166754	0.235839	0.021637	0.557712	0.0460421	0.693081	-0.343121	2.53864	0.569585	0.0622284	0.430415	0.0622284
Nacad	ENSMUSG00000041073.4	ENSMUST00000045713.3	0	chr11:6597823-6606053	-	-0.0132634	0.0406275	-0.00243769	0.00161891	0.661548	0.336209	0.334116	0.508444	0.994778	0.166	0.158556	0.953333	0.963222	0.961556	0.671368	8.43959e-05	7.55967e-05	3.4342e-05	3.40228e-05	0.249956	0.00519553	0.138459	0.133431	0.0204645	2.50472	1.80163	0.17706	1.82303	0.17478	0.496684	0.0022965	0.503316	0.0022965
Scamp3	ENSMUSG00000028049.9	ENSMUST00000156447.1	0	chr3:89177473-89182765	+	0.269927	-0.536371	0.00583526	-0.0221707	0.160731	0.0743877	0.102053	0.508	0.813556	0.175889	0.189444	0.241667	0.220111	0.221111	0.604604	0.0538639	0.0718964	0.0182653	0.0186242	0.249964	0.1517	0.144968	0.153572	0.0374925	-1.37029	-1.82936	0.766808	-2.26801	1.41969	0.566073	0.0558558	0.433927	0.0558558
Stmn4	ENSMUSG00000022044.8	ENSMUST00000152093.1,ENSMUST00000134440.1	0	chr14:66344296-66361680	+	0.275557	0.156807	-0.0950933	-0.0240133	-0.083413	-0.0889033	-0.0628779	0.507556	0.338889	0.261444	0.215333	0.223333	0.388889	0.182444	0.562353	0.0720062	0.046904	0.0343014	0.0261601	0.249971	0.224068	0.193113	0.168984	0.0463341	-0.537534	-1.08037	0.681586	-1.3676	1.66896	0.567057	0.0640927	0.432943	0.0640927
Sharpin	ENSMUSG00000022552.9	ENSMUST00000154477.1	0	chr15:76347040-76351111	-	-0.727047	0.129385	-0.670134	0.0292932	0.0577378	-0.00278284	-0.051291	0.507	0.248556	0.488111	0.241222	0.200778	0.198	0.220222	1.38708	0.644389	0.234195	0.589115	0.212123	0.249979	0.186796	0.249886	0.183054	0.398423	-0.765752	-1.92921	2.48773	-1.10951	1.32687	0.349703	0.150324	0.650297	0.150324
Fam96a	ENSMUSG00000032381.5	ENSMUST00000034945.5	0	chr9:66126611-66138955	+	0.0280888	0.12885	0.0144398	-0.00474914	0.406879	0.19548	0.207289	0.507	1	0.274111	0.168778	0.596889	0.572444	0.604333	0.457715	0.000398434	0.000341167	0.000249514	0.000162658	0.249979	0	0.198996	0.140307	0.0101071	3.09074	2.42099	0.121836	2.37455	0.139775	0.507021	0.00498841	0.492979	0.00498841
Tyro3	ENSMUSG00000027298.11	ENSMUST00000148343.1	0	chr2:119797733-119818104	+	-0.529827	1.6205	0.0232124	0.279397	-0.161026	-0.0227144	-0.183365	0.506778	0.938889	0.254	0.372778	0.257111	0.181333	0.328778	0.671622	0.363801	0.466604	0.112248	0.215961	0.249982	0.0573829	0.189505	0.23384	0.0953884	-1.46033	-2.75216	2.08211	-1.7239	1.84899	0.382557	0.125277	0.617443	0.125277
Mfap3	ENSMUSG00000020522.7	ENSMUST00000108848.1	0	chr11:57518664-57533815	+	-0.390149	0.290455	0.124313	0.363003	0.0722976	0.173432	-0.0928969	0.506667	0.419667	0.260222	0.505444	0.180111	0.295	0.222556	0.753263	0.127766	0.101659	0.057934	0.119248	0.249983	0.243574	0.192528	0.249998	0.0736733	-1.90431	-2.84496	1.62762	-2.29473	1.29261	0.406981	0.0822841	0.593019	0.0822841
N4bp2	ENSMUSG00000037795.8	ENSMUST00000137190.1	0	chr5:65763521-65830108	+	0.606861	0.70766	0.27034	-0.047234	0.367354	0.173122	0.15554	0.506667	0.572333	0.34	0.233667	0.486	0.301111	0.259556	1.07863	0.422058	0.445338	0.241743	0.135433	0.249983	0.244795	0.224425	0.179086	0.215488	-1.42987	-1.77959	1.59902	-2.51783	2.02154	0.632604	0.132018	0.367396	0.132018
Mocos	ENSMUSG00000039616.9	ENSMUST00000068006.7	0	chr18:24653691-24701556	+	0.0640526	0.128088	-0.000178459	0.000830231	-0.932396	-0.463341	-0.468028	0.506667	0.865667	0.164667	0.16	0.991222	0.989222	0.987111	0.61445	0.00228022	0.0027767	0.000840596	0.00083006	0.249983	0.116301	0.137567	0.134415	0.0287821	-1.4461	-2.04259	0.347906	-2.15594	0.379764	0.515997	0.0119145	0.484003	0.0119145
Tmed5	ENSMUSG00000063406.5	ENSMUST00000118036.1	0	chr5:108106366-108132620	-	0.548212	-0.193282	0.0288154	-0.0333582	0.0293855	-0.0081275	0.0179952	0.506444	0.242111	0.184556	0.181778	0.159556	0.172778	0.164556	0.885213	0.224528	0.105363	0.0743448	0.0782861	0.249986	0.183514	0.150512	0.148751	0.0691246	-1.92886	-2.22597	2.14364	-3.05017	2.23086	0.626432	0.102643	0.373568	0.102643
Ncapd3	ENSMUSG00000035024.9	ENSMUST00000073127.7	0	chr9:27030175-27095311	+	0.0675633	0.0589409	-0.00801938	0.00134247	0.0806889	0.0416829	0.0382253	0.506333	0.438444	0.167111	0.160222	0.218111	0.220333	0.21	0.818016	0.00250697	0.00223043	0.000943325	0.000947534	0.249988	0.246238	0.1392	0.134566	0.0377852	2.20105	1.56648	0.0716147	1.44804	0.0766658	0.516872	0.0124901	0.483128	0.0124901
Fastkd3	ENSMUSG00000021532.10	ENSMUST00000051784.8	0	chr13:68582248-68592279	+	-0.0253063	-0.0851537	-0.00294905	-0.00100141	0.0212435	0.00945072	0.0110677	0.506333	0.997222	0.158778	0.156444	0.173556	0.168778	0.169333	0.630201	0.000326289	0.000278504	0.000127993	0.000129323	0.249988	0.00277037	0.133582	0.131984	0.0191623	1.64685	0.934763	0.0155405	0.976069	0.0147079	0.493674	0.00451451	0.506326	0.00451451
BC030307	ENSMUSG00000044937.8	ENSMUST00000075632.6	0	chr10:86705811-86776843	+	0.0711165	-0.193781	0.00457481	-0.00999026	0.299436	0.130598	0.154113	0.506222	0.968889	0.167222	0.171	0.673778	0.587889	0.635889	0.654955	0.00279292	0.00284903	0.00108519	0.00109175	0.249989	0.0301466	0.139274	0.141775	0.0253853	-0.774116	-1.38553	0.108438	-1.50995	0.125745	0.517758	0.0131809	0.482242	0.0131809
Kank4	ENSMUSG00000035407.8	ENSMUST00000137270.1	0	chr4:98754898-98817537	-	0.50438	0.180995	-0.19638	-0.0849661	0.0502197	0.0988999	-0.0178136	0.506111	0.299222	0.305667	0.258667	0.208778	0.211111	0.177556	0.66946	0.312196	0.152687	0.149757	0.123574	0.24999	0.209712	0.212258	0.19178	0.0954445	-1.54951	-2.07326	2.21987	-2.33743	2.99804	0.613704	0.119463	0.386296	0.119463
Ctu1	ENSMUSG00000038888.8	ENSMUST00000038332.8	0	chr7:43672016-43678298	+	0.0244796	0.00853642	0.00313878	0.00517491	0.511156	0.260974	0.249891	0.505778	0.220889	0.162667	0.178667	0.998444	0.998444	0.999222	0.976548	0.000297892	0.00015232	0.000119917	0.000125729	0.249994	0.172116	0.136221	0.146761	0.0447694	1.51059	0.839216	0.125024	0.7997	0.117395	0.506119	0.00431373	0.493881	0.00431373
Anapc1	ENSMUSG00000014355.4	ENSMUST00000154995.1	0	chr2:128610104-128687391	-	-0.595084	0.197493	0.00256044	-0.0730558	-0.0155189	-0.0277222	0.0538063	0.505667	0.277556	0.210111	0.212889	0.189667	0.171444	0.243667	1.0154	0.337148	0.154557	0.109715	0.112934	0.249996	0.200541	0.165983	0.167586	0.106809	1.3351	0.470953	3.27895	0.792466	1.57465	0.366914	0.121593	0.633086	0.121593
Evpl	ENSMUSG00000034282.3	ENSMUST00000037007.3	0	chr11:116220559-116238077	-	-0.062024	-0.0667718	0.00307212	9.91858e-06	0.211787	0.108275	0.107332	0.505444	0.531778	0.164222	0.155667	0.318	0.321111	0.333444	0.803414	0.00203357	0.00218223	0.00075746	0.000759892	0.249998	0.249018	0.137269	0.131449	0.0363389	-1.55219	-2.25344	0.217362	-2.14775	0.203479	0.484508	0.0112534	0.515492	0.0112534
Rufy2	ENSMUSG00000020070.12	ENSMUST00000143726.1	0	chr10:62980223-63017210	+	0.0705083	-0.0459609	0.0153974	-0.0311121	0.333996	0.112488	0.197702	0.505333	0.346667	0.191889	0.257111	0.838556	0.602889	0.856222	0.750833	0.00286149	0.00198992	0.00116884	0.00152716	0.249999	0.226514	0.155085	0.191026	0.0356587	1.47995	0.848689	0.143983	0.725675	0.234675	0.517605	0.0133405	0.482395	0.0133405
2014-09-04	ENSMUSG00000020486.12	ENSMUST00000134923.1	0	chr11:87568903-87590539	+	-0.406941	0.055374	0.0583571	-0.0695889	-0.119087	-0.0883794	-0.0130009	0.505333	0.184111	0.188222	0.194556	0.232111	0.199	0.187222	1.14822	0.117914	0.0419822	0.0435479	0.0435322	0.249999	0.150231	0.152812	0.156721	0.0821331	0.689295	-0.306627	2.4757	0.236167	0.511665	0.402712	0.0792773	0.597288	0.0792773
Hadha	ENSMUSG00000025745.5	ENSMUST00000026843.5,ENSMUST00000126081.1	0	chr5:30118301-30155162	-	-0.0170912	0.0930379	-0.00019266	0.00554938	0.113035	0.0591825	0.052921	0.505222	1	0.156667	0.210444	0.193	0.197222	0.192444	0.39197	0.000147432	0.000118693	5.36787e-05	6.92747e-05	0.250001	0	0.132137	0.166176	0.00698588	3.69078	2.98385	0.0317611	3.01172	0.0259929	0.495727	0.00303514	0.504273	0.00303514
Tnks1bp1	ENSMUSG00000033955.6	ENSMUST00000048400.3	0	chr2:85048022-85073048	+	-0.0555582	0.0383871	0.00451877	0.0149156	0.0544876	0.0351021	0.0190059	0.505222	0.354556	0.168222	0.194778	0.195111	0.215778	0.165444	0.852808	0.00168912	0.00124513	0.000655148	0.00073562	0.250001	0.228871	0.139939	0.156857	0.0390847	2.08266	1.34466	0.0583331	1.43482	0.0345727	0.486121	0.0102597	0.513879	0.0102597
Lrrc49	ENSMUSG00000047766.9	ENSMUST00000136388.1	0	chr9:60568859-60688158	-	-0.0644045	-0.15099	0.00497736	0.0418701	-0.800249	-0.35331	-0.441385	0.505111	0.923778	0.177111	0.339222	0.994111	0.966	0.999222	0.622481	0.00228659	0.00259496	0.000878518	0.00162479	0.250002	0.0704202	0.145759	0.224175	0.0259104	1.68693	0.935372	0.491531	1.05246	0.470658	0.483915	0.0119312	0.516085	0.0119312
Zfp62	ENSMUSG00000046311.7	ENSMUST00000133150.1	0	chr11:49203292-49218816	+	0.215987	0.635737	0.0149672	-0.00978158	0.169931	0.069318	0.0932305	0.505111	0.971111	0.179111	0.187667	0.253667	0.223111	0.222333	0.678358	0.0353522	0.03589	0.0112984	0.0119297	0.250002	0.0280574	0.147047	0.152465	0.0371259	-1.95418	-2.43775	0.393242	-2.74383	0.807511	0.553247	0.0458106	0.446753	0.0458106
Tnpo3	ENSMUSG00000012535.8	ENSMUST00000169302.1	0	chr6:29540827-29609887	-	-0.35487	-0.316233	-0.192987	-0.251021	0.178556	-0.0077425	0.225513	0.504778	0.454778	0.312111	0.373	0.214	0.159778	0.398222	0.941135	0.0901528	0.083575	0.0563039	0.0692458	0.250005	0.247983	0.214722	0.233897	0.0704595	-2.67991	-3.53653	1.0449	-3.00668	1.03795	0.414333	0.0703659	0.585667	0.0703659
Tmcc2	ENSMUSG00000042066.9	ENSMUST00000136828.1	0	chr1:132356315-132391281	-	0.664452	0.474184	0.311771	0.397933	-0.323024	0.0237404	-0.472204	0.504667	0.397333	0.305222	0.353556	0.362222	0.194667	0.518556	0.95824	0.412679	0.332399	0.229753	0.290046	0.250006	0.239486	0.212085	0.228579	0.120739	-1.21325	-1.50647	3.18766	-2.45881	3.33942	0.645463	0.129472	0.354537	0.129472
4931422A03Rik	ENSMUSG00000046085.7	ENSMUST00000123966.2	0	chr2:103966943-104028361	-	0.25568	-0.0246441	0.464186	0.0547721	0.00545523	0.00956324	-0.0106701	0.504556	0.224889	0.735556	0.249667	0.162	0.175778	0.170667	0.907611	0.0691041	0.0233108	0.095665	0.0278556	0.250007	0.174333	0.194535	0.187354	0.151857	-2.83981	-3.21037	0.489426	-3.57216	0.543989	0.562276	0.0629116	0.437724	0.0629116
B3gnt5	ENSMUSG00000022686.8	ENSMUST00000131557.1	0	chr16:19760208-19772753	+	0.608036	0.0345242	0.171774	0.119532	-0.00577496	-0.0628037	-0.138484	0.504556	0.222	0.256889	0.233333	0.223889	0.194556	0.231667	0.958599	0.405552	0.139859	0.165756	0.156999	0.250007	0.172735	0.190918	0.178909	0.137883	-0.854934	-1.24456	3.88495	-1.91567	3.32471	0.633578	0.13059	0.366422	0.13059
Tgfb3	ENSMUSG00000021253.6	ENSMUST00000003687.6	0	chr12:86056744-86079041	-	0.0330809	-0.186192	0.00253228	0.00135921	-0.973706	-0.484855	-0.488305	0.504444	1	0.156111	0.153556	1	1	1	0.380374	0.000546321	0.000467755	0.000213236	0.000209359	0.250008	0	0.131755	0.129991	0.00656046	1.45561	0.79177	0.31953	0.737061	0.339662	0.508268	0.00584044	0.491732	0.00584044
Atpaf1	ENSMUSG00000028710.10	ENSMUST00000177280.1,ENSMUST00000176047.1,ENSMUST00000030478.6	0	chr4:115784812-115818828	+	-0.0971641	-0.609342	-0.0123836	-0.0472519	-0.132331	-0.107069	-0.0276792	0.504333	1	0.184333	0.294111	0.369556	0.485444	0.195444	0.254275	0.00639266	0.00560784	0.00225545	0.0037791	0.250009	0	0.150371	0.207633	0.00527216	1.24581	0.452132	0.387954	0.649243	0.354368	0.475773	0.0198861	0.524227	0.0198861
Rpl26	ENSMUSG00000060938.8	ENSMUST00000101014.2	0	chr11:68901583-68906989	+	-0.811743	-0.710911	0.124883	0.251133	0.225423	0.286128	0.0541826	0.504111	0.458556	0.219667	0.253444	0.341444	0.342333	0.196556	1.27524	0.622054	0.573714	0.218454	0.272074	0.250011	0.24831	0.171432	0.189231	0.199856	-1.05403	-2.26576	3.19536	-1.36736	2.90119	0.331308	0.147372	0.668692	0.147372
A3galt2	ENSMUSG00000028794.7	ENSMUST00000106077.1,ENSMUST00000030585.7	0	chr4:128755364-128769298	+	0.0629124	0.0353024	-0.00369461	-0.0186577	0.555827	0.240356	0.298324	0.504111	0.301222	0.170222	0.204778	0.881778	0.796889	0.903333	0.70467	0.00221662	0.00134428	0.000831037	0.000994337	0.250011	0.210511	0.141262	0.162862	0.0338371	-0.573345	-1.19124	0.378585	-1.31011	0.412248	0.515713	0.0117481	0.484287	0.0117481
FR0263769	FR0263769	FR0263769	0	chr19:21689292-21691114	+	0.173202	0.113295	-0.180947	0.0771336	0.00942155	0.0364699	-0.0249391	0.504	0.346222	0.519889	0.263778	0.165111	0.170111	0.162	0.882863	0.0182731	0.0126708	0.0187192	0.00971919	0.250012	0.226378	0.249632	0.194221	0.0470841	-2.98155	-3.3692	0.310079	-3.63829	0.337767	0.542972	0.033299	0.457028	0.033299
Tapbp	ENSMUSG00000024308.8	ENSMUST00000172888.1	0	chr17:33915899-33929288	+	0.747309	-0.254284	0.0559019	0.00616636	0.461049	0.23042	0.248498	0.503889	0.278556	0.238111	0.237111	0.600111	0.374333	0.303778	1.19594	0.658988	0.298316	0.233757	0.229699	0.250013	0.200985	0.181434	0.18091	0.233714	-0.769094	-1.13892	2.04937	-1.87557	3.33654	0.654003	0.151629	0.345997	0.151629
Tsen15	ENSMUSG00000014980.8	ENSMUST00000159717.1	0	chr1:152370735-152386688	-	-0.250308	-0.777522	-0.102631	0.1731	-0.12542	-0.00283914	-0.175834	0.503556	0.978	0.268667	0.376111	0.232222	0.162111	0.513889	0.564608	0.046895	0.0476213	0.0244849	0.0338083	0.250015	0.0215184	0.196507	0.234678	0.0264405	-0.488053	-1.39409	1.69474	-0.978802	0.695302	0.438564	0.0523546	0.561436	0.0523546
1810043G02Rik	ENSMUSG00000020284.10	ENSMUST00000130949.1	0	chr10:77978524-77986905	+	0.590577	-0.314059	0.149542	0.324746	-0.266181	0.0283139	-0.524857	0.503444	0.338444	0.249889	0.338333	0.363778	0.180556	0.571444	0.874123	0.365722	0.228108	0.147156	0.239207	0.250016	0.223925	0.187465	0.223889	0.112163	-1.00616	-1.55482	2.44679	-1.8055	3.37151	0.631156	0.12588	0.368844	0.12588
Rbmxl1	ENSMUSG00000037070.8	ENSMUST00000049245.7	0	chr8:78505271-78508928	-	-0.0307311	-0.163725	0.00538417	0.00300938	0.515913	0.268563	0.251941	0.503222	1	0.177444	0.161333	0.616222	0.651	0.602222	0.399632	0.000489326	0.000402142	0.000196427	0.00019077	0.250017	0	0.145974	0.13532	0.00740337	3.62728	2.90817	0.17173	2.95995	0.16437	0.492319	0.00552774	0.507681	0.00552774
Usp22	ENSMUSG00000042506.9	ENSMUST00000174301.1	0	chr11:61151785-61175055	-	-0.495863	0.451295	0.0387593	-0.0264204	0.364669	0.249546	0.216787	0.503111	0.475333	0.197	0.197778	0.374333	0.321556	0.325	0.738947	0.214978	0.197383	0.068128	0.0728463	0.250018	0.249419	0.158209	0.158679	0.0661442	-1.70031	-2.76765	3.14711	-2.04163	2.30388	0.385123	0.101793	0.614877	0.101793
Srpr	ENSMUSG00000032042.5	ENSMUST00000132799.1	0	chr9:35200175-35247973	+	0.479064	-0.0978558	-0.00896956	0.0156935	-0.0844652	-0.0150937	-0.0504998	0.502889	0.224667	0.194111	0.192889	0.183111	0.179333	0.182111	1.04794	0.198904	0.0752798	0.068087	0.0646456	0.250019	0.174211	0.156449	0.1557	0.133642	-2.3302	-2.6363	1.37608	-3.33397	1.44643	0.611569	0.0988614	0.388431	0.0988614
Pltp	ENSMUSG00000017754.7	ENSMUST00000109316.1,ENSMUST00000128110.1,ENSMUST00000109317.3,ENSMUST00000059954.7	0	chr2:164839518-164857711	-	0.0248196	-0.00748835	0.000805408	-0.00810172	-0.209785	-0.115458	-0.104586	0.502778	0.197889	0.151556	0.207889	0.247667	0.269667	0.259333	0.982287	0.000313634	0.000143543	0.000123816	0.000147983	0.25002	0.158747	0.128601	0.164689	0.0431314	3.9464	3.27362	0.113714	3.23287	0.0900003	0.506204	0.00442616	0.493796	0.00442616
Arhgef10	ENSMUSG00000071176.4	ENSMUST00000162444.1	0	chr8:14911663-15001085	+	0.324184	0.703163	-0.214072	0.214946	-0.0521851	0.0470939	-0.117672	0.502222	0.844889	0.375667	0.381111	0.174667	0.180889	0.233222	0.598244	0.0901037	0.117884	0.0633303	0.0651405	0.250023	0.131066	0.234567	0.235892	0.0534139	-2.68921	-2.9696	1.29619	-3.62645	1.07816	0.578323	0.0705959	0.421677	0.0705959
Usp16	ENSMUSG00000025616.8	ENSMUST00000177275.1	0	chr16:87454703-87483517	+	0.606267	0.0391471	0.112068	-0.0916606	0.11971	0.0156644	0.0972396	0.502222	0.207889	0.235333	0.220444	0.218	0.183222	0.205	1.01269	0.346248	0.108562	0.126929	0.116662	0.250023	0.164689	0.179972	0.171868	0.0934533	2.05373	1.61278	1.30801	1.02613	3.71006	0.635144	0.122154	0.364856	0.122154
Pelo	ENSMUSG00000042275.8	ENSMUST00000109226.3	0	chr13:115088357-115090188	-	-0.0255342	0.112257	0.00693021	0.00633306	0.2482	0.130708	0.109453	0.502222	1	0.198444	0.182889	0.605556	0.630889	0.520222	0.498937	0.000329345	0.000282481	0.000146214	0.000143586	0.250023	0	0.159082	0.149457	0.0112949	2.07928	1.36643	0.0664703	1.4079	0.065981	0.493617	0.0045356	0.506383	0.0045356
Rhno1	ENSMUSG00000048668.9	ENSMUST00000132604.1	0	chr6:128357000-128362911	-	-0.226308	-0.0828779	0.074239	0.290881	1.33224	0.906253	0.451306	0.502	0.241333	0.238111	0.606889	1	0.998222	1	0.740862	0.0395532	0.0175456	0.0177405	0.0455877	0.250024	0.183112	0.181434	0.238601	0.0525234	0.243338	-0.630407	1.99528	-0.283524	0.632892	0.444295	0.0483448	0.555705	0.0483448
uc007ayw.1	uc007ayw.1	uc007ayw.1	0	chr1:53196113-53197691	+	-0.384268	-0.0188689	-0.0798415	-0.105522	0.120633	0.0041778	0.120883	0.502	0.181222	0.196444	0.225556	0.192889	0.162222	0.245778	0.965185	0.111505	0.0378006	0.0399886	0.0448425	0.250024	0.148397	0.157872	0.1747	0.0755528	-2.23094	-3.1782	1.25303	-2.58009	1.04316	0.407918	0.07735	0.592082	0.07735
Spata24	ENSMUSG00000024352.5	ENSMUST00000096573.2	0	chr18:35656690-35662186	-	0.0768906	0.0251927	-0.0388346	-0.00808604	1.04354	0.487856	0.554229	0.501889	0.250889	0.322	0.209222	1	1	1	0.239505	0.00545638	0.00250823	0.00334622	0.0020369	0.250024	0.187965	0.21834	0.165467	0.0166908	0.0996033	-0.498851	0.682918	-0.67825	0.743839	0.519181	0.0183948	0.480819	0.0183948
BC004004	ENSMUSG00000052712.10	ENSMUST00000150874.1	0	chr17:29268788-29302881	+	-0.361329	0.270992	0.106203	0.834653	0.156145	0.358804	-0.106211	0.501778	0.401	0.241889	0.859	0.216556	0.544	0.248444	0.917028	0.111617	0.0900981	0.0495391	0.152201	0.250025	0.240226	0.183399	0.121132	0.094569	-2.41828	-3.25217	1.15001	-2.80703	0.856628	0.413344	0.0777201	0.586656	0.0777201
Herc3	ENSMUSG00000029804.10	ENSMUST00000154290.1	0	chr6:58831465-58920398	+	-0.528558	-0.170399	0.250736	0.150852	-0.611825	-0.101501	-0.532639	0.501667	0.222222	0.276333	0.200667	0.707333	0.191333	0.880778	1.02738	0.183636	0.0830175	0.100269	0.0751008	0.250025	0.172859	0.199995	0.160417	0.0590238	0.874567	-0.266551	3.17073	0.495805	1.87272	0.376654	0.0942222	0.623346	0.0942222
Setd8	ENSMUSG00000049327.11	ENSMUST00000135667.1	0	chr5:124439930-124462308	+	-0.493033	0.213966	0.00958386	-0.295229	0.284057	0.00131164	0.293631	0.501444	0.303333	0.207556	0.357111	0.362778	0.178444	0.517222	1.96816	0.254547	0.145896	0.0828719	0.175149	0.250026	0.211346	0.164495	0.229608	0.441037	-1.90875	-2.75655	0.834434	-2.35646	0.785991	0.387017	0.10975	0.612983	0.10975
Slc9a8	ENSMUSG00000039463.8	ENSMUST00000135353.1	0	chr2:167421712-167477000	+	0.0712548	0.22954	0.00437226	0.0212634	0.276447	0.17573	0.0923402	0.501444	0.986667	0.181222	0.228556	0.595889	0.738	0.375333	0.347254	0.00349736	0.00356753	0.00125465	0.00157155	0.250026	0.013157	0.148397	0.176338	0.0155232	-0.326433	-0.932101	0.301531	-1.0854	0.359853	0.517788	0.0147439	0.482212	0.0147439
Hoxa4	ENSMUSG00000000942.10	ENSMUST00000101395.2	0	chr6:52189671-52191753	-	0.214287	-0.0340552	0.0929624	0.0470586	0.261203	0.149176	0.0934225	0.501444	0.205222	0.294889	0.220111	0.246889	0.272667	0.214778	1.00447	0.0416531	0.0141341	0.0230954	0.0153852	0.250026	0.163124	0.207953	0.171681	0.110469	-1.55278	-2.00839	2.66422	-2.43663	3.30248	0.552718	0.0496036	0.447282	0.0496036
Traf2	ENSMUSG00000026942.7	ENSMUST00000151742.1	0	chr2:25517982-25546940	-	0.194597	-0.142858	0.0375873	0.0480243	0.0220475	0.0344587	-0.00856931	0.501444	0.392444	0.194778	0.203222	0.162667	0.169889	0.168556	0.900971	0.0269188	0.0208801	0.0103644	0.0108284	0.250026	0.238458	0.156857	0.161941	0.0622496	-3.4053	-3.69467	0.299927	-3.9986	0.385432	0.548124	0.0401864	0.451876	0.0401864
Gm26623	ENSMUSG00000097703.1	ENSMUST00000180911.1	0	chr12:83620210-83621174	+	-0.498244	-2.94113	0.22158	-0.0971581	0.275927	0.0964572	0.349826	0.501	1	0.295333	0.214556	0.420778	0.220667	0.812444	0.355394	0.211308	0.185154	0.114013	0.0743835	0.250027	0	0.208135	0.16854	0.00936899	0.259007	-0.71208	5.18479	-0.204542	3.00753	0.384434	0.10125	0.615566	0.10125
Mtf2	ENSMUSG00000029267.11	ENSMUST00000163823.1	0	chr5:108065674-108109004	+	-0.521364	0.148796	-0.113215	0.0200035	0.337607	0.152671	0.12315	0.501	0.213444	0.186333	0.171778	0.400444	0.230444	0.242778	1.0166	0.186302	0.0763597	0.0709869	0.064764	0.250027	0.167905	0.15163	0.142286	0.071575	-1.78891	-2.82999	2.2422	-2.13598	1.54422	0.378329	0.0953901	0.621671	0.0953901
Mxd1	ENSMUSG00000001156.7	ENSMUST00000001184.7	0	chr6:86647044-86669159	-	-0.0190207	-0.059705	-0.00754972	-0.000320385	-0.109133	-0.0559616	-0.0539882	0.501	0.994222	0.226444	0.148333	0.334889	0.344222	0.334111	0.658844	0.000179793	0.0001534	9.01984e-05	6.68212e-05	0.250027	0.00574503	0.175187	0.126345	0.0200081	1.84604	1.13867	0.0378512	1.17002	0.0332573	0.495245	0.00335161	0.504755	0.00335161
Azi1	ENSMUSG00000039781.8	ENSMUST00000144128.1	0	chr11:120064430-120086827	-	-0.527165	0.199447	-0.174634	1.55852	1.4899	1.45454	0.0977532	0.500778	0.282222	0.270667	0.927222	0.995667	0.999111	0.233444	0.715275	0.288035	0.130466	0.124004	0.368508	0.250027	0.202595	0.197428	0.0674887	0.0668271	0.107727	-0.68258	4.09396	-0.480569	2.22926	0.38037	0.115101	0.61963	0.115101
Socs2	ENSMUSG00000020027.12	ENSMUST00000128363.1	0	chr10:95385362-95417180	-	-0.609003	0.238422	-0.477845	-0.278527	0.262475	0.070419	0.324611	0.500667	0.270333	0.422333	0.303667	0.313	0.190222	0.395	0.831004	0.31981	0.154875	0.269186	0.177273	0.250027	0.197275	0.243995	0.211477	0.0803199	-1.06993	-2.31187	4.54183	-1.37059	3.82121	0.36328	0.118233	0.63672	0.118233
Slc12a6	ENSMUSG00000027130.9	ENSMUST00000133840.1	0	chr2:112265825-112363163	+	-0.33876	0.112442	-0.808144	-0.00382981	-0.549625	-0.183393	-0.32803	0.500667	0.247778	0.890556	0.184444	0.580778	0.322	0.571111	0.82223	0.0924124	0.0422823	0.11722	0.0304398	0.250027	0.186405	0.0974772	0.150441	0.0695009	-1.8445	-2.76121	1.42737	-2.25485	1.31403	0.418229	0.0714277	0.581771	0.0714277
Setbp1	ENSMUSG00000024548.9	ENSMUST00000025430.8,ENSMUST00000161465.2	0	chr18:78750380-79109391	-	0.01269	0.00925514	-0.00050654	0.00294914	0.244562	0.12318	0.117397	0.500667	0.375889	0.154556	0.173667	0.589333	0.589667	0.572889	0.964941	8.11538e-05	6.34847e-05	3.02533e-05	3.51241e-05	0.250027	0.234623	0.130683	0.143523	0.0402482	1.9532	1.27186	0.10066	1.25096	0.095863	0.503172	0.00225197	0.496828	0.00225197
FR0045832	FR0045832	FR0045832	0	chr2:17066153-17067749	-	0.257886	-0.123446	0.0332635	0.013433	0.0811992	0.0441061	0.0362956	0.500222	0.279889	0.174667	0.170889	0.164	0.171111	0.169222	0.906357	0.0421969	0.0230684	0.0154085	0.0147961	0.250028	0.201573	0.144174	0.141702	0.0527333	-3.3215	-3.56956	0.549846	-4.02126	0.45545	0.563372	0.0496975	0.436628	0.0496975
Gm26555	ENSMUSG00000097399.1	ENSMUST00000180452.1	0	chr13:58281183-58299144	+	-0.321047	0.111991	-0.0750955	-0.112154	0.0798315	-0.0291152	0.123118	0.499889	0.268222	0.226222	0.271222	0.176556	0.182	0.246	0.893165	0.101187	0.0472564	0.0391602	0.0491511	0.250028	0.196301	0.175065	0.197683	0.0987005	-3.05976	-3.86477	0.682004	-3.32615	0.805164	0.42271	0.07455	0.57729	0.07455
Urm1	ENSMUSG00000069020.3	ENSMUST00000130542.1	0	chr2:29820075-29845002	+	-0.277927	0.063561	0.0617886	0.0495253	0.0881027	0.0682214	0.0175241	0.499667	0.226222	0.201333	0.204556	0.178	0.187889	0.167222	1.23251	0.0653561	0.0263194	0.024514	0.0238722	0.250028	0.175065	0.160816	0.162731	0.127412	-2.88732	-3.61483	0.611725	-3.24924	0.482302	0.432234	0.0611522	0.567766	0.0611522
Stab1	ENSMUSG00000042286.7	ENSMUST00000159480.1	0	chr14:31139013-31168641	-	-0.568864	1.21949	-0.239987	0.0848816	0.583762	0.259472	0.124227	0.499667	0.827444	0.282222	0.197222	0.639889	0.341	0.268111	0.92686	0.293771	0.385962	0.154516	0.0968783	0.250028	0.142796	0.202595	0.158343	0.0834959	-0.822678	-1.81783	3.31191	-1.24871	2.09661	0.371198	0.115308	0.628802	0.115308
FR0276485	FR0276485	FR0276485	0	chr16:9567912-9571024	-	-0.0254849	-0.0751469	0.0053304	-0.00776044	-0.976237	-0.496661	-0.47997	0.499444	0.987222	0.181	0.209333	1	1	1	0.688979	0.000342126	0.000311925	0.000141541	0.000156008	0.250027	0.0126159	0.148255	0.165531	0.0217897	1.8274	1.11444	0.434237	1.15684	0.407099	0.49363	0.00462277	0.50637	0.00462277
Safb2	ENSMUSG00000042625.10	ENSMUST00000124111.1	0	chr17:56560965-56584585	-	-0.0544896	0.0186483	-0.0169059	-0.0185666	-0.0840915	-0.0548474	-0.0287818	0.499333	0.217556	0.208556	0.210556	0.259667	0.291444	0.206889	0.888984	0.00157237	0.000787586	0.000762394	0.000750458	0.250027	0.170244	0.165078	0.16624	0.0429254	0.348394	-0.385438	0.24455	-0.292176	0.188263	0.486387	0.00989952	0.513613	0.00989952
Cct5	ENSMUSG00000022234.8	ENSMUST00000159121.1	0	chr15:31590800-31601847	-	0.896534	-0.825365	-0.0664469	0.0691437	0.204506	0.0555019	0.0698494	0.499222	0.483333	0.226667	0.234333	0.394444	0.200222	0.213111	1.09956	0.940626	0.851268	0.308295	0.334657	0.250027	0.24975	0.175308	0.179441	0.213297	-0.599368	-1.08854	4.04503	-1.50305	3.68923	0.674617	0.169403	0.325383	0.169403
Sspo	ENSMUSG00000029797.6	ENSMUST00000169350.2,ENSMUST00000043676.5	0	chr6:48448229-48501250	+	-0.11092	0.0223103	-0.0165052	-0.0697351	-0.290981	-0.185142	-0.103592	0.499	0.180889	0.165333	0.329	0.297667	0.344889	0.237222	0.948513	0.00672665	0.00283075	0.00260799	0.00455939	0.250027	0.148185	0.138014	0.220784	0.0439956	-2.80348	-3.43421	0.59488	-3.26106	0.341157	0.472351	0.0203847	0.527649	0.0203847
Gm15956	ENSMUSG00000086935.1	ENSMUST00000153352.1	0	chr18:12193768-12198675	+	0.313729	2.21977	0.130017	-0.0536161	-0.0200291	-0.0512499	-7.11758e-05	0.498889	1	0.271333	0.203889	0.159333	0.203333	0.160111	0.288019	0.0810935	0.0703695	0.0398554	0.0288746	0.250027	0	0.197734	0.162336	0.00562097	-1.28631	-1.76739	1.49993	-2.15841	2.65604	0.576048	0.0674226	0.423952	0.0674226
Rimbp3	ENSMUSG00000071636.5	ENSMUST00000169803.1	0	chr16:17208135-17213971	+	0.0645418	-0.199332	0.0555617	-0.0147368	0.820908	0.389245	0.425724	0.498889	0.988222	0.431111	0.189444	0.982667	0.976778	0.976444	0.523616	0.0024005	0.00218212	0.00214603	0.000997009	0.250027	0.0116404	0.245282	0.153572	0.0185507	-1.33573	-1.93474	0.253389	-2.0518	0.345107	0.516119	0.0122237	0.483881	0.0122237
Cep68	ENSMUSG00000044066.8	ENSMUST00000161218.1	0	chr11:20227037-20249429	-	-0.333692	0.033655	0.0542171	0.0302724	0.169581	0.117506	0.0526593	0.498889	0.199222	0.197444	0.185222	0.228333	0.224667	0.181778	0.996426	0.0911977	0.0336076	0.032546	0.0320101	0.250027	0.15955	0.158478	0.150932	0.0879031	-2.31563	-3.22478	1.20178	-2.67453	0.615524	0.419413	0.0710422	0.580587	0.0710422
Gm3294	ENSMUSG00000092090.1	ENSMUST00000164104.1	0	chr6:28981634-29022165	+	-0.280266	-0.147169	0.269316	-0.0970999	-1.68196	-0.983187	-0.74893	0.498556	0.299667	0.470889	0.241222	1	0.999444	1	0.944784	0.0539091	0.032755	0.0524315	0.0264775	0.250026	0.20989	0.24918	0.183054	0.0588871	-0.346714	-1.27334	2.27262	-0.827565	1.33566	0.431429	0.0557263	0.568571	0.0557263
Gcc2	ENSMUSG00000038039.7	ENSMUST00000160677.1	0	chr10:58255497-58305599	+	-0.258204	0.0203058	0.0596919	-0.04605	0.0881824	0.0187603	0.0748983	0.498444	0.180444	0.199333	0.188222	0.172667	0.156889	0.199889	1.05786	0.0437702	0.0160807	0.0176677	0.0167079	0.250025	0.147901	0.159617	0.152812	0.0675065	-2.99104	-3.68403	0.615398	-3.34916	0.393323	0.436581	0.0505769	0.563419	0.0505769
1700023F06Rik	ENSMUSG00000020940.7	ENSMUST00000021323.4,ENSMUST00000107026.2	0	chr11:103198946-103208558	-	-0.0826633	-0.0663536	-0.0436531	-0.0261854	-1.16773	-0.594867	-0.539846	0.498	0.416889	0.293667	0.220111	1	1	1	0.483364	0.00424011	0.00350052	0.00263912	0.00193289	0.250024	0.24312	0.20745	0.171681	0.0218089	0.78537	0.00193662	0.667976	0.183387	0.539587	0.479371	0.0162218	0.520629	0.0162218
Ahcyl2	ENSMUSG00000029772.11	ENSMUST00000136031.2	0	chr6:29768011-29912310	+	-0.399967	-0.0162949	0.459181	0.0155447	-0.0850062	-0.0339259	-0.0600323	0.497889	0.182	0.533	0.191889	0.180889	0.168111	0.196667	1.03308	0.12135	0.0439714	0.141848	0.0447447	0.250023	0.148893	0.248939	0.155085	0.0899604	-1.75293	-2.72164	1.66306	-2.14133	1.01995	0.404488	0.0801474	0.595512	0.0801474
Tbc1d9b	ENSMUSG00000036644.9	ENSMUST00000147628.1	0	chr11:50131396-50172785	+	0.459534	-0.0912645	0.0179205	-0.218136	0.132428	-0.0265516	0.153439	0.497333	0.211111	0.197444	0.310556	0.203444	0.182889	0.266667	1.34963	0.181251	0.0686001	0.0629634	0.101691	0.250021	0.166562	0.158478	0.214135	0.171297	-2.34814	-2.71699	0.840415	-3.23214	1.18478	0.607646	0.0951659	0.392354	0.0951659
Dnpep	ENSMUSG00000026209.9	ENSMUST00000066668.7	0	chr1:75307896-75317637	-	0.0806342	-0.197875	-0.00162519	-0.0270266	0.662815	0.303603	0.355293	0.497222	0.930111	0.162333	0.217111	1	1	0.999556	0.523356	0.0040551	0.00440239	0.00143188	0.00177065	0.25002	0.0650117	0.135996	0.169993	0.0225366	0.378913	-0.227424	0.237661	-0.394358	0.401953	0.520124	0.0158677	0.479876	0.0158677
Gpr160	ENSMUSG00000037661.8	ENSMUST00000147697.1	0	chr3:30855950-30897192	+	-0.317296	0.267225	0.108871	-0.0097781	0.0507806	0.0173354	0.0404531	0.497222	0.450111	0.253333	0.194444	0.166	0.163111	0.174333	0.742437	0.0821604	0.072828	0.0381934	0.0281827	0.25002	0.247539	0.189177	0.156653	0.0616514	-3.07784	-3.89652	0.738802	-3.33131	0.835433	0.423124	0.067766	0.576876	0.067766
Dscr3	ENSMUSG00000022898.6	ENSMUST00000125229.1	0	chr16:94497783-94526830	-	-0.448397	0.560812	0.00476684	-0.0842999	0.236179	0.0127198	0.246586	0.497111	0.567222	0.212222	0.232333	0.372556	0.182222	0.505111	0.859369	0.217485	0.253762	0.0683831	0.0789835	0.250019	0.245508	0.167203	0.178374	0.0850579	1.21205	0.172073	2.27784	0.780522	1.95866	0.396032	0.103354	0.603968	0.103354
Ranbp3l	ENSMUSG00000048424.9	ENSMUST00000166524.1	0	chr15:8968426-9066551	+	0.562987	-0.100473	-0.0358887	0.0433779	-0.29355	-0.12217	-0.181432	0.496667	0.219222	0.207	0.202778	0.384444	0.218667	0.266778	0.878203	0.320501	0.112614	0.10126	0.10465	0.250017	0.171183	0.164169	0.161677	0.0974204	-0.713063	-1.09319	3.21385	-1.80185	3.32167	0.626544	0.119609	0.373456	0.119609
Shc4	ENSMUSG00000035109.8	ENSMUST00000157002.1	0	chr2:125627447-125724148	-	-0.080083	0.0218938	-0.0454346	-0.0202418	0.0669079	0.022679	0.0440585	0.496667	0.202778	0.304444	0.195222	0.176111	0.163556	0.185111	0.798051	0.00368548	0.00162562	0.00235573	0.00159743	0.250017	0.161677	0.211782	0.157128	0.0393129	-1.79094	-2.49819	0.139551	-2.35841	0.0949671	0.480011	0.0151305	0.519989	0.0151305
Zfp64	ENSMUSG00000027551.9	ENSMUST00000124599.1	0	chr2:168893331-168955587	-	-0.37776	0.0253663	0.026311	-0.0676967	0.269421	0.0893063	0.162481	0.496556	0.185444	0.186556	0.202	0.280667	0.201556	0.279333	0.997619	0.114115	0.038619	0.0396259	0.0428117	0.250016	0.151072	0.151769	0.161214	0.0838637	-2.65694	-3.56613	1.18053	-2.95849	1.24678	0.409529	0.0781915	0.590471	0.0781915
Smn1	ENSMUSG00000021645.10	ENSMUST00000022147.8,ENSMUST00000147306.1	0	chr13:100124852-100137690	+	0.323815	0.251297	0.015836	0.252066	0.014743	0.213916	-0.0885731	0.496444	0.391667	0.162	0.395	0.154667	0.929556	0.191222	0.926504	0.0553175	0.0455447	0.0212888	0.0443149	0.250015	0.23829	0.135771	0.239002	0.0395314	1.63587	1.1746	0.105505	0.645586	2.67465	0.579075	0.0560742	0.420925	0.0560742
Ap4m1	ENSMUSG00000019518.4	ENSMUST00000134100.1	0	chr5:138172002-138178708	+	0.0520471	-0.0853069	-0.0106101	-0.00723464	0.535876	0.256377	0.274948	0.496333	0.756778	0.181333	0.17	0.957333	0.931222	0.951333	0.743913	0.00145169	0.00183506	0.000598197	0.00056055	0.250014	0.184086	0.148468	0.141116	0.0325104	2.05098	1.4046	0.155057	1.31148	0.203797	0.513004	0.00951292	0.486996	0.00951292
Chd3	ENSMUSG00000018474.11	ENSMUST00000122992.1	0	chr11:69343273-69369406	-	0.994238	0.0666205	-1.04183	-1.09299	0.244319	-0.157552	0.704021	0.496222	0.209889	0.511667	0.523444	0.302778	0.227333	0.533	1.06544	0.899939	0.326416	1.01436	1.02896	0.250014	0.165854	0.249892	0.249478	0.12345	0.871715	0.614667	5.61406	-0.594268	7.95677	0.694593	0.16124	0.305407	0.16124
Cul3	ENSMUSG00000004364.8	ENSMUST00000163119.1,ENSMUST00000164108.1	0	chr1:80264923-80340480	-	-0.0266101	0.0939917	0.00711851	-0.00180868	-0.058524	-0.027671	-0.0271959	0.496222	0.998667	0.187667	0.163	0.169111	0.160667	0.161444	0.616604	0.000366429	0.000325544	0.000160074	0.000144788	0.250014	0.0013317	0.152465	0.136446	0.0178574	3.63473	2.91955	0.0405927	2.96366	0.0363816	0.493349	0.004784	0.506651	0.004784
Gm26533	ENSMUSG00000097748.1	ENSMUST00000180550.1	0	chr18:31781226-31789045	-	0.452121	0.519043	0.00950328	-0.0228682	0.510255	0.192335	0.164519	0.496	0.551	0.179222	0.185	0.597889	0.397556	0.264667	1.01255	0.15479	0.170123	0.0524738	0.0522853	0.250012	0.247426	0.147118	0.150792	0.0735178	-1.16695	-1.56247	1.25325	-2.19197	2.32701	0.606729	0.0887518	0.393271	0.0887518
Lman1	ENSMUSG00000041891.9	ENSMUST00000155895.1	0	chr18:65980754-66022580	-	-0.443087	0.836089	0.0795824	-0.470938	0.140871	-0.0597553	0.350885	0.495778	0.781778	0.204556	0.528222	0.217222	0.179	0.571556	0.737034	0.151847	0.209643	0.0573334	0.162581	0.25001	0.17062	0.162731	0.249231	0.0556287	-1.61674	-2.72206	2.44744	-1.94627	1.78885	0.395304	0.0880491	0.604696	0.0880491
Asns	ENSMUSG00000029752.6	ENSMUST00000148349.1	0	chr6:7675169-7693254	-	-0.0487593	-0.142692	0.00319606	0.00354893	-0.0466957	-0.0216936	-0.030415	0.495778	0.950667	0.202778	0.195	0.166667	0.158889	0.168778	0.0852497	0.00219405	0.00239923	0.000782841	0.000705104	0.25001	0.0469048	0.161677	0.156992	0.00133201	3.05349	2.28886	0.589219	2.42794	0.430679	0.487821	0.0116916	0.512179	0.0116916
Mettl13	ENSMUSG00000026694.13	ENSMUST00000176689.1	0	chr1:162532127-162548551	-	-0.572831	0.783348	-0.0140438	0.21168	0.0730144	0.203171	-0.0776867	0.495444	0.602222	0.237444	0.295667	0.202889	0.294667	0.207778	0.674368	0.437251	0.525049	0.149133	0.214601	0.250007	0.239577	0.181085	0.208271	0.127231	-1.29802	-2.24684	2.93864	-1.72968	2.45905	0.375281	0.134601	0.624719	0.134601
Tdrd9	ENSMUSG00000054003.8	ENSMUST00000079009.5	0	chr12:111971559-112068854	+	0.188599	-0.494773	0.0078032	0.041857	0.25034	0.152888	0.095103	0.495444	0.948333	0.169778	0.189222	0.277889	0.315333	0.207222	0.770613	0.0225258	0.0238073	0.00848201	0.00911873	0.250007	0.0490027	0.140969	0.153434	0.035045	-2.90906	-3.29659	0.384466	-3.59293	0.517321	0.546714	0.0368623	0.453286	0.0368623
Tanc1	ENSMUSG00000035168.10	ENSMUST00000147650.1,ENSMUST00000112568.1,ENSMUST00000139863.2	0	chr2:59612042-59846149	+	-0.0226906	-0.0717966	-0.00270785	-0.0172287	-0.825222	-0.425778	-0.394619	0.495333	0.993111	0.164333	0.384778	0.994444	0.996111	0.988	0.653042	0.000264454	0.000241099	0.000108518	0.000209499	0.250006	0.00684219	0.137343	0.23675	0.0199837	2.47845	1.76697	0.279049	1.80496	0.249541	0.494328	0.00406455	0.505672	0.00406455
5830418K08Rik	ENSMUSG00000046111.10	ENSMUST00000163010.1	0	chr9:15316915-15357788	-	-0.392645	1.29046	0.0955299	0.0496059	0.0863209	0.0825555	0.0110168	0.495333	0.976222	0.213222	0.194	0.177333	0.192556	0.161	0.639482	0.120957	0.132459	0.0520147	0.0458948	0.250006	0.023215	0.167777	0.156381	0.0387677	-2.19019	-3.11695	1.86465	-2.55615	1.6781	0.406199	0.0801295	0.593801	0.0801295
Tmem127	ENSMUSG00000034850.9	ENSMUST00000035871.8	0	chr2:127247908-127261107	+	0.0128916	4.82032e-05	-0.00744756	0.00342808	-0.0215897	-0.010693	-0.0143568	0.495222	0.155111	0.308222	0.189333	0.15	0.161556	0.160222	0.979114	8.43689e-05	3.30489e-05	5.49471e-05	3.8057e-05	0.250005	0.131066	0.213245	0.153503	0.0421074	3.42552	2.74321	0.0198402	2.72207	0.0196924	0.503223	0.00229614	0.496777	0.00229614
Wdr5	ENSMUSG00000026917.9	ENSMUST00000144315.1	0	chr2:27515157-27536535	+	-0.326199	-0.162005	-0.0459228	-0.0919509	-0.0872346	-0.0921836	-0.000585372	0.495111	0.304889	0.208556	0.227556	0.179889	0.204556	0.163333	0.745262	0.0949494	0.0536022	0.0349543	0.0386131	0.250004	0.211955	0.165078	0.175794	0.067447	-2.66781	-3.46747	1.06833	-3.03222	1.18901	0.421299	0.0724281	0.578701	0.0724281
5830418K08Rik	ENSMUSG00000046111.10	ENSMUST00000162264.1	0	chr9:15316915-15357788	-	0.267678	0.0876565	-0.0280414	0.0150792	0.130181	0.0708432	0.0483499	0.495111	0.262	0.202	0.204	0.285778	0.514556	0.195667	0.664729	0.0639181	0.0296822	0.0226876	0.0219514	0.250004	0.193377	0.161214	0.162402	0.0446984	0.731692	0.240566	0.535452	-0.202575	1.52614	0.565293	0.0605063	0.434707	0.0605063
Hmgn1	ENSMUSG00000040681.8	ENSMUST00000142179.1	0	chr16:96120618-96127729	-	-0.846539	3.75989	-0.426202	0.0791249	0.108549	0.149645	-0.0356676	0.495111	0.999333	0.288	0.190111	0.231889	0.226889	0.173333	0.673967	0.53428	0.482901	0.318915	0.195661	0.250004	0.000666296	0.205079	0.153986	0.0321298	0.0612039	-1.6028	7.22597	-0.137214	6.03676	0.321089	0.136549	0.678911	0.136549
Zfp462	ENSMUSG00000060206.5	ENSMUST00000098070.3,ENSMUST00000079605.4	0	chr4:54945048-55083563	+	-0.027453	-0.00509689	-0.00467701	0.00783022	0.685287	0.349794	0.334277	0.494889	0.166333	0.175889	0.2	0.996556	0.997889	0.995556	0.979213	0.000385462	0.000160529	0.000165924	0.000180444	0.250002	0.138682	0.144968	0.160018	0.0425039	2.14955	1.43474	0.175913	1.47988	0.16376	0.493138	0.00490658	0.506862	0.00490658
[truncated: 37,052 more rows]

## Sheet: (B) A.P8
gene_name	gene_id	transcript_id	retrogene	gene_coordinates	strand	posterior_mean:parent_effect	posterior_mean:cross_effect	posterior_mean:sex_effect	posterior_mean:pp_parent_effect	posterior_mean:pp_cross_effect	posterior_mean:pp_sex_effect	posterior_mean:sigma.squared	posterior_var:parent_effect	posterior_var:cross_effect	posterior_var:sex_effect	posterior_var:pp_parent_effect	posterior_var:pp_cross_effect	posterior_var:pp_sex_effect	posterior_var:sigma_squared	mean:overall_expression_ln(TPM)	mean:paternal_expression_ln(TPM)	var:paternal_expression_ln(TPM)	mean:maternal_expression_ln(TPM)	var:maternal_expression_ln(TPM)	median_paternal_fraction	sd_paternal_fraction	median_maternal_fraction	sd_maternal_fraction	novel/known/negative.control/positive.control/NA	validated(true=1,false=0,not attempted=NA)	SNP_coordinate	age	validation_posterior_mean:pp_parent_effect	validation_posterior_mean:paternal_effect	validation_posterior_mean:maternal_effect
[truncated: 42,017 more rows]

[truncated: 11 more sheets: (C) A.P60, (D) X.P8.P60, (E) X.P8, (F) X.P60, (G) Represented_Genes, (H) Known_Mouse_Imp_Genes, (I) Pyroseq_Validations, (J) Spatial_Pyroseq, (K) Brain_vs_Body, (L) BrainArea_Variability, (M) Spatiotemp_Pyroseq]
