# Supplementary material for: Quantitative and functional interrogation of parent-of-origin allelic expression biases in the brain
Source: eLife. 2015 Jul 3;4:e07860. doi: 10.7554/eLife.07860 (PMC4512258; doi:10.7554/eLife.07860)
Supplement: Source code 1. — The compressed source code folder, braimSourceCode.zip, includes the BRAIM R code along with example parameters and output and a help readme file which explains how to run the code. DOI: http://dx.doi.org/10.7554/eLife.07860.020 [file elife07860s002.zip]

Archive with 11 entries (11 files):
- braimSourceCode/braim.R
- braimSourceCode/braim.readme
- braimSourceCode/braimUtils.R
- braimSourceCode/ENSMUST00000024599.7.pdf
- braimSourceCode/ENSMUST00000024599.7.posterior.samples
- braimSourceCode/ENSMUST00000125366.1.pdf
- braimSourceCode/ENSMUST00000125366.1.posterior.samples
- braimSourceCode/exampleDesign
- braimSourceCode/exampleExpressionDataInput
- braimSourceCode/exampleParams.yml
- braimSourceCode/posterior.summary
