# Supplementary material for: Quantitative and functional interrogation of parent-of-origin allelic expression biases in the brain
Source: eLife. 2015 Jul 3;4:e07860. doi: 10.7554/eLife.07860 (PMC4512258; doi:10.7554/eLife.07860)
Supplement: Source code 1. — The compressed source code folder, braimSourceCode.zip, includes the BRAIM R code along with example parameters and output and a help readme file which explains how to run the code. DOI: http://dx.doi.org/10.7554/eLife.07860.020 [file elife07860s002.zip › braimSourceCode/braim.R]

######################################################
#### BRAIM (Bayesian RNA Allelic Imbalabce Model) ####
######################################################
#libraries
library(yaml)

# User Input: 
args = commandArgs() # 3. param file
param.fn = as.character(args[3])
param = yaml.load_file(param.fn)
source(param$input$braimUtils)

#parse inputs
expression.data.file = param$input$expression.data.file
expression.data.df = read.table(expression.data.file, header = TRUE, sep = "\t", stringsAsFactors = FALSE)
design.table = param$input$design.table
design.df = read.table(design.table, header = TRUE, sep = "\t", stringsAsFactors = FALSE)
factors = strsplit(param$model$factors, split = ",")[[1]]


#loop over each id
for(i in 1:nrow(expression.data.df))
{
  #convert expression.data.df line to a matrix
  expression.mat = df2mat(expression.data.df[i,])
  
  y.hat = expression.mat[,'y.hat']
  e.hat = expression.mat[,'e.hat']
  
  #avoid working with 0 e.hats
  zero.e.hat.idx = which(e.hat == 0)
  if(length(zero.e.hat.idx) > 0){
    e.hat[zero.e.hat.idx] = runif(length(zero.e.hat.idx), min = 10*.Machine$double.eps, max = 100*.Machine$double.eps)
  }
  
  #create design matrix
  if(length(factors) == 0){
    X = matrix(1, ncol = 2, nrow = nrow(expression.mat))
    rownames(X) = rownames(expression.mat)
    colnames(X) = c("parent","dummy")
  } else{
    factor.levels.list = lapply(factors, function(x) unique(design.df[,x]))
    names(factor.levels.list) = factors
    X = matrix(NA, nrow = nrow(expression.mat), ncol = length(factor.levels.list)+1)
    colnames(X) = c("parent",factors)
    rownames(X) = rownames(expression.mat)
    X[,1] = 1
    for(f in 1:length(factor.levels.list)){
      match.idx = match(rownames(expression.mat),design.df$name)
      factor.levels = design.df[,names(factor.levels.list)[f]][match.idx]
      factor.levels.idx = match(factor.levels,factor.levels.list[[f]])
      X[,f+1] = factor.levels.idx
      #convert to contrasts
      X[which(X[,f+1] == 2),f+1] = -1
    }
  }
  
  lambda = (2*(1/5)/param$sampling$nu)*(param$sampling$nu/2 - 1)
  k = ncol(X)-1
  n.main.effects = k
  #fit braim
  
  braim.fit = fitBRAIM(y.hat = y.hat/sd(y.hat), e.hat = e.hat, X = X, k = k, n.main.effects = n.main.effects,
                       n.iter = param$sampling$n.iter, burn.in = param$sampling$burn.in,
                       tau = param$sampling$tau, cc = param$sampling$c, nu = param$sampling$nu,
                       lambda = lambda, prior.delta.main.effects = param$sampling$prior.delta.main.effects)
  
  mcmc.mat = cbind(sd(y.hat)*braim.fit$beta.samples,
                   braim.fit$delta.samples, 
                   braim.fit$sigma.squared.samples, 
                   braim.fit$likelihood.samples)
  if(length(factors) == 0) mcmc.mat = mcmc.mat[,c(1,3,5,6)]
  colnames(mcmc.mat) = c(paste("beta",c("parent",factors),sep=":"),paste("delta",c("parent",factors),sep=":"),"sigma.squared", "likelihood")
  
  if(param$output$print.posterior.samples == TRUE)
    write.table(mcmc.mat,
                paste(paste(param$output$output.path, expression.data.df$id[i], sep = "/"), "posterior.samples", sep = "."),
                quote = FALSE, sep = "\t")
  
  #split beta.samples to each binary factor
  beta.samples = sd(y.hat)*braim.fit$beta.samples[(param$sampling$burn.in+1):nrow(braim.fit$beta.samples),]
  #convert to real scale
  beta.samples = exp(beta.samples)
  delta.samples = braim.fit$delta.samples[(param$sampling$burn.in+1):nrow(braim.fit$delta.samples),]
  sigma.squared.samples = braim.fit$sigma.squared.samples[(param$sampling$burn.in+1):length(braim.fit$sigma.squared.samples)]
  if(length(factors) == 0){
    beta.samples = matrix(beta.samples[,1], ncol = 1, byrow = TRUE)
    delta.samples = matrix(delta.samples[,1], ncol = 1, byrow = TRUE)
  }
  colnames(beta.samples) = c("parent",factors)
  
  effects.df.list = effectsDF(beta.samples=beta.samples, delta.samples=delta.samples, factor.levels.list=factor.levels.list)
  beta.df = effects.df.list$beta.df
  delta.df = effects.df.list$delta.df
  beta.stats = matrix(c(sapply(1:nrow(beta.df), function(x) c(beta.df$middle[x],beta.df$middle[x]-beta.df$lower[x]))), nrow=1)
  colnames(beta.stats) = sapply(beta.df$factor.level, function(x) c(paste(x, "median.fraction", sep="."),paste(x, "sd", sep=".")))
  delta.stats = matrix(delta.df$level, nrow=1)
  colnames(delta.stats) = sapply(unique(beta.df$factor), function(x) paste(x, "delta", sep="."))
  if(i == 1){
    posterior.stats = cbind(expression.data.df$id[i],delta.stats,beta.stats)
  } else{
    posterior.stats = rbind(posterior.stats, cbind(expression.data.df$id[i],delta.stats,beta.stats))
  }
  colnames(posterior.stats)[1] = "id"
  
  if(param$output$print.replicate.plot == TRUE)
    replicatePlot(expression.mat=expression.mat, factors=factors, design.df=design.df, factor.levels.list=factor.levels.list,
                  beta.df=beta.df, delta.df=delta.df, fn=paste(paste(param$output$output.path, expression.data.df$id[i], sep = "/"), "pdf", sep = "."))
}

if(param$output$print.posteriors.summary.file == TRUE)
  write.table(posterior.stats,paste(param$output$output.path, "posterior.summary", sep = "/"), row.names = FALSE, quote = FALSE, sep = "\t")
