# Supplementary material for: Quantitative and functional interrogation of parent-of-origin allelic expression biases in the brain
Source: eLife. 2015 Jul 3;4:e07860. doi: 10.7554/eLife.07860 (PMC4512258; doi:10.7554/eLife.07860)
Supplement: Source code 1. — The compressed source code folder, braimSourceCode.zip, includes the BRAIM R code along with example parameters and output and a help readme file which explains how to run the code. DOI: http://dx.doi.org/10.7554/eLife.07860.020 [file elife07860s002.zip › braimSourceCode/braimUtils.R]

library(mvtnorm)
library(ggplot2)
library(MCMCpack)
library(gridExtra)


df2mat <- function(expression.df)
{
  expression.df = expression.df[,-which(colnames(expression.df) == "id")]
  split.colnames = sapply(colnames(expression.df), function(x) strsplit(x, split="\\_")[[1]])
  expression.mat = matrix(NA, nrow = ncol(split.colnames)/6, ncol = 6)
  expression.mat[,1] = as.numeric(expression.df[1,which(split.colnames[2,] == "y.hat")])
  expression.mat[,2] = as.numeric(expression.df[1,which(split.colnames[2,] == "e.hat")])
  expression.mat[,3] = as.numeric(expression.df[1,which(split.colnames[2,] == "y.hat.p")])
  expression.mat[,4] = as.numeric(expression.df[1,which(split.colnames[2,] == "e.hat.p")])
  expression.mat[,5] = as.numeric(expression.df[1,which(split.colnames[2,] == "y.hat.m")])
  expression.mat[,6] = as.numeric(expression.df[1,which(split.colnames[2,] == "e.hat.m")])
  colnames(expression.mat) = c("y.hat","e.hat","y.hat.p","e.hat.p","y.hat.m","e.hat.m")
  rownames(expression.mat) = unique(as.character(split.colnames[1,]))
  
  #remove NAs
  rm.idx = which(is.na(expression.mat[,1]) | is.na(expression.mat[,2]))
  if(length(rm.idx) > 0) expression.mat = expression.mat[-rm.idx,]
  return(expression.mat)
}

boxStats <- function(x)
{
  df = data.frame(ymin = min(x),lower = mean(x)-sd(x),middle = mean(x),upper = mean(x)+sd(x),ymax = max(x))
  return(df)
}

effectsDF <- function(beta.samples, delta.samples, factor.levels.list)
{
  #make a data.frame for the legend box.plot
  beta.df = rbind(boxStats(beta.samples[,1]/(beta.samples[,1]+1)),boxStats(1/(beta.samples[,1]+1)))
  beta.df$factor = c("parent","parent")
  beta.df$factor.level = c("paternal","maternal")
  beta.df$x = rep(1,2)
  delta.df = data.frame(x = 1,y = max(beta.df$ymax),level = round(mean(delta.samples[,1]),2))
  if(length(factor.levels.list) > 0){
    for(f in 1:length(factor.levels.list)){
      b.df = rbind(boxStats(beta.samples[,f+1]/(beta.samples[,f+1]+1)),boxStats(1/(beta.samples[,f+1]+1)))
      b.df$factor = rep(names(factor.levels.list[f]),2)
      b.df$factor.level = factor.levels.list[[f]]
      if(length(which(b.df$factor.level == "NA")) > 0){ #replace NA factor levels
        idx = which(b.df$factor.level == "NA")
        b.df$factor.level[idx] = paste("not",names(factor.levels.list[f]),sep=".")
      }
      b.df$x = rep(f+1,2)
      d.df = data.frame(x = f+1,y = max(b.df$ymax),level = round(mean(delta.samples[,f+1]),2))
      beta.df = rbind(beta.df,b.df)
      delta.df = rbind(delta.df,d.df)
    }
  }
  delta.df$y = 0.005+max(delta.df$y)
  #add colors
  beta.df$color = rep(NA, nrow(beta.df))
  beta.df$color[which(beta.df$factor.level == "paternal")] = "blue"
  beta.df$color[which(beta.df$factor.level == "maternal")] = "red"
  set.seed(1)
  beta.df$color[which(beta.df$factor != "parent")] = rainbow(nrow(beta.df))[-c(1:2)]
  res.list = list(beta.df=beta.df, delta.df=delta.df)
  return(res.list)
}

gLegend <- function(a.gplot){
  tmp <- ggplot_gtable(ggplot_build(a.gplot))
  leg <- which(sapply(tmp$grobs, function(x) x$name) == "guide-box")
  legend <- tmp$grobs[[leg]]
  return(legend)
} 

replicatePlot <- function(expression.mat, factors, design.df, factor.levels.list, beta.df, delta.df, fn)
{
  pat.plot.df = data.frame(mean = expression.mat[,'y.hat.p'],std.dev = sqrt(expression.mat[,'e.hat.p']))
  mat.plot.df = data.frame(mean = expression.mat[,'y.hat.m'],std.dev = sqrt(expression.mat[,'e.hat.m']))
  for(f in 1:length(factors)){
    pat.plot.df[,factors[f]] = design.df[match(rownames(expression.mat),design.df$name),factors[f]]
    mat.plot.df[,factors[f]] = design.df[match(rownames(expression.mat),design.df$name),factors[f]]
  }
  pat.plot.df$group = apply(as.data.frame(pat.plot.df[,names(factor.levels.list)]),1,paste,collapse=":")
  mat.plot.df$group = apply(as.data.frame(mat.plot.df[,names(factor.levels.list)]),1,paste,collapse=":")
  pat.plot.df$parent = rep("paternal",nrow(pat.plot.df))
  mat.plot.df$parent = rep("maternal",nrow(mat.plot.df))
  plot.df = rbind(pat.plot.df,mat.plot.df)
  rownames(plot.df) = NULL
  plot.df$replicate = rep(NA, nrow(plot.df))
  group.table = table(plot.df$group)/2
  for(g in 1:length(group.table)) plot.df$replicate[which(plot.df$group == names(group.table)[g])] = 1:group.table[g]

  plot.df$group = factor(plot.df$group, levels = plot.df$group)
  main.plot = ggplot(data = plot.df, aes(factor(replicate), color = factor(parent)))
  main.plot = main.plot + geom_boxplot(aes(fill = factor(parent),lower = mean - std.dev, upper = mean + std.dev, middle = mean, ymin = mean - 3*std.dev, ymax = mean + 3*std.dev), position = position_dodge(width = 0), width = 0.5, alpha = 0.5, stat="identity") + facet_wrap(~group, ncol = 4) + scale_fill_manual(values = c("red","blue"),labels = c("maternal","paternal"),name = "parental allele")+scale_colour_manual(values = c("red","blue"),labels = c("maternal","paternal"),name = "parental allele")
  main.plot = main.plot + guides(fill = guide_legend(reverse = TRUE), colour = guide_legend(reverse = TRUE))
  main.plot = main.plot + ggtitle(expression.data.df$id[i])
  main.plot = main.plot + labs(y="ln(TPM)",x="replicate")
  
  beta.df$color = factor(beta.df$color, levels = beta.df$color)
  sub.plot = ggplot(data = beta.df, aes(x = x)) + geom_boxplot(aes(lower = lower,upper = upper, middle = middle, ymin = ymin, ymax = ymax,color = color, fill = color),
                                                               position = position_dodge(width = 0), width = 0.5, alpha = 0.5, stat = "identity") + scale_fill_identity("factor level", guide="legend", labels = beta.df$factor.level) + 
    scale_color_identity("factor level", guide = "legend", labels = beta.df$factor.level) + 
    scale_x_discrete(breaks = seq(1,length(unique(beta.df$factor)),1), labels = unique(beta.df$factor), limits = seq(1,length(unique(beta.df$factor)),1)) + 
    labs(x = "factor",y = "fraction") + theme(axis.title.x = element_text(size = rel(0.8)), axis.title.y = element_text(size = rel(0.8)))
  #add delta posteriors
  sub.plot = sub.plot + geom_text(data = delta.df, aes(x = x, y = y, label = level), size = 2.5)
  sub.plot = sub.plot + ggtitle("effects summary") + theme(plot.title = element_text(size = 12))
  sub.plot.grob = ggplotGrob(sub.plot)
  width.factor = 0.05
  if(nrow(delta.df) > 4){
    width.factor = 0.04
  } else if(nrow(delta.df) == 1){
    width.factor = 0.1
  }
  combined.plot = arrangeGrob(main.plot + theme(legend.position = "none"), widths = c(0.25,width.factor*nrow(delta.df)), arrangeGrob(gLegend(main.plot), sub.plot.grob), ncol = 2)
  ggsave(filename = fn, plot = combined.plot, width = 10, height = 5, dpi = 600)
  dev.off()
}

JointProbDelta <- function(delta, prior.delta.main.effects)
{
  p1 = (prior.delta.main.effects^delta)*(1-prior.delta.main.effects)^(1-delta)
  return(prod(p1))
}

ProbBetaGivenSigmaDelta <- function(sigma.squared, k, beta, cc, delta, tau)
{
  D.delta = diag((cc^delta*tau)^2)
  pr.beta = (sqrt(sigma.squared))^(-(k+1))*(exp(-(t(beta)%*%solve(D.delta)%*%beta)/(2*sigma.squared)))    
  return(pr.beta)
}

ProbBetaGivenSigmaDeltaMultiVariate <- function(sigma.squared, k, beta, cc, delta, tau)
{
  D.delta = diag(unlist(lapply(sigma.squared,function(x) rep(x,(k+1))))*(cc^delta*tau)^2)
  pr.beta = (det(D.delta)^(-0.5))*(exp(-(t(beta)%*%solve(D.delta)%*%beta)/(2)))
  return(pr.beta)
}

#braim model
fitBRAIM <- function(y.hat, e.hat, X, k, n.main.effects,
                     n.iter = 1000, burn.in = 100,
                     tau = 0.1, cc = 10, nu = 2.5, lambda = 0.04, prior.delta.main.effects = 0.1)
{
  n = nrow(X)
  tau = rep(tau, k+1)
  cc = rep(cc, k+1)
  prior.delta.main.effects = rep(prior.delta.main.effects, k+1)
  # Initialize data structures
  beta.samples = matrix(NA, nrow = n.iter, ncol = k+1)
  delta.samples = matrix(NA, nrow = n.iter, ncol = k+1)
  sigma.squared.samples = rep(NA, n.iter)
  likelihood.samples = rep(NA, n.iter)
  # det up dtarting values for beta, delta, and sigma.squared
  beta = rep(0, k+1)
  delta = rep(1, k+1)
  sigma.squared = var(y.hat)
  # dtart the gibbs sampling Loop
  for(i in 1:n.iter)
  {
    # Sample z
    Sigma.star = diag(e.hat/sigma.squared)
    Sigma.star.inv = solve(Sigma.star)
    R.sigma = sigma.squared*solve(Sigma.star.inv+diag(n))
    term = Sigma.star.inv%*%y.hat+X%*%beta
    z = rmvnorm(1, 1/sigma.squared*R.sigma%*%term, R.sigma)
    z = z[1,]
    # sample beta
    D.delta = diag((cc^delta*tau)^2)
    A.delta = sigma.squared*solve(t(X)%*%X+solve(D.delta))
    beta = t(rmvnorm(1, 1/sigma.squared*A.delta%*%t(X)%*%z, A.delta))
    # sample sigma.squared
    sigma.squared = rinvgamma(1, 
                              0.5*(n+k+1+nu),
                              0.5*(nu*lambda+t(z-X%*%beta)%*%(z-X%*%beta)+t(beta)%*%solve(D.delta)%*%beta))
    # sample delta
    for(j in 1:(k+1))
    {
      delta.j.one = delta
      delta.j.one[j] = 1
      delta.j.zero = delta
      delta.j.zero[j] = 0
      joint.pr.delta.j.one = JointProbDelta(delta.j.one, prior.delta.main.effects)
      joint.pr.delta.j.zero = JointProbDelta(delta.j.zero, prior.delta.main.effects)
      beta.factor = ProbBetaGivenSigmaDelta(sigma.squared, k, beta, cc, delta.j.zero, tau)/
        ProbBetaGivenSigmaDelta(sigma.squared, k, beta, cc, delta.j.one, tau)
      prob.delta = joint.pr.delta.j.one/(joint.pr.delta.j.one + joint.pr.delta.j.zero*beta.factor)
      delta.j = rbinom(1,1,prob.delta)
      delta[j] = delta.j
    }
    beta.samples[i,] = beta
    sigma.squared.samples[i] = sigma.squared
    delta.samples[i,] = delta
    likelihood.samples[i] = dmvnorm(x=y.hat,mean = z,sigma=diag(e.hat), log=TRUE)
  }
  return(list(beta.samples = beta.samples,
              sigma.squared.samples = sigma.squared.samples,
              delta.samples = delta.samples,
              likelihood.samples = likelihood.samples))
}
