# Supplementary material for: Quantitative and functional interrogation of parent-of-origin allelic expression biases in the brain
Source: eLife. 2015 Jul 3;4:e07860. doi: 10.7554/eLife.07860 (PMC4512258; doi:10.7554/eLife.07860)
Supplement: Source code 1. — The compressed source code folder, braimSourceCode.zip, includes the BRAIM R code along with example parameters and output and a help readme file which explains how to run the code. DOI: http://dx.doi.org/10.7554/eLife.07860.020 [file elife07860s002.zip › braimSourceCode/ENSMUST00000024599.7.posterior.samples]

beta:parent	beta:cross	beta:sex	beta:age	delta:parent	delta:cross	delta:sex	delta:age	sigma.squared	likelihood
1	-0.898604796618042	0.138140867319308	0.0987846215664272	0.360965850080073	1	1	1	1	0.908439757459288	44.9375826514035
2	-0.948757401409829	0.161786773612207	0.0524641434752038	0.329747478583571	1	1	0	1	0.634423020119464	43.692342948385
3	-0.857723317360873	0.139886644586102	0.010339716498214	0.335527346560404	1	1	0	1	0.660719048627151	36.8341834702618
4	-0.94037643895485	0.135534524862358	-0.044083235833183	0.31373156859402	1	1	0	1	0.674653608954164	48.1801967438734
5	-0.889816377124674	0.269257145173386	-0.00684640351578741	0.263684954761329	1	1	0	1	0.683960377100534	47.2050538826371
6	-0.971121518308088	0.18961118967311	-0.00955181742749135	0.247673810522338	1	1	0	1	0.576579399086655	50.9889436200089
7	-0.926483992808479	0.151372689154739	-0.00436595310043363	0.251795147096063	1	1	0	1	0.560322448789957	37.9309276725282
8	-0.905889032457196	0.157989794285081	-0.025824259489363	0.32150870293582	1	1	0	1	0.996987471484216	45.6603190076555
9	-0.926572501573955	0.230157538989458	-0.0150017601678662	0.305848052719565	1	1	0	1	0.595005259284304	40.9612866087442
10	-0.938071099355263	0.13896311090568	-0.0167218725292323	0.333970815931233	1	1	0	1	0.654217455914023	39.1647507518444
11	-0.919994118852766	0.307512014165881	-0.0459694055016805	0.348090583698714	1	1	1	1	1.00230758284556	55.6886598158853
12	-0.994967691674169	0.131876922709381	-0.0898799576375762	0.250862002967285	1	1	1	1	0.926570310136879	45.3435360392713
13	-0.863826221694701	0.152102016434937	-0.0363321510591205	0.301380560239484	1	1	0	1	1.04804056786322	47.2564358546511
14	-0.984882784386325	0.145481170556394	-0.0241283535066357	0.327271247341828	1	1	0	1	0.609340237291244	48.1090737561831
15	-0.902476556807962	0.185307469601187	0.00195756843201625	0.337817959120999	1	1	0	1	0.858708685152296	46.9293012452384
16	-0.938263037586651	0.0870555231511948	-0.0132274930132307	0.179854857018789	1	0	0	1	0.928952187424014	45.308863964841
17	-1.00960146450394	0.0386401979814142	-0.0661156237700808	0.290581620862286	1	0	0	1	0.816657168660084	44.4269057130471
18	-0.960349924058198	0.0527844491870077	-0.0233066573901535	0.306907793273165	1	1	0	1	0.667459988200365	36.7298860215124
19	-0.878801249337162	0.131043836611254	-0.045896339788505	0.26651575037175	1	1	1	1	0.637474237806975	48.2018380813199
20	-0.972274194824014	0.117130720901925	-0.0543985024656954	0.348111338493845	1	1	0	1	0.816897382607388	42.2790999419521
21	-0.922586194783039	0.228964882912219	-0.03740736589876	0.452577957268826	1	1	0	1	1.10208109600543	52.5293537375312
22	-0.953200308619239	0.132110691160621	-0.0458449015140546	0.226226967174475	1	1	0	1	0.575732316811057	46.5524884014823
23	-0.918649169653763	0.170141776470032	-0.0319717593550975	0.355961526730297	1	1	0	1	0.502788795296583	40.5605244984592
24	-0.974936039933007	0.281197096285716	0.0110915849973543	0.339670870191779	1	1	0	1	0.656227159619334	46.2373129864055
25	-0.844756049435215	0.191447017946251	-0.0288445408637509	0.283513000965316	1	1	0	1	0.698786098545864	52.5308197897642
26	-0.992020817828559	0.117184893626825	0.0366546749394361	0.306639626563057	1	1	0	1	0.841355852194963	46.341992472256
27	-0.960742239924973	0.282838338548966	-0.045109728734158	0.33823837236725	1	1	0	1	0.846130149461455	41.4174090965986
28	-0.990133036849416	0.238671475027816	-0.0502819739988667	0.248566984465169	1	1	0	1	0.954393002451947	44.9022713450194
29	-0.907878116425103	0.187047848922011	-0.0640694539282795	0.363880028193936	1	1	0	1	0.92535423678299	47.3631482778288
30	-0.924923081733268	0.221076067485733	-0.0533801862992866	0.252036399893371	1	1	0	1	0.749021879738202	37.8691266707207
31	-0.896550862668495	0.179543553343145	-0.0794824151931026	0.317195745735074	1	1	0	1	1.03957211705965	36.6209435984085
32	-0.898238756930702	0.171565717743711	0.0244431498441111	0.351240676606586	1	1	1	1	0.714138127375808	43.2246284707076
33	-0.910529560167165	0.214530031305114	0.0166495317816025	0.252894755493139	1	1	0	1	0.904920618967445	37.3419309895902
34	-1.01529376622589	0.119100625176746	-0.0252892843059601	0.477750209290696	1	1	0	1	0.627112894359271	51.1119108425197
35	-0.933746849061022	0.154028314896523	-0.000426830778033044	0.312564931813092	1	1	0	1	0.753605932684315	32.8099589572185
36	-0.911991810914415	0.213376283925739	-0.0518561010586365	0.271606127410854	1	1	0	1	0.729556576306783	46.1947805126591
37	-0.899491567422932	0.20299479504499	0.0124097502234487	0.253703790484881	1	1	0	1	0.728577269333516	59.413221053436
38	-0.91705271411396	0.171222029041042	-0.0386159939801627	0.219650659463274	1	1	0	1	0.761096819995933	47.4453166281645
39	-0.963402116740034	0.118700278679255	-0.0363081802645497	0.346638744238723	1	1	0	1	0.639087559729851	46.7827766422127
40	-0.883080676008434	0.146329379701549	-0.00943970441480972	0.294957522648801	1	1	0	1	0.608534522232663	47.8026376616122
41	-0.887981851216498	0.179352015869077	-0.00670262371696067	0.319684893796632	1	1	0	1	0.681570002279291	51.5160805052782
42	-0.878564760556764	0.143282674929617	-0.000897560971236838	0.306272922572103	1	1	0	1	0.866613098870692	52.8491025711222
43	-0.990171682660976	0.169118467015739	0.0221729497844651	0.304535845629934	1	1	0	1	0.747422708568275	51.4352971939518
44	-0.87873641496599	0.107038626781477	-0.0433754060612113	0.37841469271125	1	1	0	1	0.649545384341548	49.3509471071707
45	-0.847396576421625	0.221383202089978	-0.00121339970621924	0.272066225197157	1	1	0	1	0.733730572306216	50.0512843564125
46	-1.010262600878	0.260174755212724	-0.0159333222084855	0.279431896931665	1	1	0	1	1.08561588795975	50.955315824951
47	-1.01886665401896	0.202798791331143	0.0223193671501856	0.0885264892969331	1	1	0	0	1.08675379917462	52.6027810891743
48	-0.919037118446184	0.201928289166307	-0.0139843031272916	0.0950972348026616	1	1	0	0	1.31040185467854	40.4656860458989
49	-1.05105561864615	0.214694426540063	-0.0413440403491324	0.107896287391392	1	1	0	1	1.08842054049166	49.6039532765636
50	-0.978057464148669	0.0744469161234824	-0.0447295433307173	0.358131079438033	1	1	0	1	0.89156299453443	47.8419375653034
51	-0.988011721410665	0.152109589192045	0.0749239652342104	0.202249983615047	1	1	1	1	0.787317131343561	50.4991831985973
52	-1.01978568021888	0.259666557028894	-0.0861611442731959	0.315900037815051	1	1	1	1	0.816522113976527	45.9680774363952
53	-0.85471843695402	0.206910160665603	-0.0211497380800059	0.390881370931549	1	1	0	1	0.932398781965223	49.5189938689125
54	-1.03369564771971	0.0725231903988673	-0.0173805497844547	0.224622852948221	1	1	0	1	0.781474142152615	49.6840784251371
55	-0.905207563469489	0.109124315952883	0.0176096079073265	0.25871428666409	1	1	0	1	0.751469153096667	46.0453873653959
56	-0.96553764173465	0.185773020016695	0.00277666757952699	0.241131329646321	1	1	0	1	1.01244379086394	51.7635173855082
57	-0.921056141076498	0.15329233148544	-0.0443718679376636	0.306243242846655	1	1	1	1	1.08881142582352	45.7954829628952
58	-0.921038002921576	0.173347575002712	0.0573620301033704	0.396576510629259	1	1	1	1	0.926241590577436	48.5093714588044
59	-0.973161355989485	0.176177465732831	-0.0299532251112011	0.199494996001957	1	1	0	1	0.973581972536579	44.3600029671128
60	-0.976224252037263	0.178311210505984	0.0628996267940121	0.288287965690644	1	1	0	1	0.808122862196906	48.2739975008985
61	-0.89898164045754	0.286398005628866	-0.0532674054052154	0.288033996994151	1	1	0	1	0.832941001301668	44.3246921363422
62	-0.96809958352029	0.184079275915005	-0.0421012993047097	0.198554170895259	1	1	1	1	0.67519779404839	43.5534041526603
63	-0.958288358021392	0.245589097314484	-0.177630441914761	0.31424775052535	1	1	1	1	0.694217502387787	48.8376338071937
64	-0.792075047572435	0.20222130500172	-0.0424174783701458	0.295517228607931	1	1	0	1	0.825465183062985	47.5023351595806
65	-0.913415411081883	0.211276761777099	-0.00872558628644799	0.341509676962399	1	1	0	1	0.894326448184398	46.5962673122978
66	-0.939289794291866	0.154363790359248	8.6294914777167e-05	0.263250608349717	1	1	0	1	0.78856082533695	44.153925906484
67	-0.881360650092591	0.129457707314563	0.0257351879009799	0.321773732662702	1	1	0	1	0.5528096283606	37.8800114021502
68	-0.930659832557873	0.191278227984502	-0.0399824318529992	0.315274053886819	1	1	0	1	0.669856168287362	42.5837366284848
69	-0.962116324269445	0.243808032068843	-0.0252944122110512	0.332356808683414	1	1	0	1	0.711166001133694	42.4258257805085
70	-0.840911736618393	0.181346017150976	0.0147281379680466	0.260662535571333	1	1	0	1	0.594371141058324	52.5363155857946
71	-0.82402939408994	0.245372021138777	-0.0221550806733442	0.331084257775825	1	1	0	1	0.915618593429956	54.8060435475448
72	-0.952449198328147	0.178258796895888	-0.000715767382262648	0.30456264462575	1	1	0	1	0.607611247989651	50.7076562108426
73	-0.896335302643057	0.133533976310729	-0.0480597929976098	0.256449081107937	1	1	0	1	0.711403993306291	32.0336522787963
74	-0.950934970868361	0.162288229828608	-0.0252397563737562	0.309038208809604	1	1	0	1	0.680512280742068	50.7081892742963
75	-0.980448863811043	0.178464044487571	0.00932327715597404	0.313151166793034	1	1	0	1	0.585884118723195	47.9998774906265
76	-0.947763576148273	0.210231353288397	0.055822998513525	0.262013588433471	1	1	0	1	0.991034324203659	49.228069893761
77	-0.97508702787218	0.08391216716994	-0.0391175356383628	0.261352930847325	1	0	0	1	0.581655302506933	28.768494427536
78	-0.943043661092206	0.0617556894483606	0.00417223539389716	0.306549445390313	1	0	0	1	0.884075710560233	50.1436671175636
79	-0.875807465354489	0.037735685973865	-0.0327803782422696	0.350252369243644	1	0	0	1	0.575282762352176	45.724272050367
80	-0.913716923828537	0.068437017632457	-0.0313285370791633	0.297148493856392	1	0	0	1	0.987354253313527	45.1226428625903
81	-0.949210217659535	0.00956775742767162	-0.0215702006673286	0.247381631972885	1	0	0	1	0.763219768234622	42.3144724483937
82	-0.909318783839326	0.0979649667915006	0.000711127308190994	0.306108460201725	1	1	0	1	0.686805599463817	43.452133878519
83	-0.930970502763587	0.21200578062204	0.0363740638028834	0.266672986165339	1	1	0	1	0.809361839161441	47.0117448783049
84	-0.842511674658295	0.202828223283786	0.0580255445613938	0.323759916886852	1	1	0	1	0.886546064692814	52.5572646618873
85	-0.967984540589859	0.22224187342592	-0.0267234123272708	0.382390185093148	1	1	0	1	0.70272524842338	47.7725829063687
86	-0.883414993617751	0.250722364077745	0.0333725959014284	0.332927653450234	1	1	0	1	0.72763645007034	40.578140218765
87	-0.911520769194105	0.246018443227236	-0.00781467177709256	0.281934933127683	1	1	0	1	0.712275705220575	48.1786202375984
88	-0.902686388626037	0.13319306642137	-0.0463118922043951	0.242702286255895	1	1	0	1	0.684899154039359	49.6350867236408
89	-0.956724819239492	0.137102580250866	0.0447014507506081	0.287704953684022	1	1	0	1	0.570165001645262	44.5823497580185
90	-0.924291273996198	0.231599789247274	-0.051135462457414	0.295043652642971	1	1	0	1	0.834430934771562	43.2242758404675
91	-0.975214167776226	0.0772254386932194	-0.00995296866711867	0.335253643359112	1	1	0	1	0.818448935824633	48.3452528669315
92	-0.876506036510991	0.214105346721763	0.0419550919461263	0.303257815353288	1	1	1	1	1.02530195102534	52.1280590158523
93	-0.886247110314302	0.109830599563143	0.0128483173796336	0.25887120423791	1	1	0	1	1.10896748886226	42.6410168130436
94	-0.875879385986138	0.230482552487582	0.0150537698016237	0.326973253388796	1	1	1	1	1.06931947314915	48.6518291884761
95	-0.933292999281859	0.262798906964423	-0.112454975131464	0.25665900050811	1	1	1	1	0.684797562652445	51.3769931693251
96	-0.902449370005843	0.153199195581781	-0.076917994829257	0.312394671600752	1	1	1	1	0.713096712667624	50.6602034788509
97	-0.842698596596806	0.147287062533823	-0.0282969623149471	0.355773554975756	1	1	0	1	0.594600724007257	53.212498578783
98	-0.956641417999487	0.250546934809678	0.000617972313293384	0.356204220286245	1	1	0	1	0.699563237159524	46.5216817803051
99	-1.01825301742788	0.0801628986664046	-0.00688853576957906	0.291518841632623	1	0	0	1	1.07035992664754	40.787368235911
100	-0.880902037609638	0.100331984399473	-0.00727640979958293	0.34186176065501	1	0	0	1	0.924955422131697	43.9685332248694
101	-0.960793051461783	0.0561787331957124	0.013710207042809	0.320456414466619	1	0	0	1	1.13429481584981	49.2849815108584
102	-1.01594641225668	-0.00122048643134858	0.0403254737481286	0.339483859821174	1	0	0	1	1.08758486293842	41.3987266135371
103	-0.877076217205914	0.100957369002545	0.027020838322795	0.391550812848986	1	1	0	1	0.950681878498223	55.6219373582362
104	-0.922354631866627	0.0734025491193926	-0.0225827547001666	0.300687981864564	1	1	0	1	0.754937608416978	44.4711623649764
105	-0.978097812821434	0.156748459091933	-0.022281098016576	0.398124986195794	1	1	0	1	0.965919207174862	45.6376762699762
106	-0.805638326059095	0.182555785753611	0.00881666115113256	0.371626310219825	1	1	0	1	0.896262017773501	42.7818249864533
107	-0.921801203286293	0.106390649082705	-0.00420607600851318	0.408096704374354	1	0	1	1	1.00648320746263	52.2385469429483
108	-1.02182038215625	0.123617605055748	-0.0230767332844788	0.386498114162771	1	1	0	1	1.05936790023391	46.1896524003989
109	-0.910481376691144	0.191396380364113	-0.0712167396439246	0.176534580747832	1	1	0	1	0.761192966839419	42.4351159470523
110	-0.81957648675744	0.176289845846023	-0.0488992665821696	0.307298246334508	1	1	0	1	0.674324479944204	43.1965130610743
111	-0.881202306800188	0.226833326146386	0.00174044316682055	0.302275768679386	1	1	0	1	0.903568416541629	50.0361111310812
112	-0.950264146376279	0.209635735499154	-0.0559735438471336	0.373018531978777	1	1	0	1	0.791556391627864	48.8370652262891
113	-0.943908151292114	0.200245934688847	0.019121205300442	0.376295142969476	1	1	0	1	0.887820892822113	47.4801888036257
114	-0.94699392425485	0.173357131548289	0.0438724507642957	0.203769261983559	1	1	0	1	0.770879733496597	49.0428580950546
115	-0.949320927340433	0.189392885557005	0.0119351147251527	0.325034622826808	1	1	0	1	0.760646194268266	47.404428798864
116	-0.895820160652024	0.18439276168229	-0.080759378941641	0.283172686231551	1	1	0	1	0.74048117714377	41.1790265396802
117	-0.993687159227026	0.171787362529221	0.0233958516707875	0.326298271989096	1	1	1	1	0.820226057970128	50.2863182320624
118	-0.872717939104118	0.189066145971241	-0.0662192724219328	0.385163703511114	1	1	0	1	0.977642818331005	42.3896435370814
119	-0.818414408314445	0.186747733107986	-0.0154837737155409	0.320298257490999	1	1	0	1	0.829965484264355	40.057190682931
120	-0.987940310611703	0.0739530200386762	0.010864728630915	0.292682816017658	1	1	0	1	0.690983630948184	44.0973197980047
121	-0.89014033892842	0.225770537399794	0.014625286984254	0.348471965258592	1	1	0	1	0.839960460322476	46.8616608529778
122	-0.895810374441057	0.189020876418496	-0.065610042708082	0.306553886412927	1	1	1	1	0.650629019222294	46.3164892337817
123	-0.911909785830176	0.211633434163119	-0.12679372158179	0.289831201026749	1	1	1	1	0.698856427772295	38.6043577376242
124	-0.951025524667327	0.245120157154585	-0.092327133221216	0.292077389136328	1	1	1	1	0.871474653681183	53.0680105550785
125	-1.00267359651421	0.184459839051882	-0.0760966929070377	0.253288753698945	1	1	1	1	1.00023502760653	41.453873249077
126	-0.949473618814038	0.240545714712061	-0.0300807608703174	0.316012032112952	1	1	1	1	0.665275627977169	40.1524226125673
127	-0.974732937471084	0.185310298702796	0.011802325486469	0.340553523159017	1	1	1	1	0.717520560592259	55.1647137378798
128	-0.976454708939167	0.233975256545254	-0.0242745318095126	0.249294206094055	1	1	1	1	0.613038166920482	48.96718948486
129	-0.988073264868843	0.242449474311581	-0.0393922191686591	0.253002166689168	1	1	0	1	1.1113267058227	55.4125516146114
130	-0.956098566559293	0.154309848379362	0.0334643914746727	0.209734199501022	1	1	0	1	0.729914954421566	41.9761844329098
131	-0.961769189222635	0.140307375921514	-0.0385227731598997	0.307192046046466	1	1	0	1	0.719830571158212	53.6398483798923
132	-0.860066944188874	0.159076234847068	-0.0417036400731421	0.306337441682897	1	1	0	1	0.585414954209442	44.6671314519342
133	-0.987501053135877	0.177277224779772	-0.0719481166032029	0.363839109225977	1	1	0	1	0.851654020612629	45.0714612865954
134	-0.928504868084338	0.0599759828637412	0.0170153362933648	0.312207802082448	1	0	0	1	0.860176661896648	43.9031286615807
135	-0.934799989364073	0.0897783375686071	-0.0087376873026663	0.331332276525056	1	1	0	1	0.693095720870423	45.6839217568039
136	-0.905325659841532	0.139339716338189	0.0222026274191699	0.232639750647658	1	1	1	1	1.17606629515055	46.1347658190063
137	-0.814231067033163	0.199175048114269	-0.120769937020482	0.215083890059749	1	1	1	1	1.2497876564095	46.6131552295216
138	-0.893912453516186	0.151759804410711	-0.108076728984863	0.209010004861435	1	1	1	1	0.890099689776791	50.5754213469515
139	-0.869395484686187	0.268266480933675	-0.0221980492544607	0.252864735816161	1	1	1	1	0.832608789807634	41.447673920919
140	-0.938065881826794	0.112319139300898	-0.00187310965969583	0.246201352763537	1	1	0	1	0.638385028495628	39.2864463030968
141	-0.968592896434291	0.142525459885877	-0.0204417586440594	0.277418969481908	1	1	0	1	0.621052658066717	49.8812623648743
142	-0.94968946547815	0.153095856778161	-0.00893693531964542	0.286325943048594	1	1	0	1	0.673541129790151	40.0235306178722
143	-0.910708234899542	0.233376845635333	-0.057100516814179	0.293965794877405	1	1	0	1	0.722133303784337	46.802214616772
144	-0.925490711290742	0.232172520991154	-0.0319309027808194	0.313205084830124	1	1	0	1	0.768492658990848	43.0327265878048
145	-0.983239824731749	0.214473856178427	-0.00296028166372324	0.416566615034852	1	1	0	1	1.08951467070493	40.8506726722811
146	-0.92651925822807	0.176932439895092	0.0174686699872732	0.318976959029156	1	1	0	1	0.851779462315997	43.4385302927226
147	-0.914219863197195	0.23187303622884	-0.0314816590346524	0.352409446124069	1	1	0	1	0.800978332029688	45.0800804704739
148	-0.85314295444176	0.138169366727013	0.0198545693363709	0.280334977957224	1	1	1	1	0.885856771734038	49.3735448208153
149	-0.847969677149929	0.157097210890726	-0.0347181932068279	0.300090741998349	1	1	0	1	1.16327710804143	41.5286713277983
150	-0.882973432789323	0.188527875264879	-0.0381643736195032	0.30486366091676	1	1	0	1	0.760125892733267	47.5966444471272
151	-0.945486770068153	0.176992548002066	0.0161322632728602	0.310307627275771	1	1	0	1	0.757770274479119	50.4113436718255
152	-0.975929069217233	0.132849582037145	-0.0540041510337699	0.354089978361528	1	1	0	1	1.15011565326316	53.2182544552843
153	-0.738596581661674	0.272653529307798	0.0083914912082934	0.329874542179937	1	1	0	1	1.08707325505132	24.750782277963
154	-0.957879978729721	0.308197573079847	-0.0814043422090343	0.36652107516395	1	1	1	1	0.665729886567057	49.6510454835048
155	-0.861048940904471	0.184603755662703	0.00440527997760377	0.311006892385325	1	1	0	1	0.653200229532324	42.2572182789332
156	-0.917591511570194	0.124958465764469	0.0185867304630011	0.369249600290095	1	1	0	1	0.601910186808648	41.3946033210014
157	-0.875758903641244	0.146407604233537	-0.0187000101336924	0.379572736338526	1	1	1	1	0.580618537833731	54.4801496320886
158	-0.956589987751311	0.154018645806846	-0.023525303029345	0.244714519974725	1	1	0	1	0.649582901396007	43.5182489631801
159	-0.930013927862577	0.234121494167135	-0.0190498326637906	0.288185455226837	1	1	0	1	0.544483541129523	47.6852894432798
160	-0.88949052719535	0.128900894471087	0.00789138271811212	0.307005251198852	1	1	0	1	0.830154822283012	53.6843501422379
161	-1.01285316328826	0.245400344471526	0.0237650230629817	0.448983543204553	1	1	1	1	0.798207057512656	38.1108405992371
162	-0.942608750919404	0.314575793203506	0.0354662740252505	0.278418829280483	1	1	0	1	0.818140506160856	44.379037685202
163	-0.932029852517507	0.0941818619021085	-0.073211036686011	0.277618277289694	1	0	1	1	1.33923199022315	50.3045550300412
164	-0.956848320038888	0.00830561534516213	-0.0515648712669257	0.360421552213671	1	0	0	1	0.9211956395362	48.5530538283888
165	-0.832367758180008	0.0546973420336747	-0.00856389766952468	0.386991834569177	1	0	0	1	1.18616257689746	50.2687141950361
166	-0.795617939794438	0.0890101065429693	-0.01589788778515	0.261800690316553	1	1	0	1	0.895300620516428	51.8302354061664
167	-0.934567296504867	0.196324788807461	-0.0320417362995267	0.2844896861035	1	1	0	1	0.702239569998864	41.1390885713535
168	-0.878573165820682	0.213481926852107	-0.00203308571190199	0.220881058932157	1	1	1	1	0.768026036478337	44.1255612749681
169	-0.854839843719511	0.171866047600106	-0.0917863609823377	0.395677073820458	1	1	0	1	1.13444518465815	48.1990131513738
170	-0.892623567707167	0.183735540829226	0.0344640951761787	0.463350621473981	1	1	1	1	0.76989748042793	47.8092792503731
171	-1.04402002615194	0.329802828125611	-0.0258768074902266	0.187172235944863	1	1	0	1	1.15296223447819	48.5065458603065
172	-0.877898358834902	0.23249089814381	-0.0351186256192809	0.336821108359866	1	1	0	1	0.817236861795937	55.685134728964
173	-0.961742606405825	0.190185947423354	-0.0665458748303344	0.350403964991573	1	1	0	1	0.940354728475064	42.9365934732518
174	-0.937257663899529	0.203472620373412	0.0454743668712671	0.356327919134762	1	1	0	1	1.02407051113797	48.9554631780822
175	-1.00461094730056	0.148200491563335	-0.0539238448450708	0.308065312203128	1	1	0	1	0.89652867935124	50.7466318259837
176	-0.847539020534044	0.116157434479501	-0.0411244355984043	0.388359213112297	1	1	0	1	0.879084394465683	44.3769268206123
177	-0.885217482392304	0.150828208081551	-0.0347017679913842	0.335290904254101	1	1	0	1	0.726697975753232	57.1751119177782
178	-0.933098826410197	0.223794426925683	-0.0307815981394591	0.294593058275164	1	1	0	1	0.740117613411274	37.9071362792186
179	-0.900753982153732	0.158920369693633	-0.0191126236088429	0.266156980584944	1	1	0	1	0.777025906473584	44.4494795719708
180	-0.979611083394245	0.211201661592136	-0.019029687556782	0.378716929168947	1	1	0	1	0.835675312979135	49.2474465194558
181	-0.95230999823003	0.238608005162048	0.0130612856102597	0.308828923842214	1	1	0	1	0.869279163503991	47.1531119870827
182	-1.13222491401648	0.231843420579963	-0.0589635013959787	0.195012569616303	1	1	0	1	1.03885309488879	49.8043754802262
183	-0.964699249216827	0.234430765362308	0.00319448716605375	0.261967129282957	1	1	0	1	0.979011364582879	45.4189400031919
184	-0.940137567109275	0.114733122676095	-0.0837474872789118	0.355549696667971	1	0	0	1	0.883000229412082	44.9472943145665
185	-0.880381686936249	0.0142118828841794	-0.0583768534095573	0.349427905727917	1	0	0	1	0.832039984733489	48.0001743472434
186	-0.923401762693464	0.048365250178645	-0.0405371173680891	0.3103144707139	1	0	0	1	1.00864658909656	55.7291475782696
187	-0.978016987904717	0.0933479967492016	-0.0770691509522216	0.363074078166214	1	0	1	1	1.06224748119592	41.3149572808816
188	-1.02860029194361	0.0396451654446151	-0.0569918344853876	0.250016387405554	1	0	1	1	0.629824345332231	50.0027499930625
189	-0.949843987943372	0.0767499714224273	-0.0694582514864806	0.311271226803169	1	0	0	1	0.87981752998766	47.9993123267322
190	-0.99057652999629	0.0552318879228332	-0.026174234769025	0.25405042784129	1	0	0	1	1.137358093068	41.3522787546044
191	-0.940684514503987	0.100818770492486	0.00525999067807113	0.200556005086434	1	1	1	1	1.04942417917565	52.3328777950221
192	-0.880820960404804	0.16034789084026	-0.15059405912359	0.387398544516398	1	1	0	1	1.1594640988452	48.1108674998879
193	-0.919058552169857	0.0463956659073943	-0.0483569803553267	0.269517806093964	1	0	0	1	0.891532092004641	44.7804206315435
194	-0.952257576270855	0.0193561245138176	0.00185071020983679	0.222759357484154	1	1	0	1	0.781852390367718	48.1876686789398
195	-1.08628211236151	0.248146844900312	-0.0355215667463584	0.339395673843579	1	1	0	1	0.942782686272773	45.1887682579147
196	-0.843581157569888	0.0391724579419861	-0.0204689507756145	0.289791925718504	1	0	0	1	0.761160387411421	43.0434473480693
197	-0.865063105991967	0.0658197550827094	-0.0275459859818547	0.269610990507593	1	0	0	1	0.68418932925658	51.1211704008029
198	-0.878233620526628	0.0550156682991674	-0.038710110790198	0.313228227722347	1	1	0	1	1.00228483167624	48.4339447029198
199	-0.802156734107107	0.132653392719123	-0.0545532863541745	0.349492409666598	1	1	0	1	0.688802663174507	43.6083229763814
200	-0.962335739227621	0.203515126393748	-0.0279524920475977	0.267283142484308	1	1	0	1	0.661651654821718	43.4594170851816
201	-0.901733541999656	0.127322196217588	-0.037219114907049	0.323840681847854	1	1	1	1	0.520793314832817	54.4803850946733
202	-0.810399671267655	0.234125032566179	-0.0651842848484069	0.255619711186011	1	1	0	1	0.613068947050837	40.7974851631187
203	-0.817112599501849	0.32284297515141	0.021878900796497	0.220942277164685	1	1	0	1	0.772533917437669	44.4603620884838
204	-0.977653128297083	0.257059893870893	0.0340287772956516	0.277310371061916	1	1	0	1	0.743723331100412	44.9120793759078
205	-0.925756630610898	0.179801762077226	-0.0388994989593508	0.316691152802387	1	1	0	1	1.2335040093023	48.7735782682925
206	-0.984161984269529	0.155538418210271	-0.0641789603086813	0.471326934123158	1	1	0	1	1.06638104101912	42.2887115950795
207	-0.922290901685734	0.318858090303079	-0.0267280779732008	0.310805124701162	1	1	0	1	0.725351294239555	38.9096101890277
208	-0.863761411282638	0.16981109531339	-0.0672695171142443	0.192226278681573	1	1	0	1	0.997603715653356	45.0054919379754
209	-0.964353207434816	0.144113055416599	-0.0488454926424413	0.314232528008104	1	1	1	1	0.764876001819047	46.9257523198488
210	-0.912220812914891	0.204799283425374	-0.0635404440085429	0.300739435564964	1	1	0	1	0.758612204565548	46.7550064893066
211	-0.919776261133348	0.164358975713793	-0.00965352396016934	0.315578120552124	1	1	0	1	0.958077492607087	45.1520793294391
212	-0.912191484018033	0.0912206364374158	0.00540685472877639	0.379103912221962	1	0	0	1	1.02544986458539	42.8691440958197
213	-0.981050854685465	0.0772529209457879	-0.00433125232277124	0.181957591796093	1	1	0	1	0.824151227594295	46.6671041087243
214	-0.871061052213877	0.14559066943902	-0.0035260526767286	0.361914427674152	1	1	0	1	1.05324486794142	46.4435594275925
215	-1.06423720730002	0.0995571310238905	-0.0878298536941136	0.294399876694814	1	1	0	1	0.766503937833776	43.5621366901228
216	-0.961397577650303	0.2324546674153	0.00810759077992084	0.30159445418181	1	1	0	1	0.702038966581197	51.6215383201595
217	-0.937921424242712	0.167332969664575	0.0392166784853386	0.271267688206391	1	1	0	1	0.7035541606312	41.2999254494027
218	-0.836753112267235	0.267805886858272	-0.0404752379682814	0.291531829371441	1	1	0	1	0.913303242626694	50.1992189731567
219	-0.907238763498916	0.11048516429864	-0.0887665130148174	0.324776267028462	1	0	1	1	0.916306926884066	49.7169570901287
220	-0.89709243861066	0.114019863210354	0.0125832353224525	0.273114667980332	1	1	0	1	0.901109076025317	44.2468662341899
221	-0.880808608536214	0.197217911814516	-0.0876896219814596	0.286602765381385	1	1	1	1	0.724844030657955	49.9068991379045
222	-0.899905589108889	0.188216149137374	-0.0486335278902325	0.242781501640413	1	1	0	1	1.40815559731123	44.8200996752545
223	-0.911108433429152	0.247190176171883	-0.0516057613250056	0.310377311887713	1	1	0	1	0.684464992252572	47.8727386158645
224	-0.868658272175275	0.23584846877705	-0.0213899044618273	0.290531590981096	1	1	0	1	0.838745882325004	51.6890969022531
225	-0.873583682523843	0.290083779997503	-0.015189931004048	0.300516086215577	1	1	0	1	0.882866516535198	38.3830672766388
226	-0.989846910664654	0.285694018807168	-0.00187938811526289	0.323961672499199	1	1	0	1	0.711913283749117	39.0828189782932
227	-0.920767637750649	0.241644636398523	0.0117828077831474	0.309590250364422	1	1	0	1	0.691804456992252	45.5316877960378
228	-0.966160711503419	0.203269461367205	-0.0358028336393154	0.266987238160552	1	1	1	1	0.949427208217278	50.4446135349832
229	-0.964514637144112	0.154889750146228	-0.0730671693286	0.37825373018664	1	1	0	1	0.894925272830892	43.9409275949458
230	-1.02745104228391	0.20462591982458	-0.072299892590715	0.330519579690964	1	1	1	1	1.50328373616174	48.1129553821792
231	-0.934760826680199	0.151248907057436	-0.0848837740982642	0.247143956907396	1	1	1	1	0.536470239230568	43.52296071516
232	-0.918097904092695	0.238414841196591	-0.0645041522534273	0.304369582577581	1	1	0	1	0.805298918538012	49.4335040831655
233	-0.878573243365567	0.166735735021609	-0.0200525596597951	0.343193021749919	1	1	0	1	0.74259194741107	37.7308543888539
234	-0.884120491565457	0.176385817261341	-0.0296385077465143	0.357117192857734	1	1	0	1	0.745982867799043	52.605053027502
235	-0.9581246103532	0.147357093184281	0.0134181796694213	0.388999008857139	1	1	1	1	0.724475278264652	41.96347167433
236	-0.843984863153545	0.174018509773884	-0.0459687566305162	0.328739364912653	1	1	0	1	0.914580116671427	39.5559583094421
237	-0.909889621325088	0.226337102751221	0.00131631765683177	0.244899660351591	1	1	0	1	1.00718142295214	39.6437889833523
238	-0.93457661295817	0.244085554689191	0.0176456857627535	0.310717639853016	1	1	0	1	0.792015582498828	42.1403493706238
239	-0.9832878044469	0.216098164843738	-0.0263066655253101	0.367480228539497	1	1	0	1	0.686026797737759	41.4601605970919
240	-0.937734243463576	0.139529071834415	-0.0428803415436682	0.245714627122226	1	1	0	1	0.923557830766307	54.1918053446239
241	-0.88108597892216	0.204761829027234	-0.00263047977267655	0.442767605024801	1	1	0	1	0.890061809534581	44.5277182597374
242	-0.971961495423559	0.186310538218498	-0.0470785263311528	0.308815506762898	1	1	0	1	0.884736090894074	48.8255208517132
243	-0.897920212507985	0.179919142098385	-0.0677920462130496	0.248131141418133	1	1	0	1	0.957298461360847	50.8340747372946
244	-0.926124664635317	0.32922151102505	0.0420700747600411	0.366423571670622	1	1	0	1	1.12390917174562	47.4542365522667
245	-0.919529732562393	0.261656100806019	0.0200969228287689	0.279317976798126	1	1	0	1	0.677720651016077	45.7636291030146
246	-0.916076076669892	0.241270105008178	-0.0382567945504676	0.26237355257781	1	1	0	1	0.892131009521461	48.5897730701687
247	-0.903058423527227	0.174122375149441	-0.0616326850112968	0.292213055301238	1	1	1	1	0.739263610812735	47.7588524655999
248	-0.858634080909904	0.200389066724622	-0.0316196699439358	0.196595940415653	1	1	0	1	0.65523200713833	46.3509043639815
249	-0.845932403988805	0.0962706337137125	-0.0261046829332054	0.258212599053203	1	0	0	1	0.8174903769384	38.7246714120248
250	-0.846918299580268	0.0841842402790908	-0.00558050902795137	0.277964093719113	1	0	0	1	0.903420992033511	47.9744532327069
251	-0.975106612694169	0.0695152855056948	0.0140836501741023	0.238652511299912	1	0	1	1	0.766807636288566	42.2411236365226
252	-0.933530786842423	0.092386172909103	0.00376853340658757	0.26209760902926	1	0	0	1	1.02344603197175	41.8868184933875
253	-1.04462475575279	0.0851070331954653	0.0402942165377431	0.254428176166237	1	0	1	1	0.896286593269787	46.6656000989763
254	-0.874737034775716	-0.0025830251259343	-0.0596914478534948	0.169600756002267	1	0	0	1	1.12249450954318	52.2437959687869
255	-0.959983692720972	0.128694698904086	0.0944700952824004	0.278605341383215	1	1	1	1	0.900200664467315	34.9078926196958
256	-0.93459573643267	0.191424367416377	0.0142362114272731	0.405825653923985	1	1	0	1	0.691119182752168	44.8486273253128
257	-0.893036131649892	0.179931423820906	-0.0259936910793437	0.306029049699759	1	1	0	1	0.625998059404383	42.7234857679278
258	-0.99915526980484	0.165765665449744	0.0528709555561521	0.301556975182986	1	1	0	1	0.600504968707037	41.4494324590393
259	-0.874018664017171	0.182580738728836	0.0379829810743722	0.340902734544969	1	1	0	1	0.760421957156996	54.4149338912399
260	-0.90092387959238	0.0970284008992738	-0.00848774258259212	0.283754825177929	1	1	0	1	0.616682111752054	48.1016316547197
261	-0.908754348995805	0.192814049538892	-0.00593361602988262	0.326517988057764	1	1	0	1	0.638402613788192	41.6443190244441
262	-0.921191767477408	0.189156422582427	-0.0179050242785644	0.308383428198459	1	1	0	1	0.667444892351603	46.0865202194407
263	-0.928888490157464	0.17173691575006	-0.0351376866322688	0.395369112245482	1	1	0	1	1.10718575884452	39.131449575494
264	-1.00589051757393	0.157386763826761	-0.0442433834394684	0.362811859003224	1	1	0	1	1.05839140741273	52.9379368137177
265	-1.03163704347837	0.211799244212326	-0.0394013366127538	0.413755280000889	1	1	0	1	0.769657315144283	50.2384976319534
266	-0.87391045471665	0.189259792176073	0.0104225415878918	0.254418646963727	1	1	0	1	0.934050754031987	51.9759303948649
267	-0.944022677978705	0.203525778988733	-0.0366455206111581	0.262425709449275	1	1	0	1	0.648632423551542	43.5454333987149
268	-0.931687578319474	0.183142390618538	-0.0497993171018528	0.293442183801862	1	1	0	1	1.01711128564131	46.6632014362422
269	-0.928823210334785	0.175135462173957	-0.0301062158034774	0.273646653654706	1	1	0	1	0.734795492421901	49.3472507439801
270	-0.920537000692754	0.174427482777447	-0.0832322518371168	0.310464206798554	1	1	1	1	0.723282110122257	48.5758388246636
271	-0.891216992064225	0.200472293132387	-0.0555250071183771	0.306652475143327	1	1	1	1	0.71851276048994	42.0252694910429
272	-0.890162724562628	0.134848267203553	-0.0546112705539751	0.368696083909816	1	1	0	1	0.73794713402402	45.7620373085184
273	-0.973841846555148	0.161471689965807	-0.00749147225331217	0.361846180342163	1	1	0	1	0.869698695182718	44.0166852004269
274	-0.99204467926096	0.234297860787364	-0.0356795497345042	0.333368932241874	1	1	1	1	0.839733743898898	45.9771230761505
275	-0.962024605073506	0.311177254578515	-0.000262197986670926	0.254743193301055	1	1	0	1	0.756360837621334	50.1928680510254
276	-0.892113259856928	0.171471086656914	-0.045882468599794	0.37004617784933	1	1	0	1	0.932524133320246	50.560987361484
277	-0.85955722018239	0.166116511089497	-0.0533508630201629	0.327728967563503	1	1	0	1	0.678868049874993	49.2909212948819
278	-0.897394667574992	0.0987797414369558	-0.0108761062856547	0.254264735771433	1	1	0	1	0.670782745152415	52.2918782448502
279	-0.921570124884789	0.196264129451664	-0.0244953646558259	0.333459871657939	1	1	0	1	0.688953104684018	54.9829958391215
280	-0.858659701247857	0.206560958693175	0.0183819326098908	0.291727782809086	1	1	0	1	0.730166579554486	46.7497855716719
281	-0.97170028622387	0.198798841373083	-0.0376349195197106	0.205528285169033	1	1	1	1	0.934488100357805	43.5097157335803
282	-0.883158747538329	0.197986893812568	-0.0073061364293352	0.196901111742602	1	1	0	1	0.651673117721304	48.5102870053791
283	-0.893517917279849	0.119562917628819	-0.00380550014919823	0.275087304758669	1	1	0	1	0.790562923697781	39.9039617649464
284	-0.791164406964705	0.244029466897961	-0.00958725636457124	0.306763772782727	1	1	0	1	0.623287518260018	52.7751543926269
285	-0.945684964559506	0.228047999297816	-0.0580972149611556	0.250391368152797	1	1	0	1	0.913532715228306	50.8103496017498
286	-0.983376107294094	0.161739678285739	0.0575131499333711	0.290597451999111	1	1	0	1	0.667518206855424	50.841497150273
287	-0.909599641687088	0.305493732720989	-0.000544793674630493	0.285858537110427	1	1	0	1	0.769331487852863	51.9836668022129
288	-0.94637718562048	0.2180934624391	-0.0081851270450459	0.289167410061045	1	1	0	1	0.829846307968211	43.3339426687462
289	-0.992488209965043	0.201145877387177	-0.0491120509369209	0.313433622617077	1	1	1	1	0.795119555475472	43.6089504903001
290	-0.85615446910051	0.041385368270056	-0.00972128955277649	0.222576060311939	1	0	0	1	0.659662225377194	53.3111794037242
291	-0.887590364788898	0.125817413707482	-0.0127922801113128	0.339254025573278	1	0	0	1	1.08972734519333	45.1707496687176
292	-1.04535523813691	0.0379069344054385	-0.0404217028253661	0.38214215769496	1	0	0	1	1.37957485795668	47.0646360770483
293	-0.95621897888239	0.0936586544566612	0.0345493954341992	0.308845484359324	1	1	0	1	1.27851634842237	48.0676361210935
294	-0.850548068949671	0.0829740064364286	0.0616468757660156	0.30615329757126	1	0	1	1	0.838109759471874	39.9580619481493
295	-0.919411048204816	0.00170024977057938	0.0597993816668802	0.287063315416341	1	0	1	1	0.836596806774171	44.9704336447478
296	-0.924612938730007	0.0957519911799644	-0.118948238837216	0.326611708489124	1	0	1	1	0.830042858672195	46.7395288140352
297	-0.830004528176223	0.0750660124032125	-0.066948982606969	0.414956190028642	1	0	1	1	0.862285063198605	42.9945615971678
298	-0.915369937430394	0.0163650252278329	-0.020151454732208	0.270912726919261	1	0	0	1	0.818926575206919	48.3908960530054
299	-0.972447010230482	0.082881758090252	-0.0482216973164767	0.297457632191677	1	0	0	1	0.71597338390461	44.7944591554273
300	-0.953043770381551	0.0538202076584578	0.0186052958817574	0.303558594641648	1	0	0	1	0.589914863586228	40.0236301744311
301	-0.916300432073013	0.0725553912390226	-0.0300831080570138	0.348199149928066	1	0	0	1	1.01163904618699	41.2292270118197
302	-0.774433166116407	0.0628570120909679	-0.0441481580091093	0.300345693186567	1	0	0	1	1.16667113276973	45.7202268691513
303	-1.00827559589281	0.128447696467861	-0.0984714321474858	0.302771354405887	1	1	0	1	1.05737057231207	48.0213338457303
304	-0.901456057389551	0.23538103988772	-0.0198639834256267	0.289218691360365	1	1	0	1	0.78405887778697	39.2907007351809
305	-0.83463844336588	0.210512190436535	-0.0293477570147909	0.29934516806863	1	1	0	1	0.755693168893868	49.3147135728236
306	-1.02194518511266	0.15999463231934	-0.046060682724347	0.309741947675881	1	1	0	1	1.03562570517114	36.8915622509495
307	-0.86377424885588	0.226771309684365	-0.0755273764628492	0.359037472265773	1	1	1	1	0.733411439554036	44.9127934872411
308	-0.867402856589254	0.218823334013561	-0.018670017710703	0.29679250995627	1	1	0	1	0.762893626272108	49.495485782358
309	-0.919200215407958	0.303833035771618	-0.0266851390430387	0.340631642342075	1	1	0	1	0.653358030703115	49.9286311929559
310	-0.864406138762927	0.194076001387009	-0.031023177058512	0.234861651606122	1	1	0	1	0.614682164011123	42.3416875231648
311	-0.861038314934389	0.168243399708114	-0.018312681132866	0.228715768100151	1	1	0	1	0.792938946368078	40.4814328641865
312	-0.979295309766816	0.213693987501475	-0.0185062974685753	0.22266477608842	1	1	0	1	0.887158839734187	40.3522374488416
313	-1.00083133693433	0.294525328796658	-0.0493860401601087	0.246938870404286	1	1	0	1	0.697914706577307	48.5628980500908
314	-0.932715923426356	0.113845015223041	-0.0250273779266951	0.255293766042608	1	1	0	1	1.0688311970274	46.7167778378944
315	-0.862781435526671	0.223251849922865	0.0489266091025837	0.312352428286318	1	1	0	1	0.85092785042509	46.5161834528648
316	-0.915974584734505	0.265051622345551	0.0079493655010369	0.40776326501143	1	1	0	1	0.657454935698301	40.5713151298452
317	-0.963594879834276	0.147672930932151	0.0360868852723947	0.262272700562606	1	1	0	1	0.895842211872665	49.0590406749882
318	-0.92946369185167	0.149162942727228	-0.0288706764927665	0.362312344585194	1	1	0	1	0.631024370584011	40.2942644636286
319	-0.976306414214842	0.166350341873971	-0.000210320557226791	0.324952329817469	1	1	0	1	1.06996694867582	48.1634915932364
320	-0.906562434529793	0.175504193283229	-0.0337277764476872	0.418605635612193	1	1	0	1	0.64958543476092	44.4640878634807
321	-0.923631152717012	0.19769690755992	-0.0168664604692428	0.27242443680485	1	1	0	1	0.697833988673495	41.5012438834001
322	-0.931076722192901	0.189243478289464	-0.000365652917647447	0.260025526090476	1	1	0	1	0.682916337807226	44.2808393447942
323	-0.865302865983831	0.134860585275995	-0.02977048612573	0.36078130836884	1	1	1	1	0.592459110832538	45.5015068865194
324	-0.946633122120562	0.187633072970184	-0.0955380253788639	0.353903998807459	1	1	1	1	0.729693083814002	50.1495921976501
325	-0.945799916848413	0.155736409742634	-0.0695693613687861	0.30565386840188	1	1	0	1	0.91437283716601	41.9530096378554
326	-0.950994010284447	0.183009876714271	-0.0113853291977175	0.362141547809124	1	1	0	1	0.463327551880316	45.3721470035016
327	-0.902101265557318	0.188183571079252	-0.0197381802492787	0.290650301857852	1	1	0	1	0.672495560624273	50.4658723768
328	-0.893310237212744	0.13623724194806	-0.0636232097154258	0.206452325489558	1	1	0	1	1.23934940413787	50.3866745583958
329	-0.969066695265062	0.146743072720676	0.0439134466146187	0.404268750308321	1	1	1	1	0.789174531258112	41.5471239696458
330	-0.946479193163872	0.121567234763618	0.0426586045956049	0.366416643268944	1	1	0	1	1.04406688268537	44.5999588302021
331	-0.895828390351602	0.245216476461222	0.00458899383320099	0.289775009461242	1	1	0	1	1.13468217901869	49.5022397861345
332	-0.960609757953708	0.119046802329472	0.0275945928290039	0.240486451338602	1	1	0	1	0.772580613899279	46.9761905749584
333	-0.914284407835702	0.219375244682461	-0.0577536851353854	0.249375030999311	1	1	0	1	0.688308782505374	37.1016096962541
334	-0.920127758789765	0.184338012383968	0.01611840005601	0.280538579414961	1	1	0	1	0.569543140837113	52.7046575376231
335	-0.898069911306496	0.207449299495769	-0.0146232189723123	0.274954148473172	1	1	0	1	0.700358513657551	41.0083645094671
336	-0.978036171597508	0.238198903495684	-0.037571459692989	0.201273988849622	1	1	0	1	1.17254480096699	54.7602324781017
337	-1.04019525633703	0.184456519421864	-0.0410192405545387	0.265137546998159	1	1	0	1	0.941534750897649	51.240869933107
338	-1.0411425460979	0.230049857992423	-0.0991780419021037	0.322477067612299	1	1	1	1	1.05539409656849	44.8022195199034
339	-0.907439216216573	0.144517496608338	-0.0185385344816263	0.294356891655819	1	1	0	1	0.741673615411306	45.2024844279814
340	-0.983694412489523	0.243453405207964	-0.0503597464119513	0.349036854427426	1	1	0	1	0.818595398634059	48.126506769964
341	-0.959150145849051	0.230088225261648	-0.0399909741084945	0.387457795415265	1	1	0	1	0.627300680711982	46.2939625001773
342	-0.8947617464266	0.237847091268559	-0.07528735397048	0.309997543350203	1	1	0	1	0.862924154630743	43.5366279133416
343	-0.86554999817855	0.115117281650268	-0.0712130854898377	0.422262478417492	1	1	0	1	0.74191335198554	41.3455144758581
344	-0.957279023130033	0.154477433941824	0.05182521533719	0.29607147040033	1	1	1	1	0.621698293645845	46.9960473279
345	-0.913686913486629	0.210367554878841	0.0398629243140684	0.352538930808976	1	1	0	1	1.29148065402398	50.1358036265035
346	-0.847633173099292	0.100457275755147	0.0427775916793256	0.397809209755229	1	0	0	1	1.03827014811204	36.9507525461184
347	-0.946213117777367	0.132855326457535	-0.0608707027821798	0.312948565803839	1	1	0	1	0.836082637946519	44.2009438168406
348	-0.969077162490298	0.0728715548464755	-0.0202347998877816	0.26515648365378	1	0	0	1	0.789527463659291	46.6268969345694
349	-0.930434412584196	0.0422660005005797	-0.0816768321492815	0.220577534359752	1	0	1	1	0.825333559204767	54.4785032129085
350	-0.913701431808784	0.0707580737287019	-0.100914946393572	0.325504307536546	1	0	1	1	0.91120182848047	39.8938192745568
351	-0.952897227512647	0.0378208661111871	-0.1161236793359	0.226199445786345	1	0	1	1	0.933930134382527	45.7218480268559
352	-0.861713195086625	0.055942896191248	-0.140492088222187	0.260250305164927	1	0	1	1	1.12585959505854	46.1105169232914
353	-1.0043290808309	0.0670568419031255	-0.0627434782141622	0.244836949057893	1	0	0	1	0.937909896367054	51.4218355104602
354	-0.875849576389808	0.0188157451384335	-0.0662861943556598	0.302800446991868	1	0	0	1	0.98595189330396	50.5806303388157
355	-0.848239496952002	0.0119984156457569	-0.00716027861693353	0.249561372203289	1	0	0	1	1.12507201012974	41.0105285627612
356	-0.91138150924203	0.0286622681857388	-0.0290099872213148	0.184632108856193	1	0	1	1	1.11577462557263	40.3013075972078
357	-0.954077679158635	0.157187806126361	-0.0817172341244366	0.404616287733685	1	1	0	1	1.1479494059155	45.2712961843741
358	-0.886465769538963	0.216796873985142	0.0111806929181744	0.369220584761735	1	1	0	1	1.05143228910905	47.0159706892976
359	-0.88589870495421	0.180710703698127	0.0040813400771378	0.338903865601425	1	1	0	1	0.890867439857224	46.8763076837223
360	-0.979452272306624	0.0720316151241019	0.0130805507256804	0.244871265736428	1	1	0	1	0.730203805651305	48.0843694851976
361	-1.00444857021491	0.239856087948479	-0.044138315859315	0.33263618942526	1	1	1	1	0.867893975227118	43.7748397782021
362	-0.940022313622732	0.144655155866498	-0.0565227579509613	0.2341847509396	1	1	1	1	1.08697697855514	48.8705237492719
363	-0.875119166132501	0.254737299597027	-0.0726096601425151	0.251943012553265	1	1	0	1	0.766051152214657	48.8299802535292
364	-0.863366280773151	0.136838689838436	0.0140961679512501	0.251701914203078	1	1	0	1	0.809261326925052	42.21989210718
365	-0.87114214984381	0.213370056953031	-0.0689921416740403	0.420222677667383	1	1	1	1	1.01467064888774	40.3738535899922
366	-0.944554621208313	0.206700058176819	-0.0415450766797998	0.304654692357876	1	1	0	1	0.853349153809133	45.7965005549089
367	-0.97149986856766	0.106060723933403	-0.022319867265157	0.25517045233493	1	0	0	1	0.975694356503494	49.8503161120278
368	-0.923560749616199	0.0365410498490413	-0.101013322943828	0.389449696772205	1	0	0	1	1.11066039488742	51.7860079846644
369	-0.969114929803333	0.0534123677454228	-0.00894937751882211	0.2880986693376	1	0	0	1	0.703150627944636	50.9954899485276
370	-0.91826328148416	0.095394743925216	-0.000681539894351814	0.30449887173275	1	0	0	1	0.760978452065997	52.2497095658613
371	-0.926664957745336	0.0581497373910099	-0.0120480054085936	0.379398602245061	1	0	0	1	0.759243220522115	50.7467361844866
372	-0.857388193384476	0.0876018553263706	-0.0692351743865008	0.305222576215325	1	0	0	1	1.19707285477799	49.0473739707451
373	-0.991255994614837	0.106855950482544	-0.0321950250141674	0.19604324675995	1	1	0	1	0.972828680174261	45.528727221146
374	-1.02268492642149	0.204132451802107	-0.0247035710450629	0.337279980895486	1	1	0	1	0.988039164719088	47.2476325995492
375	-0.889105997334887	0.245719545527901	-0.0482987689091015	0.275276545713296	1	1	0	1	0.812229066048117	45.342414569801
376	-0.92109209176637	0.15293397518459	0.00145731895445001	0.356153426001874	1	1	0	1	0.99845414904635	50.9090475356384
377	-0.983821967688009	0.132437989851729	0.0518649268400977	0.236314887015483	1	1	1	1	0.804055746757606	40.9338859144738
378	-0.900417489835067	0.175550247429963	-0.0563732312527209	0.309989626952471	1	1	0	1	0.768763665796831	40.8724420482282
379	-0.868210308998371	0.150212819537873	-0.0486395877444926	0.244365638187394	1	1	0	1	0.768119775694984	44.5532214414291
380	-0.819609403561144	0.184950199321761	-0.0351697338392275	0.292884768084717	1	1	0	1	1.00974378702958	49.7142954344336
381	-0.980178492262714	0.203290606583543	-0.0137542616594424	0.354272393503559	1	1	0	1	0.852074623020635	44.2309333834503
382	-0.932790514695894	0.240103474014766	0.00547818824829768	0.29002187730334	1	1	0	1	0.522807747282523	47.3518968210916
383	-0.843461302448509	0.203732519654339	0.00966093921447382	0.31457348269518	1	1	0	1	1.00860018004326	45.0071855298365
384	-0.933006632150228	0.149970306977797	0.0154708215418345	0.359444427810252	1	1	0	1	1.12610935544465	39.4812535264189
385	-0.92724821832725	0.197526942019634	-0.0245268311770212	0.258792040011978	1	1	0	1	0.592845339799797	49.2894310526091
386	-0.886361513083797	0.185465328038586	-0.0123458134600797	0.289140736855896	1	1	0	1	0.762938971543023	49.0217918020943
387	-0.9377382545311	0.153006615923792	0.0473714074676973	0.22866113453649	1	0	0	1	1.45154783020723	47.5715034509977
388	-0.76363644332568	-0.0321498094450708	-0.0109000736187195	0.473792236315067	1	0	0	1	1.2886463759021	37.2135691512481
389	-0.889277742142765	0.0436368291721778	-0.0650127844405674	0.349866640659425	1	0	1	1	0.893168367531172	48.0036291539496
390	-0.914388634753255	0.0328494934340736	-0.0163970886361358	0.400856737170012	1	0	0	1	1.35092415980139	44.6438578481565
391	-0.929282308495027	0.110591505153674	-0.0316070442860274	0.249374914506924	1	1	0	1	0.808538294715251	46.3633504373554
392	-0.941105023204836	0.139030198832548	-0.00547338466597359	0.352674849128411	1	1	0	1	0.891819610629541	43.1489131595487
393	-0.940631883480751	0.164427832169148	-0.0454638775948784	0.266050880467862	1	1	0	1	1.0009359947119	45.5994040652024
394	-0.991169466531421	0.250830220687978	-0.0373869330783837	0.281081211217686	1	1	0	1	0.737554380027018	49.6568813625789
395	-0.923292241677339	0.141546483561441	-0.0533999340279845	0.359061027507491	1	1	1	1	0.525551825701204	48.1543963192547
396	-0.926636752957828	0.244900280223401	-0.027198999899924	0.282312472232946	1	1	0	1	0.840189001493516	50.6204358076389
397	-0.908597330084706	0.181116905985483	0.0136192122763853	0.410886340456544	1	1	0	1	0.679563435862643	43.9759897659566
398	-0.940668178055352	0.0969858974983547	-0.00632095146997424	0.345532770608447	1	1	1	1	0.827886402995398	39.0566640803863
399	-0.956268292481974	0.234758489062071	-0.0158578530462297	0.401536190599541	1	1	0	1	0.83667027545045	55.7782918942611
400	-0.953462675891125	0.234620806258025	0.00393091944637988	0.261525742996505	1	1	0	1	0.765995769010269	40.7930044295409
401	-0.931146190156545	0.213970920479741	-0.0253715284801041	0.278004194768954	1	1	1	1	0.876324560269695	45.8254813035283
402	-0.909598636867178	0.145866723928301	-0.0560578538228583	0.22265350375556	1	0	0	1	0.858137797530595	47.5874152315137
403	-0.97272957276278	0.0658327609434283	-0.0110041831172684	0.32125498714375	1	1	0	1	0.681546807723792	45.9182137796802
404	-0.910704878383689	0.236158920431357	-0.00180521640359887	0.321722414615842	1	1	0	1	0.660317260452403	45.7948029373026
405	-0.885041879048919	0.210756607658076	-0.0834108746794345	0.395465878853195	1	1	0	1	0.734107923383888	48.8124659195458
406	-0.87086382506961	0.0914021495321603	-0.031835111364838	0.319227226331341	1	0	0	1	0.774250324718681	44.517884787112
407	-0.956322426787927	0.117195148831658	-0.0302760004764573	0.317997598740649	1	1	0	1	0.792499054652031	37.8687681887173
408	-0.972020338317213	0.149976435817473	0.0295785209144374	0.308320009519692	1	1	0	1	1.10053013479423	43.7727934840842
409	-0.853431336258616	0.178943105439381	0.0695357449715878	0.396674271390346	1	1	0	1	0.880047681335752	50.6937175248109
410	-0.916050335191942	0.160436664941121	0.0240602001181185	0.378604207915462	1	1	0	1	0.853159609217167	40.8123882430006
411	-0.976481231647023	0.297183869976309	-0.00617404701053595	0.297049637151791	1	1	0	1	0.806357166201691	49.0922277224413
412	-0.890891041432207	0.191543530769824	-0.0354008338129202	0.310963036056599	1	1	1	1	0.575728369002003	54.967925548574
413	-1.07932574230137	0.149347783375785	-0.0608946830431585	0.284526481824225	1	1	0	1	0.757936281927171	47.2842062575349
414	-0.908002053050954	0.155888077438567	-0.0326144017310666	0.359819571137179	1	1	0	1	0.641571141046676	50.0722827239123
415	-0.897293411156455	0.192337589923451	-0.0180276232127343	0.301390390950232	1	1	0	1	0.677923368292255	49.3572484922398
416	-0.914466738649728	0.232566719025057	-0.0150545948033	0.330610981754942	1	1	0	1	0.566708263633404	51.5657496216223
417	-0.960212496200697	0.1487426815121	-0.021397798212495	0.277530509288439	1	0	0	1	1.30628699134343	44.6617595238384
418	-0.768776900651487	0.0140687604198069	-0.0831847745933959	0.232624569496847	1	0	1	1	1.22893758261371	46.2183240513087
419	-0.910819577639445	0.0183514259189088	-0.0966887755782139	0.212050084949976	1	0	1	1	1.12292750415228	43.7194769974902
420	-0.939426049154409	-0.0132361692651941	0.0222034286783276	0.313306020855758	1	0	0	1	1.03811821926103	48.2141124803365
421	-1.03672073776961	0.08574187251532	0.00287797437935228	0.229029840001452	1	1	0	1	0.717135216655824	39.776021229208
422	-0.920728304826087	0.14058268557474	-0.0645707965280425	0.289517813140487	1	1	1	1	0.702906209562683	50.6817613351163
423	-0.866428227479505	0.193933984194634	-0.127720749374811	0.33498024205999	1	1	1	1	0.763266512981683	41.9761189743371
424	-0.96013264136905	0.250773831644829	-0.136543077590166	0.339142812741838	1	1	1	1	0.961790175941326	37.9626943407954
425	-0.915663757911164	0.184716703871927	0.00315312659334498	0.31307001089706	1	1	0	1	0.567996929537514	47.2480761087369
426	-0.948990413078101	0.192787849217619	-0.0161021791245556	0.280694758305409	1	1	0	1	0.702203409671502	53.0663646235944
427	-0.900499252943977	0.247383535206204	-0.0124296341036569	0.302350815474824	1	1	0	1	0.784549036691747	46.1206708971401
428	-0.973920671858711	0.218176611445636	-0.0689156429308223	0.25538687797445	1	1	0	1	0.812347652660118	43.8984838710487
429	-0.910678151545152	0.138717566506778	0.013008438804963	0.395588367942722	1	1	0	1	0.993381489963457	49.1316308765751
430	-1.0479065095673	0.154188472502416	0.00382090669367624	0.274142884000859	1	1	0	1	0.656311434513575	46.4067397886619
431	-0.93653850863418	0.201879991143762	-0.00867148230528853	0.309578233294289	1	1	0	1	0.723277636994198	49.1655080325432
432	-0.840234720255346	0.201166981912246	-0.0302789978897892	0.331594695185009	1	1	0	1	0.55309736206571	47.4844156682964
433	-0.897316294237202	0.121241085405202	-0.00370303263101051	0.341007897497121	1	1	1	1	0.706314664854909	50.234772595195
434	-0.998856566345682	0.262928634396157	0.0178056217154744	0.251208421948966	1	1	0	1	0.845346632159231	53.3646651146556
435	-0.840748814956976	0.163972344143633	0.0392991887740612	0.323525928426714	1	1	0	1	0.746364979355279	41.566309888723
436	-0.881976568739104	0.0959750243130442	0.0397437307345216	0.240432443701703	1	1	0	1	0.756429527673037	51.3149972237535
437	-0.842500923392275	0.174962527938341	0.00433077423498601	0.285003889012914	1	1	0	1	0.896751661475494	45.0151540979718
438	-0.936473839876759	0.269211428759532	-0.0268752709086975	0.269099422630633	1	1	0	1	0.718193416201033	50.7802482907156
439	-0.882629638051609	0.185527349940781	-0.0149566820600465	0.265686954642647	1	1	0	1	0.732272117664558	51.5786743639192
440	-0.899901206241622	0.171283678912517	-0.0299679842192493	0.278323145579268	1	1	0	1	0.901185440500908	45.2660499736633
441	-0.922302447873534	0.11511980558482	0.00499349950447414	0.343729501978167	1	1	0	1	0.708418940553113	50.4863389062187
442	-0.962043725105815	0.24099523053177	-0.0210596741355771	0.273374541778266	1	1	0	1	0.736168436243043	49.2854611193923
443	-1.01898894352514	0.141252921249681	-0.00881210806387593	0.278354417809396	1	1	0	1	0.687181185925048	47.8223263246678
444	-0.91529102053772	0.264618314860449	-0.0599124403955861	0.242740701160753	1	1	0	1	0.731311487539985	39.8456791944872
445	-0.910292970091634	0.100312748756857	-0.00376141143470995	0.293490552272787	1	1	0	1	0.632449842422195	51.2478308851318
446	-0.947657142388836	0.123276578328514	0.0021161635893613	0.354939181834782	1	1	0	1	0.714765600940607	39.3519447558944
447	-0.900307210746026	0.222511320432275	-0.000396620615009466	0.325738371304768	1	1	0	1	0.884106567178455	30.4270315324332
448	-0.956061812657421	0.220265349479657	0.0105201591378351	0.235926890310336	1	1	0	1	0.807327152902948	34.9399296735831
449	-0.946430722247525	0.225317362908514	-0.00031301395533693	0.304472078657591	1	1	0	1	0.761911002256825	42.9834342832871
450	-0.942877645063266	0.185836481403334	-0.0374826499483708	0.31160433362974	1	1	0	1	0.876061446335539	44.4443698359377
451	-0.841635856409087	0.174391219677217	0.0135993112941711	0.295418503531291	1	1	0	1	1.13601381987243	39.3632458322397
452	-0.920667535902569	0.225928029615308	-0.0369984310643677	0.20500041479246	1	1	0	1	0.697343816267091	44.2492564256395
453	-0.92380977376571	0.171182915393093	0.00186258628451884	0.322015930713718	1	1	0	1	0.657886847048879	51.4559570526263
454	-0.889045912492936	0.191483089718781	0.00577289386398583	0.346593363958269	1	1	0	1	0.746871212949664	50.5295767679453
455	-0.975591356073807	0.195012447640903	0.0417597936851804	0.469249234220054	1	1	0	1	1.07093296776115	48.549644770345
456	-0.778375758540962	0.178596991211892	0.107447058435405	0.391476210758727	1	1	1	1	0.960003907981292	52.2751397696877
457	-0.908216560836363	0.158406563532706	0.0162433058530982	0.261698883850823	1	1	0	1	0.934768579525501	43.0808597784819
458	-0.889287726271379	0.131365530664433	-0.0080056571720486	0.336544779781866	1	1	0	1	0.867839585717082	39.1265459375538
459	-0.921103836506107	0.221070353776688	-0.0120488026904458	0.315263760710726	1	1	0	1	0.599725702928397	51.7593838926609
460	-0.944464403543377	0.145299827232771	-0.000518868682432728	0.28651454783695	1	1	0	1	0.634427936252027	51.3639480922072
461	-0.927490231149614	0.183879947256265	-0.0432757907517972	0.310859905425344	1	1	0	1	0.924691544869957	52.1114071329152
462	-0.983388653030509	0.258487593486276	0.0258722726834848	0.247907366130468	1	1	0	1	0.93147660472268	45.1403567436883
463	-0.874621228150442	0.289627895494925	0.0581824571230531	0.341127054872549	1	1	0	1	0.89726340712041	47.3917219044141
464	-0.893676399459528	0.237826747354812	-0.0462360109939375	0.36585191429616	1	1	0	1	0.573526772818918	47.5444835460734
465	-0.922288898629814	0.267813491057343	-0.0143160737279748	0.284984017927475	1	1	0	1	0.621790796003306	46.2414157100759
466	-0.91950233403496	0.214546048823787	0.0271929755378417	0.338930304334537	1	1	0	1	0.70620185644781	56.7656977146699
467	-0.852625140447253	0.0984882592221317	-0.0583269215748878	0.350652449532596	1	0	1	1	0.848229489635532	50.2567192045406
468	-0.925214321584295	0.0658340647864022	-0.0176640915538354	0.441771683404691	1	0	0	1	0.926069387542776	42.5866386377635
469	-0.93340222014642	0.0511272066931801	-0.0353814484995937	0.364778301882169	1	0	0	1	1.11990952650621	54.7488400673173
470	-0.880307751119187	0.079742036974341	-0.0741955272496411	0.300912943959499	1	0	0	1	0.997938617791041	45.0200295795808
471	-0.902411370639153	0.0441605383447493	-0.0410674722787933	0.321977547117899	1	0	0	1	0.737381427098755	49.8339959886701
472	-0.876361156535137	0.0566927055637579	-0.038727679956324	0.268512417753251	1	0	0	1	0.87384705181716	48.0722144723114
473	-1.00102548495419	0.0797579445743178	0.0201131799017344	0.178046076866821	1	0	0	1	1.38904594759401	48.319163331561
474	-0.916073160042844	-0.0100058540521527	-0.0878553570329472	0.2953640147172	1	0	1	1	0.663219312330823	40.8260399731141
475	-0.844449682300961	0.0780490515287849	-0.0120424576377345	0.23492481506058	1	0	0	1	1.09061176914585	39.0964550585611
476	-0.85631213126712	0.0780631718613541	-0.0303880107138075	0.272998145178383	1	0	0	1	0.933572489852008	39.0685812987853
477	-0.996390346491589	0.0801733173556264	-0.0767805758486696	0.280339656596471	1	0	0	1	0.807442601574131	47.6338198970215
478	-0.974056891109071	0.123390118041783	-0.0696146314488528	0.307278859948109	1	1	0	1	1.16756860062837	47.2387453402096
479	-1.04085662037952	0.112421193396141	-0.0389159063142121	0.213338886714254	1	1	0	1	0.800651191551758	40.0758718818023
480	-0.895495386795816	0.208639113409129	0.00298228680966925	0.353259307352005	1	1	1	1	0.74844454694676	48.3643555025811
481	-0.965991171476779	0.132514454228427	-0.0411164081993431	0.333401358786603	1	1	1	1	0.645435050186044	49.0683818133839
482	-0.943273192173772	0.176487866211004	-0.0146073609549076	0.322995699586432	1	1	0	1	0.590524213329818	33.5318807817972
483	-0.955739172267668	0.141052341461786	-0.0056026904586447	0.283851822034141	1	1	0	1	0.950457536127227	46.971680085414
484	-0.985573755392438	0.165157744997367	-0.00617575355206809	0.284231820583589	1	1	0	1	1.12604058331143	49.0573832881701
485	-0.953848173614154	0.232616527509792	0.0411275494770133	0.269226934997928	1	1	0	1	0.707915120320931	47.6828468017085
486	-1.03019865792441	0.104859268624546	-0.0428275651015234	0.279870362916741	1	1	0	1	0.698409901087837	50.3444132077778
487	-0.923082993968963	0.120295608254097	-0.038747724746593	0.322293894962093	1	1	1	1	0.984534050197226	44.3984439462242
488	-0.962958473194482	0.12953606522724	0.010877910533865	0.165411780034089	1	1	0	1	0.834941240952153	43.7033378714942
489	-0.89526071644443	0.0599164058699921	0.0064263930953511	0.242309680331037	1	0	0	1	0.660389877549463	49.0456825131081
490	-0.93831025108303	0.051742482366355	-0.0323992257454774	0.313992897679742	1	0	0	1	0.890228868185322	44.9262992129238
491	-0.861344589133325	0.0939567781418163	0.0353455714717886	0.290422294799094	1	1	0	1	0.746952266167684	51.7231560430005
492	-0.873572218370928	0.247012737377455	-0.0482841618720428	0.290938803928236	1	1	0	1	0.775368486236438	42.2555259608567
493	-0.896277856363243	0.237469558863724	-0.0580587902890196	0.301188731709838	1	1	0	1	0.741775832193422	42.0181315225342
494	-0.920198319791187	0.286640428696793	-0.0397819284349156	0.3110040202171	1	1	0	1	0.9710105208369	53.3979052202426
495	-0.850698811295039	0.212725200880337	-0.105106617369723	0.379573775856019	1	1	1	1	0.863011203817484	39.3298035726275
496	-0.91125102149514	0.260856440269678	-0.133211763675744	0.280421664332428	1	1	1	1	0.777239139015184	49.6715842106624
497	-0.861114371900275	0.203990777430543	-0.0872315642071683	0.26624145730906	1	1	1	1	0.690700013335477	48.61471242082
498	-0.941754084418659	0.214768232349434	-0.0462930822761186	0.259913803273977	1	1	1	1	0.622653118055279	51.827209498832
499	-0.924376713317116	0.158337899658137	0.0557828229530359	0.310400423503736	1	1	0	1	0.743424523734898	48.2139451483856
500	-0.87588152149094	0.247429451783465	-0.014863918467029	0.323868617490543	1	1	0	1	0.832074834370545	48.1847551961449
501	-0.882541897683007	0.234047396188508	-0.0214772106047777	0.199222172932805	1	1	0	1	0.961527743428	40.8195009993144
502	-0.881827601904395	0.262397344092908	-0.0233377359519671	0.322676831319435	1	1	0	1	0.737958820222689	53.4394943104687
503	-0.874567748748268	0.215091098672615	-0.0480642304879458	0.243995484693668	1	1	0	1	0.666332591820932	42.4437032117403
504	-0.94365897969446	0.148121793235269	-0.0409323393468138	0.278101001877582	1	1	0	1	0.619022228769563	50.2008573631396
505	-0.917797508860687	0.182378737099003	0.000486605721110588	0.339100596656702	1	1	0	1	0.664404438652882	46.2055281141609
506	-0.981043159090105	0.13405808594176	-0.0261363518368145	0.276277742702596	1	1	0	1	0.799773275687406	49.1088697842101
507	-0.991583326687591	0.12148270909213	-0.0418464227482896	0.327120687831243	1	1	0	1	0.756689646378773	46.429729224116
508	-0.958167299353154	0.158315027558337	-0.0395044200638611	0.256430296436042	1	1	0	1	0.84855737813493	45.9976660394184
509	-0.925302455646956	0.221927161816189	-0.0159932850382183	0.240179853357974	1	1	0	1	0.664284056961353	54.8463840600982
510	-0.937239661463997	0.0699139649353579	0.0516456009778948	0.36138556867007	1	0	1	1	1.08930261461815	48.9242212012233
511	-0.961235283281204	0.0309827220498205	-0.0806771489541446	0.34708044434534	1	0	0	1	0.726482485826484	47.034282968601
512	-0.961238227553448	0.104714617658773	-0.0153196890550965	0.333914769107803	1	1	0	1	1.05305730786024	50.7122237514792
513	-1.15512309257137	0.11282885761344	-0.0895734863955187	0.237146884666079	1	0	1	1	1.41451079247846	53.149911321147
514	-0.896919429371626	0.0883430790307212	0.0136709799357944	0.336574709961134	1	0	1	1	1.18710950832836	54.4576153152659
515	-0.823331988846477	0.0375440825688236	-0.0770600515040521	0.359458136712825	1	0	1	1	0.732469318759402	50.1444722691539
516	-1.00715745767858	0.0344609637998685	0.0097286827783361	0.313957482570112	1	0	1	1	0.797771338650812	50.4447453446854
517	-0.887772510382655	-0.000692697975521818	0.0396838877596264	0.270916404454081	1	0	0	1	1.16663615810616	45.4239050771088
518	-0.945168104186121	0.0389561424661786	-0.00730339014513552	0.303776581873464	1	0	0	1	0.596075862353836	51.6655607671388
519	-0.969699000741509	0.113773500137185	-0.0432159692895897	0.342995223393237	1	1	0	1	0.790828446377778	53.6358897168586
520	-0.937701080769499	0.280455373447781	-0.0489862308512964	0.330801662884622	1	1	1	1	0.604308129724749	44.0310393455333
521	-0.910720199371207	0.149975157166064	-0.0734049494054536	0.372583698087969	1	1	0	1	0.67850050544395	41.1102145456255
522	-0.883864121585404	0.157170509149835	0.012950246001034	0.362607895111027	1	1	0	1	0.802449051088262	49.3832394551901
523	-0.882024925309243	0.172224627193596	-0.0527066586283522	0.215926796588511	1	1	0	1	0.857129950168994	48.3425318848086
524	-0.965461770907186	0.194154186539235	-0.0170248460005835	0.310390158846629	1	1	0	1	0.728846248387681	45.9804442998014
525	-0.94219658669703	0.157764304238818	-0.00037870941545543	0.363579519849343	1	1	0	1	0.933713885758357	41.9900435710389
526	-0.998053231499297	0.0671892827579306	-0.0266126900706294	0.274790125091704	1	0	0	1	0.789854489958873	50.3447241909979
527	-1.02021987901185	0.0664770301697071	-0.0601104627936486	0.317909450625104	1	0	1	1	0.795423364602833	45.9889649441452
528	-0.946121512448174	0.0812058903101243	-0.0909976533972398	0.354877559949564	1	0	1	1	0.74996877875275	35.5078474679
529	-0.91087907449445	0.100136718527174	-0.145933390714345	0.308980979639834	1	1	1	1	0.824295533368912	44.5707425071121
530	-0.977593447594834	0.166085407573632	-0.0197691789247048	0.357793365136029	1	1	0	1	0.820454206378284	41.4089575518045
531	-0.859640676620701	0.105588903154609	0.0150468782196268	0.271549907451398	1	1	1	1	1.02037835688484	33.9217633378722
532	-0.942670595920786	0.238165768697777	-0.0448167963287991	0.238102930629682	1	1	0	1	0.944816101070701	58.0007427989987
533	-0.952465944652238	0.138135139602857	-0.00438061923416837	0.359929969985994	1	1	0	1	0.783679679044961	50.5164784421042
534	-0.883600101038512	0.142390444008889	0.00785158604968735	0.345182919480286	1	1	0	1	0.577456451528492	43.9398879240442
535	-0.920901302805666	0.126416859818092	-0.00619612009221729	0.309371314685267	1	1	0	1	0.966057554142683	39.3695376951364
536	-0.916556948804565	0.0931656826198964	-0.000125052577133292	0.291135618398294	1	1	0	1	0.781639505249346	46.7919784318192
537	-0.896058289174027	0.202753014759251	-0.00301766034774926	0.394152151576294	1	1	0	1	0.846137146216005	44.769838708292
538	-0.873406396208038	0.147563696777943	0.00491705024375369	0.275012919350672	1	1	0	1	0.534291226216704	49.0678634995001
539	-0.943597193164803	0.229308380180991	-0.0173145090802909	0.319684878046824	1	1	0	1	0.763525399460386	49.4066812267033
540	-0.872653839040297	0.247412883854149	-0.0322741799671307	0.435409296486851	1	1	0	1	0.923985558847414	50.9343365418434
541	-0.897058719616391	0.169981376767166	-0.0846982319222285	0.277761809651746	1	1	0	1	0.831550321708021	42.1748216049174
542	-0.955990179804449	0.233547917386359	-0.0377247274123762	0.295160194298846	1	1	0	1	0.808363595278874	49.1446503090217
543	-1.0131396483841	0.154469794144743	-0.0121125799927453	0.261661938676593	1	1	0	1	0.646479707715905	41.8570725979959
544	-0.990446785153965	0.194801991160448	-0.0261695335711235	0.364461984281662	1	1	0	1	0.599960935754869	54.2977562052661
545	-0.831501089586514	0.203648819314022	0.000234491346350761	0.28918883878835	1	1	0	1	0.886499301771124	46.2877657234317
546	-0.860647871778745	0.191262008672177	-0.0355180696146251	0.253570631122172	1	1	1	1	0.675334644387887	40.5316150579475
547	-0.944330613587569	0.14344478086473	-0.058084436348239	0.281901799356286	1	1	0	1	0.751106140086083	51.3623776358036
548	-0.9779287294862	0.0695125267016789	0.0163464290648465	0.348410712556475	1	0	0	1	0.794782978690576	45.6827880016455
549	-0.978565603369659	0.0432201216505389	0.00708481888512609	0.261621207802429	1	0	0	1	0.883925598789958	44.3081950399151
550	-0.944510324286559	0.101038276186423	0.00494425279314647	0.318822565438011	1	1	0	1	0.884984729894053	33.2285998444302
551	-0.947597709418551	0.156527022693788	-0.0356660369699938	0.342865975273964	1	1	1	1	0.619280855145681	44.9752886833073
552	-0.919635827159081	0.193900507866769	-0.0379254567211627	0.282922829171075	1	1	0	1	0.482352315810248	55.0964583445224
553	-0.852925440553713	0.211169916958302	-0.0343753611669902	0.321438647115408	1	1	0	1	0.849891737085581	41.6310621601535
554	-0.889937411638762	0.222457854127708	-0.0573936109413714	0.252733338250115	1	1	0	1	0.773187439005141	41.4678268563041
555	-0.887571224210105	0.17857794626049	-0.0387387301072661	0.247958508037305	1	1	0	1	0.831715803249237	46.6144320752254
556	-0.869249753829898	0.203672764790952	-0.0187420437683048	0.289646342085299	1	1	0	1	0.812596343657598	39.3018327322982
557	-0.958951471269718	0.200094490358053	-0.0288904055106554	0.159283956473391	1	1	0	1	0.967992747396649	44.4240266287407
558	-1.04399952885215	0.238400039403651	-0.0727657536308567	0.219911077567673	1	1	0	1	0.893616262561055	52.8638234499048
559	-0.924116061799263	0.155283760203913	0.0051458214047096	0.33854357393526	1	1	0	1	0.792682317058156	48.7901945301336
560	-0.927457703062387	0.236453495696696	-0.0666100519355195	0.379767396379105	1	1	0	1	0.865986308010026	49.3182128302108
561	-0.949379964068842	0.0724052273026329	-0.00449563131299349	0.239101414261131	1	0	0	1	1.00430522504445	46.6969713912942
562	-0.983997765126294	0.113566965297536	-0.011459211035183	0.301780049970495	1	0	1	1	0.960199984838701	45.5451756412368
563	-0.934920545592237	0.040621806613248	-0.109815323316244	0.303044116605997	1	1	1	1	0.847515874213464	43.7487792738709
564	-0.87325686738666	0.204909298150683	0.0767689101631888	0.273699526082103	1	1	0	1	0.993401729234627	40.2774055436314
565	-0.775811676198362	0.153568490482377	-0.0597334758769103	0.335211862164402	1	1	0	1	1.03289906621936	46.036522528417
566	-0.94637002283975	0.22982144951287	-0.0341105852009947	0.332154395720879	1	1	1	1	0.495837687343188	52.9062270687088
567	-0.846607366175488	0.195944609991527	-0.118521154238187	0.291078635299779	1	1	0	1	1.41497353451964	43.2760673481203
568	-0.988222708008806	0.195671395968887	0.0571841309353997	0.244753321540969	1	1	0	1	0.694658128614038	42.1096104927775
569	-0.961867174928418	0.209568630107967	0.0238068711183864	0.232945493230882	1	1	0	1	0.702263663017947	46.6032657302331
570	-1.01418175381422	0.156798089722817	-0.0423756682411898	0.325241013412794	1	1	0	1	0.719180627973802	44.3565044661206
571	-0.892434345997249	0.143137997575768	0.000938002554936061	0.233488490955586	1	1	0	1	0.908345050604153	42.3399121201146
572	-0.977100067957856	0.162324877990258	0.0185785348186616	0.21121230206388	1	1	0	1	0.724918101844267	48.635418769916
573	-0.803220160509283	0.226688050049683	0.0334518416914167	0.294515164927356	1	1	0	1	0.953388258194426	53.0863300643681
574	-0.836388639521742	0.23679937331935	-0.0164549406155956	0.212954446873729	1	1	0	1	0.950999672659046	43.5649210769424
575	-0.991120289234373	0.281549647984681	-0.0361134114958441	0.282583845176769	1	1	0	1	0.856220134037939	50.9981852415026
576	-0.862162489111958	0.156403107705018	-0.0367608579178888	0.37234489763189	1	1	0	1	0.640505889705453	46.1700826056007
577	-0.960415218308405	0.271207024470294	-0.0567708973462065	0.279756136331557	1	1	1	1	0.764881569851687	58.4060333424851
578	-0.952350874487833	0.187435054175453	-0.0770357265350827	0.340012258412516	1	1	1	1	0.775068582748709	48.7926342810861
579	-0.936805591084702	0.158218939988927	-0.0407320312038106	0.392629088809927	1	1	0	1	0.736102647278208	41.0799868336519
580	-0.981553600697119	0.183590451256061	0.0294276188184948	0.273887242843699	1	1	0	1	0.693078579476732	49.3105939494393
581	-0.968766933694314	0.136948650733696	0.0175346677801519	0.35087269784057	1	1	0	1	1.05482137063752	53.2967640579746
582	-0.959986464172366	0.0958233866807286	-0.0582945080969888	0.257924342904823	1	0	0	1	0.571774405842985	49.7114151709162
583	-0.866099150229495	0.0944540374923356	0.0144671189560284	0.23621788299248	1	1	0	1	0.613120448093192	42.3275101753854
584	-0.969176076079219	0.15962706853932	-0.0195827597833459	0.227050303044367	1	1	0	1	0.720849567677157	44.3239916176254
585	-0.857659569073633	0.105518885336228	-0.0323834213085846	0.206222512349935	1	1	1	1	0.90557842491672	40.0406369988554
586	-0.844445294554464	0.161354670819536	-0.015475325441818	0.352968670666334	1	1	0	1	0.969756065069854	46.328724399946
587	-0.968039048931476	0.183998896280199	0.0325624378577316	0.310727385854297	1	1	0	1	0.844349312970123	50.5333800753844
588	-0.923066187364141	0.141848702211889	-0.0197530294091556	0.340165340222531	1	1	0	1	0.745083226988231	44.7992575706603
589	-1.0317416470724	0.214008569410349	0.010677028152654	0.294149767426706	1	1	0	1	1.04502066899527	47.8231209459891
590	-0.844641937193109	0.28225800629078	-0.0367763511066636	0.231651717184539	1	1	0	1	0.948831698193082	45.9508527744944
591	-0.784076179852937	0.193164455930941	-0.0267666052703699	0.317613278741815	1	1	0	1	1.55757105176317	35.8324553067047
592	-0.965312630864092	0.19616679568011	-0.0210176809085591	0.275677030041038	1	1	0	1	0.678769600993648	45.9357247126822
593	-1.0488250032419	0.261209424838074	-0.00706988223795629	0.28301414570413	1	1	0	1	0.943500387318961	42.563182939275
594	-0.920000047281907	0.271932663248919	-0.0136287979214058	0.22745992789383	1	1	0	1	0.73404812065909	49.2997550281735
595	-0.955564217888104	0.206735677457146	-0.0633024981990277	0.28478010083456	1	1	0	1	0.777106462237586	51.9155466578883
596	-0.907787721970116	0.250183108003296	0.0346195724174554	0.28227140770873	1	1	0	1	0.826534053493364	40.8681865148043
597	-0.881221187795672	0.238279160680674	0.0171083024214519	0.250599427892505	1	1	0	1	0.664222457584891	48.2578380073136
598	-0.914250214968055	0.199346776087948	-0.0677401650139629	0.346772017019312	1	1	1	1	0.946602479371017	45.4822763473302
599	-0.964583542336604	0.181970029029118	0.0288674393451409	0.390616586610085	1	1	0	1	1.42263139203046	45.4226915856612
600	-0.99147006721244	0.156862769440775	0.0391631217172512	0.296361537273932	1	1	0	1	0.847097495333733	40.2055898023736
601	-0.975591396396171	0.189067971933025	-0.0745818778741599	0.370690761006179	1	1	0	1	0.695976033734972	45.9338974098355
602	-0.949639994389175	0.218382770634378	-0.0334874966232838	0.374066910450857	1	1	0	1	0.784615006464097	48.2136301376289
603	-0.846756857810142	0.233649566893439	0.0276205437992609	0.358872184644124	1	1	1	1	0.663396689521566	45.2783646270863
604	-0.845064108997239	0.163510353112855	-0.0161621719877621	0.27926744537473	1	1	0	1	0.77175174180968	38.3389434855472
605	-0.92454082282914	0.150125453944946	-0.0387790020373202	0.34280702748705	1	1	0	1	0.646347164451957	47.5690453121645
606	-0.935316139444081	0.186235712066055	0.0206907584693829	0.390388840145241	1	1	0	1	0.924767866048305	45.0166026888621
607	-0.905828890633093	0.133680790538455	0.000546060017154128	0.349042525735694	1	1	0	1	0.771097040738448	34.7206297915273
608	-1.01367342549979	0.0960629584640176	0.0324245766640112	0.329924832576425	1	1	0	1	0.78727172492063	40.688455112901
609	-0.947262102449186	0.230768511890539	-0.0379140016826675	0.280882905852971	1	1	0	1	0.871514305183374	41.918633623848
610	-0.925748701520241	0.149398347596892	0.0193364613644078	0.214164806665502	1	1	0	1	0.580380313983953	37.9499009430654
611	-0.983440269930693	0.311914717171485	0.00670083762659263	0.254257193629205	1	1	1	1	1.50185310536484	47.6628720021308
612	-0.931657161513875	0.153675447552895	-0.0483997626557035	0.25628862707149	1	1	0	1	0.736200933963212	49.8145328746135
613	-0.891609813307892	0.149728663424631	-0.0396204674381626	0.318183485680301	1	1	0	1	0.645655378034766	52.2355297619586
614	-0.999624528343644	0.195699699307347	-0.0103033224118498	0.284486124153635	1	1	0	1	0.84233562287909	46.1570467479428
615	-0.92818714238241	0.183225464367933	0.017831152806765	0.301631959604109	1	1	0	1	0.6605035093886	41.7046293275846
616	-0.854567214432993	0.25137655650402	-0.0487507400529985	0.27392362506331	1	1	0	1	0.814616368247628	44.1013561269504
617	-0.885982693370021	0.147226066877438	-0.0272580972915209	0.230981657697425	1	1	1	1	0.647549381823443	48.9081354108693
618	-0.949927615872984	0.182340508678106	-0.118887593822674	0.263682978703642	1	1	1	1	0.808533683775984	39.3504313038115
619	-0.890373311995784	0.227599950002572	-0.0265709274140581	0.362445884824659	1	1	0	1	0.670787724798982	44.402624738396
620	-0.959191626560235	0.153018062930305	-0.0355699095090913	0.268727138988105	1	1	0	1	1.00947367158415	52.9820247013669
621	-0.922778127655227	0.193615039898394	-0.0200487949165762	0.24872206994289	1	1	0	1	0.677660297856981	53.0801475176054
622	-0.884857694324924	0.184393458085855	-0.011710209191422	0.267140122337288	1	1	0	1	0.694525458629818	50.3311686792234
623	-0.929207455772882	0.244233605086298	-0.0314537332435084	0.275000584787839	1	1	0	1	0.526829392515654	51.5087279590457
624	-0.951022896500758	0.18120390804614	0.00647252814336692	0.331187279933866	1	1	0	1	0.763741151921741	41.5065936498851
625	-0.896742403319423	0.197952561741688	-0.0475394326210017	0.309507834874946	1	1	0	1	0.771847980690001	50.7190643665092
626	-0.95232872755829	0.170959298438613	-0.0204405671402977	0.313330592423274	1	1	0	1	1.01726356326778	45.7866672566111
627	-0.912341557540207	0.205726473429873	-0.0352819887754034	0.394191837217043	1	1	0	1	0.95016172112346	47.5397777203464
628	-0.83894630258839	0.166314561651447	4.7349552028886e-05	0.333062336507097	1	1	0	1	0.568924040548429	43.0853094463029
629	-0.891309175989551	0.154628656583091	-0.0444932228014306	0.290316796700267	1	1	0	1	0.792373845902358	39.9911775203428
630	-0.980760849621634	0.185724049898876	-0.0157002677855669	0.238948062604665	1	1	0	1	0.787266106585292	51.4745028927278
631	-0.996729819310006	0.153279617469189	-0.0247725177442398	0.304884835723383	1	1	0	1	0.844801226786319	40.0372785238853
632	-0.835138868553965	0.151971262492955	0.0495593694305245	0.230834627738526	1	1	0	1	0.737377636104748	54.6361242416628
633	-0.988443791214335	0.233873945851134	0.0225675198018339	0.276389066531107	1	1	0	1	0.744250413775764	32.9622516858356
634	-0.872710552999399	0.153639627356024	-0.036667090525271	0.245374887383267	1	1	1	1	1.02148614958436	52.2719518298168
635	-1.01993718447312	0.177480140035607	-0.0462251918198211	0.26129226853588	1	1	0	1	0.801867464554632	40.1974203243581
636	-0.985230179365471	0.111379422454678	-0.0635156177455435	0.231042481844341	1	0	0	1	0.733845428713583	42.5915825385736
637	-1.01958697731543	0.067988297902266	0.019785642652081	0.251957790436183	1	0	0	1	0.799627790244245	43.3391295958743
638	-1.01323670402856	0.0962954720890634	-0.0176644578468003	0.339383455066599	1	1	0	1	0.801606743328169	36.2698701571824
639	-0.822589191514545	0.129854518088269	-0.0506042762454664	0.274037734533944	1	1	0	1	0.82702495006743	40.9272566980682
640	-0.856699679239197	0.20402250858735	0.00442583712328332	0.312949356529672	1	1	0	1	0.632797199979554	53.6555801974328
641	-0.944546908315328	0.129150959837613	-0.0335828318118941	0.273634526327607	1	1	0	1	0.62958821295587	46.0923604879071
642	-0.975218548678306	0.232515992721451	-0.0242318120365287	0.276744043759652	1	1	0	1	0.707871237170668	48.2291420032731
643	-0.913836461257827	0.230395572535249	0.00340452264311379	0.304751020223113	1	1	0	1	1.05497118802572	49.8130372035965
644	-0.926722875361154	0.150006369370211	0.00683348323778752	0.210328850498035	1	1	0	1	0.656866295745845	49.7593826506848
645	-0.950564471265375	0.140096346548928	-0.00220960888089247	0.288463813639521	1	1	0	1	0.638383269962471	43.506015620981
646	-0.963964019468717	0.219494464406402	-0.00507798857689432	0.36329293954967	1	1	0	1	0.757487877056278	47.394418899088
647	-0.952635501147407	0.172193797603876	-0.0281128066931061	0.270814440601608	1	1	0	1	0.785249658685315	42.9889956258522
648	-0.913196432027878	0.225603131858817	-0.00757194093728726	0.282618212312829	1	1	0	1	0.484363958345954	53.3229728020901
649	-0.954643906151312	0.13332618660599	0.0100925597883882	0.246620607195722	1	1	0	1	0.597082778293125	45.0827807479444
650	-0.899617823210585	0.139760196037703	-0.0174242442525995	0.35987047787868	1	1	1	1	0.671328109513542	47.6594322950812
651	-0.951646691214189	0.20195144107845	-0.0597032043447655	0.323121638772756	1	1	1	1	0.719367446697831	40.7181310614295
652	-0.964856093222316	0.162690983836385	-0.0908393908192466	0.311363497335529	1	1	0	1	0.710944261332802	48.3253457807684
653	-0.980435148920803	0.136254167205154	-0.0245493886059504	0.275206144986201	1	1	0	1	0.752997356040863	42.8014828375166
654	-0.89787421267546	0.210541111942736	-0.069342792021644	0.397170892231719	1	1	1	1	0.93735354646281	46.6315099176104
655	-0.889431525435918	0.23451702344155	0.0940711567852764	0.329734916039109	1	1	1	1	0.741323937253466	51.6026340848657
656	-0.934682406962146	0.14442188685502	-0.0542744575534197	0.306126512019115	1	1	0	1	0.69696052783509	48.3115655969016
657	-0.973664205380849	0.161219199083058	0.00794628027699541	0.293212972516068	1	1	0	1	0.615963601940286	41.7248664935908
658	-0.931143305320107	0.118384640126826	-0.0591864958132266	0.310278919424198	1	1	0	1	0.835514773130251	42.8362159204936
659	-0.814310628048456	0.116848984533156	-0.0169851978169297	0.283737486271796	1	1	0	1	0.678598459592601	50.7001805039976
660	-0.987276777219958	0.176506369496149	-0.0519663917816404	0.265412699128078	1	1	0	1	0.91953659694242	43.6860730562316
661	-0.858496008825988	0.311383705339916	0.0172308475294596	0.276254294958207	1	1	1	1	0.851124068766484	53.7341470987116
662	-0.983465612663074	0.324391955822092	0.0115584349235508	0.272727351131153	1	1	0	1	1.05113989416313	45.1296158763463
663	-1.02276561001669	0.173938526758768	-0.020839465844913	0.261913385706449	1	1	0	1	0.703166788540457	47.8325945397422
664	-0.910835088198503	0.166553209294903	0.00123329933599457	0.23708708115167	1	1	0	1	0.697857184459839	45.4727369718536
665	-0.871755717740634	0.149665300445693	0.0101760417088194	0.286500114180263	1	1	1	1	0.718979446577228	41.7494433696749
666	-0.934707492477853	0.161361743373776	-0.129809063416154	0.282199512468189	1	1	1	1	0.948887961930717	43.7527885682863
667	-1.01729558083114	0.183647101911726	-4.29595810054958e-05	0.273769687375875	1	1	0	1	0.695268517173084	48.1371329196335
668	-0.923802156679693	0.190703451495529	-0.081194688354401	0.34047628814121	1	1	0	1	0.970981048197258	53.8564170412078
669	-0.934972171077996	0.151875802435856	-0.0492482135016515	0.183822882858451	1	1	0	1	0.673642686423419	47.9253126908185
670	-0.931817633495077	0.166966103246579	-0.051498890808573	0.368681851092088	1	1	0	1	0.916789237974944	49.0326090660352
671	-0.9299585977242	0.0745385594843376	0.0203497788354926	0.347879772530339	1	0	0	1	1.04847013335707	47.8578146488833
672	-0.960450210361131	0.0719126831074594	-0.0228322545851154	0.325762513820096	1	0	0	1	0.810954735879275	33.6749482361001
673	-0.93976031456835	0.0509124449099717	-0.0263802687451715	0.248785985609673	1	0	0	1	0.74534159881658	47.0979162145699
674	-0.956290701137348	0.063421943226708	0.0273118650146036	0.29206001540491	1	0	0	1	0.687698028320465	49.1081305498703
675	-0.932276464575172	0.0374297398931549	-0.0154022233950226	0.262762929768376	1	0	0	1	0.966798106495522	39.2723806926655
676	-0.851841210893331	0.0290395437655585	0.0374623961953301	0.389060284660083	1	0	0	1	1.81882831243515	45.1885154119813
677	-0.961353934320133	0.0519583602869329	0.0894593275299784	0.289913229359871	1	0	1	1	1.25443548877519	36.2789964342151
678	-0.948982603834129	0.0422206419097184	0.0220631578488876	0.237583518851326	1	0	0	1	0.652853561921357	41.4961456451087
679	-0.926215197621176	0.0673697426023571	-0.00907851077351631	0.27673436537811	1	0	0	1	0.686235723150295	44.6480410740423
680	-0.928861343278993	0.12286253693611	0.0308494569911107	0.33553168593272	1	0	0	1	0.922173271765244	45.1230714354879
681	-0.902252890255046	0.0603751848372064	0.0850297273478238	0.364706191861689	1	0	0	1	1.30077835348106	45.7580645828376
682	-0.905460745067076	0.0133796755801751	-0.0257192102552866	0.445827682768452	1	1	0	1	1.03355025250566	42.665807323292
683	-0.897689753227578	0.0991784389244288	-0.00717958810354451	0.218779619606806	1	1	0	1	0.821070337701428	36.2756823528914
684	-0.935177867379512	0.192382300661564	0.0200800100111148	0.262909393501504	1	1	0	1	0.551655116761951	43.1095899570067
685	-0.96537247572894	0.200630599147364	-0.0232280943207752	0.387393784667846	1	1	0	1	0.47931637956671	39.5986731358615
686	-0.877243909875743	0.186173369934888	0.0401032953305495	0.274151601947894	1	1	0	1	0.983302603207577	43.662684609437
687	-1.01247933965818	0.162245754927221	-0.0370590080104856	0.417186569109582	1	1	0	1	0.9766607648729	44.4427310008296
688	-0.883665544564044	0.286693655086991	0.0448845310693698	0.297584954314643	1	1	1	1	0.842032570862266	50.7815361239678
689	-0.971822469906978	0.198457735357357	-0.0363026953976127	0.336255615138927	1	1	0	1	0.844656993121926	50.8195891733013
690	-0.952086480825461	0.143276365638015	-0.0280821988116345	0.306600851095429	1	1	0	1	0.803879558705262	48.0918549036615
691	-0.858719203030494	0.163029890072268	0.0112367288711199	0.310885118663736	1	1	0	1	0.702866460221537	53.2557018758532
692	-0.849210767911413	0.0829579608182829	-0.0554831569126516	0.28516250127319	1	1	1	1	0.619879570784028	32.2663352907704
693	-0.893877165276294	0.149245849590482	0.00113136698516339	0.312732645012711	1	1	0	1	0.5797774755361	37.9248895632422
694	-0.885696951398486	0.275561107599654	-0.0215324348579761	0.371189455723354	1	1	0	1	0.746196670049783	49.9730844432716
695	-0.941136282525593	0.112824115663963	-0.024549733267169	0.302799169645916	1	1	0	1	1.01579059440236	41.8363552979666
696	-0.885836034165863	0.112352522432725	-0.00663109194447516	0.341055502399015	1	1	0	1	0.669432751846251	49.478385872941
697	-0.9660532609672	0.244987714860307	-0.0223403364737579	0.302276964458335	1	1	0	1	0.643728129011629	46.6348016802637
698	-0.924044913084037	0.205498385792346	-0.0252514339723098	0.360628758698986	1	1	1	1	0.686992315467255	45.1363191871131
699	-0.870765882455511	0.187587168969072	-0.0487277264934872	0.266751139196125	1	1	0	1	0.727397560286687	38.6082066808821
700	-0.907701714009308	0.144990219440214	-0.0620599408427187	0.374306828172489	1	1	0	1	0.810143708064592	46.1177429222792
701	-0.89193398282668	0.0958590257967068	0.0268652007219295	0.259845949185707	1	0	0	1	1.14787657461494	47.5868312819456
702	-0.804481613061564	0.0454595940439919	0.0304734399930021	0.321151676157639	1	0	1	1	1.63080018624131	44.5674390408388
703	-0.898453623781273	0.164954854245796	-0.263213025963024	0.192303758224204	1	1	1	1	0.909982374099805	44.528059730982
704	-0.989575567967933	0.226682089425007	-0.0821193799590995	0.320247410991856	1	1	1	1	0.588062050392121	40.587753517678
705	-0.971576005635934	0.128025946737119	-0.0378982293213779	0.251340568571051	1	1	0	1	0.758852150142341	54.5703860573169
706	-0.908171717030923	0.11727489488282	-0.0340029968357966	0.389677216358584	1	1	0	1	0.901324726909001	38.9814634689645
707	-0.869485207239645	0.289146943503861	-0.0291934354436284	0.323627236313197	1	1	0	1	0.71946971786549	47.995283148934
708	-0.940121899146868	0.205225065089924	-0.00733898915176045	0.228351790336716	1	1	0	1	0.587676119521625	51.9058376968674
709	-0.97003669550889	0.203839922538161	-0.0249965377884183	0.325564870757765	1	1	0	1	0.624150131522622	53.290062221232
710	-0.940234219833718	0.0849069582645128	-0.0297707928870368	0.341116359623971	1	0	0	1	0.849698162547626	49.9810544310129
711	-0.930177585321099	0.0771117494361007	-0.0321812520492329	0.334463989299455	1	1	0	1	0.822000782649655	40.0236340119819
712	-0.8381600916092	0.162616616064282	-0.028622791646754	0.267554826937491	1	1	0	1	0.696748656769953	47.0272954745488
713	-0.77062579646083	0.204226036030997	-0.0599623088562204	0.264331198815382	1	1	0	1	0.904149643827422	48.8233895495099
714	-0.853942951586041	0.263434719613813	-0.035555906545714	0.2494178181898	1	1	0	1	0.819966048629501	46.9794981872044
715	-0.9638045606273	0.140415501774682	0.0176597622408066	0.247213335298583	1	1	1	1	0.968100128911471	56.1815760561978
716	-0.917519789600204	0.194216639295119	-0.0819229426295161	0.27371092954035	1	1	1	1	0.639188167400577	52.012599273905
717	-0.895411646685936	0.212681696093712	-0.0436080963781591	0.318090451736211	1	1	0	1	0.636462524465991	47.7169754230368
718	-0.919006855730298	0.194864775166529	-0.0501139185254595	0.367057200954159	1	1	0	1	0.754939970476465	49.093127961357
719	-0.838599106441224	0.186644996009734	0.0356737941863745	0.223923078118651	1	1	1	1	0.96187186775912	48.7101075707674
720	-0.826808988610347	0.0887768565396524	0.0796532470581027	0.392532293133034	1	0	1	1	1.02778527909039	36.397481322522
721	-1.04717968673309	0.0561174464066933	0.0175095164051381	0.26685980357845	1	0	0	1	0.717525041686471	53.4675217844853
722	-0.959311019238834	0.116689293826735	0.0151164126602621	0.290972910377457	1	1	0	1	0.806911799057989	36.4183390751346
723	-0.856337795738364	0.236510022606565	-0.047164170543956	0.217493501750931	1	1	0	1	0.568439118269335	47.9352948568005
724	-1.03175006752297	0.0739727515333597	0.00904849397418909	0.284746859451364	1	1	0	1	1.05975670406844	45.8292626435648
725	-0.948154954848386	0.167576117367715	-0.0352865223677933	0.140657069358695	1	1	0	1	1.3495214898163	49.482778399792
726	-0.958959840554603	0.293360552973856	-0.0304540630192557	0.195971538562219	1	1	0	1	1.08440393661418	38.8359824154977
727	-0.87342145892618	0.222956123866674	-0.0113948301252568	0.292899115590874	1	1	0	1	0.888583257735574	55.8257843640414
728	-0.808355066388567	0.209606892359828	-0.0357386095339757	0.262524297910296	1	1	0	1	0.66105963033585	50.7405254444187
729	-0.959710235433102	0.220577464658512	-0.053148756719382	0.389081123918647	1	1	1	1	0.916028356974214	43.7386994389173
730	-0.835276434517598	0.192360056518388	-0.0788139717787373	0.234744880658481	1	1	1	1	0.934453843706205	48.1280420825624
731	-0.926979659709552	0.149425270467369	0.0653501667946947	0.255057901487963	1	1	0	1	0.952192450455539	45.0140359296463
732	-0.876150220047719	0.21139172742684	-0.0238411914170406	0.418152030240243	1	1	0	1	1.10771509138151	46.1787212047294
733	-0.918449611771726	0.249962163172986	-0.068556783691594	0.345665987733827	1	1	1	1	0.727511426958535	35.4665488607082
734	-0.859725929969074	0.196069018424381	-0.0388007178654662	0.207197885006319	1	1	0	1	0.773982895161843	39.889965763825
735	-0.914332410005809	0.152331508876247	0.0359810559186253	0.308811017576433	1	1	0	1	0.537624236612493	47.7029638458244
736	-0.903018217533623	0.200375798545132	0.0314352408232917	0.251601073898152	1	1	0	1	0.681606063732577	52.3938712873439
737	-0.965219880359102	0.0800687655313429	-0.0577436505144935	0.320015754459358	1	0	1	1	0.734309871629594	45.7935560438304
738	-0.864013210716929	0.0737851731031407	-0.0629560287510258	0.263373724321708	1	0	0	1	1.38854597172805	47.1634246920451
739	-0.988790455500369	0.0640919502645614	0.0514170010339086	0.26584875568044	1	0	0	1	0.904942521098816	45.4466447146153
740	-0.897346084120563	0.0814406513448681	0.0392124590381378	0.317976331825347	1	1	0	1	1.2131987231054	44.146177118155
741	-0.778931740461677	0.131816516898237	0.0172443484270082	0.175933492059042	1	1	0	1	0.907324853301665	45.633637941746
742	-0.964900429236838	0.186235110333573	-0.0570680788360098	0.23063028569153	1	1	0	1	0.444318324632726	47.2441083134009
743	-0.974807998644456	0.123821561688204	-0.0642808969579555	0.289848400622249	1	1	0	1	0.661971278309752	51.5395856717806
744	-0.938242625150728	0.189498334712322	-0.0452635721838357	0.247690224725821	1	1	0	1	0.597416929600568	50.7120348534651
745	-0.8989473112299	0.193444593452587	0.0398854337736627	0.289113566271994	1	1	0	1	0.787455870829224	40.1200564328206
746	-0.881330336374632	0.137972109982951	-0.044334981246363	0.284082799537394	1	1	0	1	0.758998885650817	39.404257952244
747	-0.810431138639581	0.241530253457334	-0.00683026863974969	0.290524582119094	1	1	0	1	0.97469688155899	33.1562185718018
748	-0.897381972123818	0.200964304041134	0.0187571445184445	0.286589134585201	1	1	0	1	0.902285800284084	51.6302182179896
749	-0.96754436100792	0.132495211539628	-0.0322067368072302	0.266869287971384	1	1	0	1	0.914680132845107	52.0853403909821
750	-0.914385401876395	0.198209585888184	0.0317826983046147	0.243519973683223	1	1	0	1	0.635642216984604	48.5946400309997
751	-0.929465244129264	0.132428344545663	-0.0390986681425036	0.332622752042275	1	1	0	1	0.826256375615188	39.1052624129626
752	-0.747321197363459	0.221372245204143	0.00374932568914522	0.369082964796571	1	1	0	1	1.0169682335089	45.6151800703918
753	-0.976236662859052	0.212569870522199	-0.00615580998948138	0.322275327558695	1	1	0	1	0.775422777174353	51.7010494006669
754	-0.873193522766499	0.16489206351493	-0.0318123517592347	0.306540169750751	1	1	0	1	0.777605294849964	44.8592850739333
755	-1.03542183213298	0.126313980065114	-0.0553121222041702	0.29458639408777	1	1	1	1	1.09447085828212	43.0456408517198
756	-0.928431978122418	0.126574513640799	-0.0328236724657316	0.298253444598452	1	1	0	1	0.665260586835619	37.1439203193318
757	-0.860519234574548	0.185573241356493	-0.0194614052433994	0.3899493261495	1	1	0	1	0.691105802863125	43.3112771627501
758	-0.947522025674013	0.186674965366779	0.0312964646981108	0.278232549108475	1	1	0	1	0.996342098473717	46.7080936891117
759	-0.920445351557491	0.162079720094593	0.0298097890129072	0.307666082636222	1	1	0	1	0.789281682790896	40.5050868778008
760	-0.936942125083516	0.206702522646683	0.0099560102562075	0.371162793091269	1	1	0	1	0.701548068502178	40.9544608421636
761	-0.948000051468692	0.219738506781384	-0.0276457860518509	0.234032423359987	1	1	0	1	0.680235500361104	46.5074010188912
762	-0.964534833685034	0.323910329295631	-0.0390787821106051	0.19504785348417	1	1	0	1	0.713007547390826	48.3322508725184
763	-0.977422153494679	0.255555344844757	-0.0701465027839612	0.297745759625455	1	1	1	1	0.563942211222787	48.8186690017008
764	-0.853831698808165	0.169964518659143	-0.0719570025734065	0.291650113673759	1	1	0	1	1.03042840346331	46.7756110122309
765	-0.968020654952703	0.140065247832757	-0.0512943156987885	0.311011075808497	1	1	0	1	1.23696665016635	44.3626845062872
766	-0.960196978837152	0.224132596541653	-0.0388663697850444	0.338373321542512	1	1	0	1	0.62339148952212	52.7865268769026
767	-0.954809190803353	0.173335108770582	-0.0454992310183604	0.311504881328727	1	1	0	1	0.742440365327164	47.4889002316229
768	-0.829173162888751	0.245001783641101	-0.0245853327535184	0.39219545877249	1	1	0	1	1.04635455607043	44.8882466252011
769	-0.8668592307167	0.185114513017989	-0.0337877773505161	0.226324465703773	1	1	0	1	1.15719262618609	50.5827213062576
770	-0.930886439117591	0.227856629191697	-0.0188305776086617	0.344067121193072	1	1	0	1	0.66609825496215	41.477552494502
771	-0.894007274798542	0.15129667223825	-0.0340652429151655	0.313161983728422	1	1	0	1	0.638009861365384	41.8134599217543
772	-1.02957410485444	0.219583933238388	0.0135540708796402	0.366899493689151	1	1	1	1	0.945524827603995	48.2605635574768
773	-0.907327503793566	0.16103224267651	-0.171810530467619	0.484833383145854	1	1	1	1	1.44772797087636	49.7836591552687
774	-0.938735323196146	0.209992513615011	-0.0122087462678693	0.39241606194562	1	1	0	1	0.682253162648643	42.0352322882992
775	-0.821393085744619	0.0951155286170522	-0.0358837757756227	0.315241819701756	1	1	0	1	0.574005565281108	43.4193903289391
776	-0.9489419751079	0.233724441973	0.0338405808303682	0.296927899219342	1	1	0	1	0.6141273681637	43.1410742647347
777	-0.913773561734835	0.177156837433181	-0.0544043682814427	0.262949057815319	1	1	0	1	0.776320305014692	54.3899653936647
778	-0.857810373485412	0.0733376933430234	-0.0407884625284835	0.328597164431587	1	1	0	1	0.90143338926446	46.6385049774781
779	-0.870266011762299	0.156391353487836	-0.044165283172282	0.343824747918767	1	1	1	1	0.749028778838775	39.0438511929864
780	-0.948575586780371	0.212032866324204	-0.0601235795098423	0.266882490366708	1	1	0	1	0.622586664493334	46.6394948590979
781	-0.919557847682709	0.235849985367848	0.0443096994910099	0.285463608567681	1	1	0	1	0.842914424075402	50.3579932793126
782	-0.809752402305005	0.10867831554239	-0.0171357781198688	0.239446959127851	1	1	0	1	0.922337089558801	49.1172005198964
783	-0.845314080140186	0.144931035021316	-0.049845505064438	0.377996391138476	1	0	1	1	0.901418806567978	50.300555435561
784	-0.958211185733055	0.0573845672262084	-0.0424454045886425	0.199637631655203	1	0	0	1	0.995649722314222	49.1868372088433
785	-0.933241913158638	0.0472914951334287	-0.0349978840182384	0.306711975349836	1	0	0	1	0.8647469986096	55.339208733073
786	-0.829468505533118	0.110605255025566	0.0126521459335274	0.414364150833347	1	1	0	1	1.06412921705432	41.0600570998066
787	-0.905382285670706	0.0423749935100679	-0.0353339289197211	0.170359467491538	1	0	0	1	0.904948030687904	53.0258141104048
788	-0.902484949303275	0.0464986340091194	-0.00811494623454989	0.313577590568178	1	1	1	1	0.739224825513393	42.9408035339887
789	-0.961138058386424	0.116251124135828	0.0402636567047749	0.283493609155811	1	1	0	1	0.793835595978239	47.8956630099532
790	-0.880893537326371	0.122906928057985	-0.0682924252084436	0.237681323316197	1	1	0	1	0.797416048714368	40.4962514196963
791	-0.875504734745216	0.208387387246997	0.025021047224477	0.243142657408395	1	1	0	1	0.705465230348223	41.4296460395392
792	-0.899907992220243	0.224918973562726	0.0423622457607868	0.395178086941087	1	1	0	1	0.763706593885506	48.0468378956962
793	-0.933625310314252	0.179707969642801	-0.0088958270336912	0.25896483575151	1	1	0	1	0.548325366915347	47.8320947350027
794	-0.900702599109659	0.201500864796177	-0.0571580989808173	0.276437747179324	1	1	0	1	0.83472759442664	44.1393666245144
795	-0.976766284715681	0.290066156354559	0.0155942030677333	0.283890642151488	1	1	0	1	1.1233837096406	41.0680401904356
796	-1.02769853964601	0.228574239008992	-0.0394145896005539	0.253243119860819	1	1	0	1	1.1174606546738	45.2393863589744
797	-0.971988380149888	0.182134665473362	-0.0680160632524764	0.243916062199094	1	1	0	1	0.689843298980579	49.8865393466191
798	-0.894011822484202	0.197907824188269	-0.015281155572652	0.265746064535986	1	1	0	1	0.652383689604075	46.4118754607667
799	-0.921940666473009	0.195729307409181	-0.0186665024246877	0.292097810828166	1	1	0	1	0.783353436970753	48.9174379674298
800	-0.891775220423404	0.1724916977539	0.0134992582431613	0.279290871953885	1	1	0	1	0.792469459331561	35.2403791617388
801	-0.94824761875457	0.144944196586904	-0.0440290367707227	0.304526236088594	1	1	0	1	0.853242540114643	44.4859164533279
802	-0.861537226098549	0.150117892427382	-0.0155872606174242	0.283801600089559	1	1	0	1	1.20531008337345	45.900885529813
803	-0.977367720860221	0.179676612710662	-0.0838795438494094	0.43657796541753	1	1	0	1	0.846943085890437	49.6043853196567
804	-1.01319561686227	0.171151416433902	-0.0144940091818272	0.351270616734904	1	1	0	1	0.82136143973962	52.4716418728983
805	-0.974110372526054	0.225795030388241	-0.0664276407656865	0.335041396030036	1	1	0	1	0.739516080203612	49.8592090270713
806	-0.91441033777608	0.164574129408706	-0.0401644434542474	0.290629383456883	1	1	1	1	1.33243026253944	40.5022670588282
807	-0.928329750609557	0.224423149607933	-0.157312935012921	0.195915994227003	1	1	1	1	1.12329522889965	40.339801682046
808	-0.787370969434905	0.201993258984236	-0.113265102843576	0.342553046656588	1	1	1	1	0.93936234030217	42.4211271152105
809	-0.895267872248896	0.131434964209533	-0.0603293335008856	0.378970388012847	1	1	1	1	0.764511739866389	50.5173214766208
810	-0.942317131440973	0.111963785170978	-0.0802182613925244	0.282268818298965	1	1	1	1	0.721969111801948	47.1802042538512
811	-0.950643958875993	0.0590346146812184	-0.149451770652843	0.203526589760308	1	0	1	1	0.793903788802945	44.0155833675172
812	-0.899747397127626	0.0352770769717168	-0.0742794834181762	0.263343902414397	1	0	0	1	0.717861450107644	41.7246406952284
813	-0.927380437804552	0.113755626034757	-0.0121357425213453	0.303071744762835	1	0	0	1	1.06030314136804	37.5915959276008
814	-1.00091971981713	0.0882607449840881	-0.0249907975829502	0.318362828497176	1	0	0	1	0.858603749161096	42.8662418152629
815	-0.956822553870274	0.0802257550811103	0.0206507579961221	0.36279846895557	1	1	0	1	0.789719746118309	47.3411320729813
816	-0.841520108513228	0.185515183768887	-0.0672752001196936	0.35300105687517	1	1	1	1	0.657088791608928	36.8904539855443
817	-0.899585602168689	0.20772174260965	-0.07721053376932	0.325924203285051	1	1	0	1	0.858644647563775	46.6182706887543
818	-0.946115038572103	0.187824183748401	-0.00452680571542135	0.275748418220202	1	1	0	1	0.709698389663783	53.130169031706
819	-0.844049187994039	0.209881413452166	-0.061178326694998	0.320372077803831	1	1	0	1	0.662801979730995	45.315999378197
820	-0.897801642313237	0.118287814735479	0.0477065609250082	0.426846902088834	1	0	0	1	0.800615154315614	44.6772666706756
821	-1.01618222395732	0.0599689045008563	0.0379432533039191	0.326840948790216	1	0	1	1	1.14892411360876	44.0881432881216
822	-0.873815576995682	-0.00676750135961378	-0.0825133522106783	0.293718495769607	1	0	1	1	0.867861245691697	49.4184144946718
823	-0.855143795104342	0.0617104099560491	-0.03158387664625	0.318187610764916	1	0	0	1	0.758941172824262	43.7885956997186
824	-0.92398277649901	0.0780636480385389	0.0121735522036343	0.288614691833472	1	1	0	1	1.07411572879248	58.2577074456775
825	-0.945225028361393	0.244421953562299	-0.0617488047678143	0.391125477896707	1	1	0	1	0.95476307233499	37.1560601819941
826	-1.00361462088621	0.18644001925614	-0.0134028899639335	0.278745805880569	1	1	0	1	0.685730936305103	52.1834368388387
827	-0.88911073799003	0.181455968192471	-0.043756326404559	0.360247019747263	1	1	0	1	0.698691294559307	48.9143172532745
828	-0.808637913528899	0.235835205120083	-0.013473133896646	0.307824992150085	1	1	0	1	1.07955180220337	51.6738423162823
829	-0.968531828640892	0.225635895648839	-0.0215986794010097	0.270354310878596	1	1	0	1	0.617953284931349	39.9201199388138
830	-0.897754946495608	0.095524689345864	0.00228100774030605	0.278368058667695	1	0	0	1	0.87842112958846	46.7614657871462
831	-0.832077221908812	0.0825488543483756	-0.00256622434445528	0.247342389319114	1	1	0	1	0.646560248317623	47.3677183763969
832	-0.831966841346921	0.0970121656629072	-0.0464794652177798	0.310759020246849	1	1	0	1	0.933955863001274	40.4827430486515
833	-0.998895871071477	0.0741518926742377	0.0381034956359148	0.30187887859186	1	1	0	1	0.715079196465645	48.6130712441432
834	-0.887281774023338	0.204227652346172	0.00595851572920425	0.375105178997086	1	1	0	1	1.06970858020585	46.5257884034916
835	-0.922605247943062	0.294967600762168	-0.00870864940463129	0.347309609044964	1	1	0	1	0.863749531172227	43.1784832328802
836	-0.855086504580264	0.129766595117709	-0.0105090321805193	0.2270783890717	1	1	0	1	0.929831856457064	42.7951299082012
837	-0.797724002847459	0.161682087124832	-0.00422435644843038	0.196410827690761	1	1	0	1	0.750920355141163	46.8300882415746
838	-0.934552357117548	0.199349782362441	-0.038868968658728	0.215545484332368	1	1	0	1	0.639006557580558	38.6598053092434
839	-0.868643552105002	0.166768924790047	-0.0131788068325142	0.279500158829333	1	1	1	1	0.819778667508698	37.268579511685
840	-1.01310963010644	0.22690818474361	-0.0359079836115732	0.265632053688995	1	1	0	1	0.768434744265083	44.7080252110016
841	-0.890791369292506	0.0734515507937265	-0.032651875928703	0.252060691020668	1	0	0	1	0.795712567747592	47.9607624070362
842	-0.922242835281804	0.0662273894773826	-0.0244254239197859	0.261307161070949	1	0	0	1	1.12166196543003	46.7354919819089
843	-0.951566101111873	-0.00815470330989998	0.0191062611136811	0.16935525488586	1	0	0	1	0.815637798631861	43.6278091687081
844	-1.01723146482267	0.12244997260124	-0.0555660988993616	0.28268557202914	1	1	0	1	0.788317606893266	37.3667622830043
845	-0.901954995606738	0.209475388927324	-0.0425703769466636	0.326771483446723	1	1	1	1	0.757148110069622	51.0501659083872
846	-0.808228200071812	0.265418581168186	-0.0105247401774885	0.25644447904188	1	1	0	1	1.01212277324853	45.9547924574015
847	-1.03792544979018	0.171654735983471	-0.0394323688678104	0.230613954058737	1	1	0	1	0.730229284010658	56.0150531014983
848	-0.934544595751516	0.218961971719961	-0.0287269540302803	0.253808880591913	1	1	0	1	0.727655737911498	42.557246380243
849	-0.992878324963859	0.220093468602004	0.0124545947578125	0.318653080363395	1	1	0	1	0.66304281882726	43.107542063036
850	-0.942045067487289	0.112489065202527	-0.0114710564083225	0.306245744166588	1	1	0	1	0.658161255266476	41.5249750946319
851	-0.933730306365667	0.128399535004652	0.0332112218539015	0.227360144231712	1	1	1	1	0.635661126362562	40.992345073731
852	-0.923686800830026	0.195986443501859	0.0564949458003714	0.319877468230032	1	1	0	1	0.880473405473271	47.4827393915045
853	-0.988342274950777	0.203101121323373	-0.0296065080250559	0.231184290759639	1	1	0	1	0.680782416653624	38.6585544371401
854	-0.874268515475875	0.225103921442845	-0.0952328817188933	0.258955510387471	1	1	0	1	0.984142480448938	45.1352733171211
855	-0.96228704207802	0.200022780512037	-0.011082147607786	0.30156462708974	1	1	0	1	0.762315339762209	47.5351174221441
856	-0.980156144495911	0.1825716817619	-0.0405350192464203	0.384218217521158	1	1	0	1	0.938172271402121	50.5687994725568
857	-0.824063542362101	0.221063265122984	0.0263112240038681	0.315603396844977	1	1	0	1	0.758726240406309	46.1045526822818
858	-0.94935495944083	0.20574501747119	-0.0597492245109524	0.291088729737275	1	1	0	1	1.09026073670276	51.9590206750507
859	-0.918614823643169	0.330998957631147	0.0359444804704787	0.262469850707197	1	1	0	1	0.872142531562567	45.9386277813675
860	-0.994435388767827	0.254726223746507	-0.00335755977078533	0.243927506028477	1	1	0	1	0.898863669749166	50.0185777227461
861	-0.852276186805388	0.187398632005603	-0.00641995003666412	0.353164426135485	1	1	0	1	0.607665103519217	52.9157999064477
862	-0.915645563911557	0.213222121382121	-0.0339139935013367	0.361697051421681	1	1	0	1	0.918856224731248	52.20295518536
863	-0.853122964281542	0.207502977180126	0.0199542103030442	0.265025891678413	1	1	0	1	0.762407674245777	39.5631270189529
864	-0.959650895779597	0.222384112691516	0.0233837861470655	0.216977069399805	1	1	0	1	0.752892940572672	48.2328029040519
865	-0.947568386977698	0.249876689934731	-0.036753598801465	0.35260168800629	1	1	0	1	0.918979002757531	43.1350538018413
866	-0.907441380968458	0.183170366769343	0.0299639493286477	0.374695065412492	1	1	0	1	0.604952938590322	49.8324940005066
867	-0.938410320659919	0.217715990576379	-0.0255385083093718	0.302515183715819	1	1	1	1	0.75327783838799	37.2548535235671
868	-0.95713750518644	0.260823266080986	-0.0799274057279476	0.317832977959322	1	1	1	1	0.677516708346902	52.143679571695
869	-0.889746402046065	0.228642066758957	-0.0895245519053736	0.248303959567828	1	1	1	1	0.531952270843827	48.1139877610684
870	-0.902489421934923	0.208567575153988	0.0170700190068577	0.347708777454386	1	1	0	1	0.641441179708001	39.3176419965157
871	-0.910099779260513	0.0798603529788578	0.020741691390587	0.341121600622622	1	0	0	1	0.839675019723835	43.9093515727199
872	-0.838939053390144	0.0525480278822109	-0.0288798020934819	0.2697497304376	1	0	0	1	1.03758081337897	48.6730354116641
873	-0.947262827037654	0.0578773179380331	-0.123118031351908	0.217055047148843	1	0	1	1	1.18591199987562	48.3724034062592
874	-1.02163367994078	0.0739984286303753	-0.0328691836615431	0.300900929176104	1	0	1	1	0.820421125791928	40.0097343017868
875	-0.94147909483705	0.0313391223371796	-0.0486626929012767	0.305282396149248	1	0	0	1	1.11348221377831	48.9383056805297
876	-1.00434859631295	0.0700909144490357	-0.0572004896633833	0.321362832515673	1	1	1	1	1.01819699118374	49.07830992835
877	-0.935380819938403	0.182131923880075	-0.103847948595744	0.281019122420313	1	1	1	1	0.63572761035519	46.8819387422785
878	-0.926073545653707	0.146727522067007	-0.0303694456185341	0.356477862467646	1	1	0	1	1.10345472814402	45.2466415358493
879	-1.00408123385464	0.187953520302623	0.0447869641700154	0.33429096607583	1	1	0	1	0.700462635618106	49.8044791425253
880	-0.854792800186425	0.127875938832854	-0.0425265907501333	0.287723787347769	1	1	0	1	0.897103112019379	46.641687890903
881	-0.907614354968693	0.0637908517865804	0.0293719752569336	0.24886987024339	1	0	0	1	1.35970098338105	43.0931641954006
882	-0.843396208411251	0.132930240450471	0.064040417001044	0.237652389431874	1	1	0	1	0.850527632383052	45.6736852225102
883	-0.893828764542173	0.20863645082889	-0.00747303614914775	0.334235998448108	1	1	0	1	0.735463330786159	38.0588696068608
884	-0.938225158119542	0.21913464191769	-0.019697374131582	0.239118749592935	1	1	0	1	0.828530621007994	46.1986493990248
885	-0.832266544711421	0.205362521214461	-0.0258669641939573	0.261497975274919	1	1	0	1	0.886285293344567	42.2606585749316
886	-0.840308769364085	0.195685446520757	-0.00261513488855365	0.225414331364568	1	1	0	1	0.797933175525034	46.6363924913209
887	-0.962426168475333	0.135814179984227	-0.0160547092263969	0.313143762687971	1	1	0	1	0.757423691444649	45.5621916577501
888	-0.934060698710276	0.199557213453428	-0.0407532261199755	0.357710603402807	1	1	0	1	0.728692270575759	45.2362003439103
889	-0.873189126863537	0.224927788600055	-0.0652065073534508	0.261508747955301	1	1	1	1	0.66188972393999	51.1250275287017
890	-0.921094634136379	0.167836996505343	-0.113114493004183	0.381959439422401	1	1	1	1	0.788471888172386	48.898075084349
891	-0.863901068965442	0.170036878306526	-0.0215148491342372	0.227472993425781	1	1	0	1	0.824143984441048	42.1803313469003
892	-0.935318908647535	0.145116396549012	0.00313132614954647	0.293176145683445	1	1	1	1	0.758889944534342	44.1618952485213
893	-0.889434302640693	0.114055919942685	-0.049557108104672	0.269628908599167	1	1	0	1	0.895826233321689	49.3264815328459
894	-0.782681076027438	0.178487186841655	-0.0645317766018802	0.373304516863187	1	1	0	1	0.848163016558263	38.4008334287187
895	-0.977052036645172	0.114623995205594	-0.0350688998242097	0.29370800842346	1	0	0	1	0.965117357821869	41.9146229937652
896	-0.910772556229009	0.0797194979343266	0.022475508726741	0.222341738441271	1	1	0	1	0.693493306915317	45.0959646298564
897	-0.898971008487733	0.327018542351302	0.0123791613276046	0.319793646857893	1	1	0	1	0.691749331806797	37.939810534814
898	-0.954426791127224	0.208339396882623	0.0221562483827047	0.42209557661755	1	1	0	1	0.788897847280325	48.0184075979634
899	-0.85746283166352	0.0827653514042864	-0.0211465472662099	0.315508145836896	1	0	0	1	0.675184803140554	45.0430432992628
900	-0.964286376554296	0.028426478826166	-0.0474954306869733	0.30150040302428	1	0	0	1	0.810650932009348	36.1249278584505
901	-0.80843032882151	0.0622882751382231	-0.0117698145540596	0.296669475695241	1	1	0	1	1.0722936350857	45.0379798764166
902	-0.883960312106014	0.0962854798291134	0.0598944929962084	0.371378510010286	1	1	1	1	0.670405543678421	46.6633604246059
903	-0.955785813397702	0.127286807926547	-0.0597393866446712	0.311810098192398	1	1	0	1	0.851707390762728	50.2604295124401
904	-0.885408250283379	0.167753848574356	-0.0289875240635543	0.327555842653134	1	1	0	1	0.728641138550914	46.3241765346249
905	-0.890463471210725	0.111563336939505	-0.010547147692231	0.258469289849446	1	1	0	1	0.80796220202194	53.9609315583404
906	-1.05213736165751	0.175382352170167	0.0131090973578109	0.309100443588977	1	1	0	1	0.894603589668267	44.5519246392052
907	-0.941435768744949	0.197542042030683	0.0328584577213063	0.340736212182771	1	1	0	1	0.815082111988706	53.8320408791782
908	-0.965158130911394	0.217616519048255	-0.0388508394129309	0.295160305340342	1	1	1	1	1.0661138792433	37.4863275273399
909	-0.890341817420787	0.193711570676381	0.0535543671185121	0.301911303437366	1	1	1	1	0.578745830073514	45.8956412894224
910	-0.858525396311896	0.236992982620902	-0.090101961247512	0.326638742307807	1	1	1	1	0.646879094580302	48.3753313464504
911	-1.01800524865407	0.22982919295197	0.00355134054565955	0.274726768273124	1	1	0	1	0.63729819136042	52.83613943448
912	-0.906437851921882	0.25322106746341	-0.0431250106330482	0.301922945657013	1	1	0	1	0.727437152815017	39.9719086816276
913	-0.937269237653201	0.242216098072051	0.00586543893678564	0.220737558680702	1	1	0	1	0.85589285446235	48.0706655824979
914	-0.906873961299947	0.236938134532876	0.040632823426937	0.265763951680942	1	1	1	1	0.800160000886186	36.4867732571669
915	-0.900962079850376	0.187162391533669	-0.02109598026557	0.320814869881896	1	1	0	1	0.534312489828499	43.2675759611085
916	-0.896695350582192	0.162668374822012	-0.0041890841463821	0.362106375009008	1	1	0	1	0.798612757475905	40.2871850130112
917	-0.908133936888649	0.122925512473183	-0.0211088445027393	0.354039665310773	1	1	0	1	0.770029097393485	38.9896300596567
918	-0.942743745497127	0.185529752010289	-0.0171527540296076	0.215042770636137	1	1	0	1	0.691412297423213	49.4482190264169
919	-0.894937652177497	0.151527351963521	0.0107133962757367	0.346394980582004	1	1	0	1	0.736101876613967	42.8663190885318
920	-0.951878704868514	0.290206010001495	-0.00636298908366442	0.326972502747898	1	1	0	1	0.957930129993434	44.3281559185991
921	-0.849043364366183	0.203991841769307	0.0312263590253529	0.323846166928624	1	1	0	1	0.927483553914719	52.6307613830339
922	-0.940652035166511	0.217826033762902	-0.0031572015561232	0.338644612236	1	1	0	1	1.07032353852432	42.8502791763405
923	-1.00382232982336	0.147590672503	-0.00594495646088051	0.330024937009092	1	1	0	1	0.829287361784157	51.0195290256857
924	-0.933952841138802	0.129678687075579	-0.0245144120086572	0.372483282807239	1	1	0	1	0.420675108078786	48.1569485176339
925	-0.894876566007897	0.20861382806273	-0.0367003850462528	0.34467525293721	1	1	0	1	0.713839988722893	50.6859972944774
926	-0.876161752401002	0.205216165679623	-0.0249138386032638	0.286896213838478	1	1	0	1	0.77154196926211	43.0433190145046
927	-0.865331196139454	0.289496301349839	-0.0534530765749298	0.30467150108618	1	1	1	1	0.633607622586396	43.2739689177304
928	-0.939550704654236	0.201645175287525	-0.0524126367500297	0.372351228851511	1	1	1	1	0.79718702838534	49.4321201531261
929	-0.885353112194636	0.216564961377455	-0.0328574680528697	0.24282685305744	1	1	1	1	0.858838068696529	49.3287865009824
930	-0.959800192278961	0.120222821646783	-0.0193987120415819	0.323977261050319	1	1	0	1	0.626831166878701	43.6586984027719
931	-0.925371274511942	0.255372228102064	-0.00634751648360047	0.255781928472042	1	1	0	1	0.837759279659384	50.5242912179678
932	-0.947126683330243	0.225432768553441	0.029044380305342	0.294297867184443	1	1	1	1	0.706139007699389	46.1768599012305
933	-0.86598180995246	0.158205134960313	-0.0139552465891442	0.396505973550265	1	1	0	1	1.10951614699597	53.4398092595258
934	-0.986056287518728	0.223610430174452	-0.0265099128516005	0.29502493796875	1	1	0	1	0.574181957669459	55.1125210663168
935	-0.921171112074785	0.152374330110542	-0.035710134967699	0.271054002503118	1	1	0	1	0.550124268522195	41.4117117777446
936	-0.918866519697844	0.176639467956804	-0.00879198743110951	0.308878870036925	1	1	0	1	0.5839518198845	50.4158238562262
937	-0.875505738098581	0.212719558316064	0.00599009151966436	0.306408342170885	1	1	0	1	0.94355557965261	46.1993883073978
938	-0.974319909953077	0.145995477210646	0.0127561826430696	0.403802045352185	1	0	0	1	1.55754075910929	50.1550287023466
939	-0.813898217969155	0.0307409706419747	-0.0496125099640645	0.283069201880917	1	0	0	1	0.968568207735497	40.8625198492173
940	-0.98636125377293	0.0787187596082369	0.0154047279560557	0.162146259997728	1	1	1	1	1.0556389154327	50.5696944330154
941	-0.767286746411628	0.26335333005656	-0.0720235212509425	0.288290713395	1	1	1	1	0.907370844272989	39.4665090952788
942	-0.912065929690475	0.0789517068654443	-0.0582673010393124	0.289105700471707	1	0	0	1	1.08285106428467	45.5275286583201
943	-1.05787489212119	0.0184975058202619	-0.0441919433882471	0.380893762867893	1	0	0	1	1.25472568705329	47.4882567361006
944	-0.834170904087083	0.0726177279531663	-0.0659048523133159	0.331130031203827	1	0	0	1	0.912416463112985	44.3765147803633
945	-1.00175573436335	0.0667988894442263	0.0113952182475263	0.337072330273627	1	0	0	1	0.891445060613198	43.3770672257604
946	-0.971468473541206	0.133548117830408	-0.00741049536883844	0.339280464834541	1	1	0	1	1.11565584604261	50.0430022115487
947	-0.940984651202504	0.16022094637979	-0.0325593668248796	0.308461800229055	1	1	0	1	0.705514380600511	37.9665676249726
948	-0.877524709476057	0.235350477947974	-0.0199914561504145	0.414893867952613	1	1	0	1	0.70176157051458	37.0655748579271
949	-0.870345314902426	0.150183280093573	-0.0438943975660849	0.247736824095717	1	1	0	1	0.626950027982304	45.7451259050551
950	-0.854345015832052	0.204273305131518	-0.0556146356708514	0.271994838027848	1	1	0	1	1.06021577607133	41.8965753082702
951	-0.957382109453062	0.242808639464644	0.0275480784121606	0.338023332915378	1	1	0	1	0.852824805145338	43.0878415710799
952	-0.859716279998486	0.135882686035173	-0.000560450561423678	0.309286401726054	1	1	0	1	0.806447651551019	37.0343071703088
953	-0.980069603920762	0.155422717622299	0.036390031265552	0.299547909903944	1	1	0	1	0.826471933414139	51.9161571267624
954	-0.911789941299879	0.164489534435132	-0.0535339473756162	0.264350811789923	1	1	1	1	0.576080253348763	41.2334861632313
955	-0.813497476511064	0.191400029156168	-0.0939155959310774	0.365087219541709	1	1	1	1	0.988701760344785	53.4891756518972
956	-1.00908506789913	0.138087884783379	-0.102564399100714	0.209077074567042	1	1	1	1	1.04109308402558	46.0072743739465
957	-0.89906013697597	0.172774077259389	0.0163938586833978	0.215422728704264	1	1	0	1	0.817308650291156	44.2888840329497
958	-0.87851891173659	0.196302796324051	-0.0260184827968072	0.240335816312888	1	1	0	1	0.602431650635694	43.6716355440996
959	-0.933683494814837	0.160628682636514	0.0109470671826389	0.254091396808995	1	1	0	1	0.758772138194354	47.1104241792567
960	-0.925063620035008	0.146657068157486	-0.0895402336935283	0.305706291136419	1	1	1	1	0.898445844434428	47.6056867869641
961	-0.940777920794483	0.155320767293306	-0.00136135769839097	0.359638130231882	1	1	0	1	0.770773535975496	49.4729079189926
962	-0.969022735765689	0.0902567089510657	0.0113003221770321	0.349027230649662	1	1	1	1	0.746043963463949	47.0171390875849
963	-0.902211621454423	0.209532912362105	-0.115674376991922	0.28991915161383	1	1	1	1	0.746412941305769	43.3468765047242
964	-0.935606878725728	0.190739063382767	-0.136639190568463	0.326781048314514	1	1	1	1	0.937878710231781	40.9556658548459
965	-0.989673714267725	0.188292290442262	-0.186973254553163	0.360982309641344	1	1	1	1	0.91391730438129	48.2299634241719
966	-1.01277540429734	0.226007616354677	0.00695996299439146	0.207185171844947	1	1	0	1	0.751870853647687	48.2258694890422
967	-0.932193782055786	0.217952394495875	0.00889659942242827	0.296928487554245	1	1	0	1	0.60535127912203	43.5733797110835
968	-0.92546045008409	0.181707306031089	-0.0140302960107672	0.312350467882011	1	1	0	1	0.746329159556579	47.1428540423766
969	-0.885431896357376	0.167305292201567	-0.016770583848791	0.297788665880846	1	1	0	1	0.768528169870302	41.0859706609922
970	-0.98409979585671	0.151227326973743	-0.02037111769016	0.324990546936215	1	1	0	1	1.42973490622258	44.388938245984
971	-0.94763456884027	0.12486104870199	-0.014901139933605	0.30860142716385	1	1	0	1	0.695066963545225	51.3426652686204
972	-0.991592258536053	0.269252686934998	-0.0162668052733505	0.337680887815795	1	1	0	1	0.746721040212918	50.4937975417609
973	-0.838748819671711	0.165188972719198	-0.00924046656016827	0.24298153915491	1	1	0	1	0.835603422080714	44.9700472923154
974	-0.934175777514141	0.230701493535788	0.0214592030306966	0.183330248844999	1	1	1	1	0.579214462825453	50.0031924740998
975	-0.875395552843426	0.207989317209703	-0.155375060014854	0.381934824505501	1	1	1	1	0.703340936338431	41.4522590788511
976	-0.944518870370502	0.188413327246044	-0.0475179136715871	0.236231899218367	1	1	0	1	1.3370665762009	44.4142471169283
977	-0.878396713200712	0.127445103189549	-0.0138153186120252	0.334572892859687	1	0	0	1	0.994979047534435	35.3657576206985
978	-1.02815640842998	0.110212529289718	-0.0279938874583932	0.3069204346415	1	1	0	1	0.989613353528312	44.5437512639467
979	-0.894762171498948	0.197969200955187	-0.0797250359119235	0.374001460295847	1	1	0	1	1.01455865907093	49.2119494863868
980	-0.876473825381958	0.142561713570276	0.0585263245064723	0.338515387179522	1	1	1	1	0.714038821032802	57.2623801218018
981	-0.951186683626206	0.203828689602502	-0.035214464398326	0.300661122059503	1	1	0	1	0.623989466558333	43.2658726719815
982	-0.923097446510401	0.194981751071762	0.00406289371470006	0.258226426881764	1	1	0	1	0.631571927435487	42.8126740213701
983	-1.01800965440633	0.225697513917396	-0.0566750574734097	0.361706261323029	1	1	0	1	0.871522714803629	40.9347516696953
984	-0.801418834984347	0.0612663958894204	-0.028776818980381	0.386142327793675	1	1	0	1	0.910070518210185	45.5208221051257
985	-0.956356032913018	0.235293035057827	0.0295424982056332	0.24205150232297	1	1	0	1	1.13774806523674	43.5943500021101
986	-0.884394750575628	0.169449224337279	0.0362890046028336	0.43567253207828	1	1	0	1	0.69377455019428	47.9181767744309
987	-0.973971644240167	0.118918156323577	-0.051973837839321	0.301607622996801	1	1	0	1	0.61473555924557	43.9010946001205
988	-0.900886685209005	0.17851839749139	-0.0218527474676547	0.224581586880174	1	1	0	1	1.08528138999446	56.1389701071039
989	-0.928381497089584	0.192305853341412	0.00572340097517731	0.427385270439413	1	1	0	1	0.964629381782699	46.0350530641922
990	-0.906176506896834	0.148535468424595	-0.0748613736595448	0.257815253149608	1	1	0	1	0.949133321170281	48.035362825733
991	-0.903634136854453	0.258889783145288	0.0153558441843586	0.365526077560642	1	1	0	1	0.834095338202902	47.6701681442377
992	-0.987555472421774	0.147357800823049	-0.0133204085540945	0.324313625935999	1	1	0	1	0.740773219875882	48.452435636696
993	-0.877476437640864	0.22124186975825	0.0128578572355503	0.302241726306844	1	1	0	1	0.740537123369073	53.0981921664395
994	-0.985078294791983	0.17518878957507	0.0205638302085572	0.226644973894946	1	1	1	1	0.629961907428229	41.1864419326743
995	-0.947962332103488	0.183720625797123	-0.0370408689919861	0.341720904741705	1	1	0	1	1.04486220497684	52.9339642677797
996	-0.928344551686897	0.175545573165214	-0.0587076295266588	0.282629798000565	1	1	0	1	0.619425654667988	46.311549074838
997	-0.952895666714246	0.157397805588221	-0.0195249823017597	0.416674566001737	1	1	0	1	0.554168678798905	43.8846905520682
998	-0.940572037922085	0.19676502835633	-0.0159273907154509	0.290558156642174	1	1	0	1	0.841855479214653	48.6020310925742
999	-0.949074856005585	0.159748271772478	-0.0115349688271992	0.255519800092065	1	1	0	1	0.89245552866683	40.8869027080005
1000	-0.98524310325338	0.0995739397504306	-0.0909166756614433	0.333820638813917	1	1	0	1	1.09582806292549	53.8045012490607
