# Supplementary material for: Quantitative and functional interrogation of parent-of-origin allelic expression biases in the brain
Source: eLife. 2015 Jul 3;4:e07860. doi: 10.7554/eLife.07860 (PMC4512258; doi:10.7554/eLife.07860)
Supplement: Source code 1. — The compressed source code folder, braimSourceCode.zip, includes the BRAIM R code along with example parameters and output and a help readme file which explains how to run the code. DOI: http://dx.doi.org/10.7554/eLife.07860.020 [file elife07860s002.zip › braimSourceCode/ENSMUST00000125366.1.posterior.samples]

beta:parent	beta:cross	beta:sex	beta:age	delta:parent	delta:cross	delta:sex	delta:age	sigma.squared	likelihood
1	-0.662177656045603	0.151074136776394	-0.0235986981285629	-0.287401298413125	1	1	0	1	0.684737533501827	65.8043619295306
2	-0.659138216300272	0.0512245836326346	-0.00238501082050791	-0.310006983769165	1	0	0	1	0.563783386501644	67.7697834199785
3	-0.641240693748767	0.0354792176994289	-0.0245931375335829	-0.23916698160153	1	1	1	1	0.866785811705506	61.3036876068388
4	-0.713939510861934	0.0927913463968885	0.0237634118450032	-0.192922343042804	1	1	0	1	1.0787070191771	65.2615608413422
5	-0.692773083983149	0.00345111192210704	-0.0308870273368926	-0.234806213018677	1	0	0	1	0.563589581853758	50.1959425009577
6	-0.594901787713277	0.0579300139926779	-0.0637603331777914	-0.232987354809316	1	0	0	1	0.778888549278671	59.6391866302798
7	-0.597982879033125	0.00507054997414369	-0.0416753343487684	-0.285963015518792	1	0	0	1	0.842149350863982	68.5787160393418
8	-0.689211411570648	-0.0144818272011167	-0.0255024317312218	-0.23268994043496	1	0	0	1	1.12694125035679	52.8121900597288
9	-0.658747690722196	0.100854568746004	-0.0704062966382913	-0.233082475846217	1	1	1	1	0.748972179428426	49.7171714075057
10	-0.683275207186326	0.119087286536782	-0.02672560261668	-0.250017858977246	1	1	0	1	0.586001081688814	57.6295061137865
11	-0.729918946024747	0.166387519909576	-0.00498465114107064	-0.182957152497415	1	1	0	1	0.730875432718742	69.4968971794005
12	-0.677142040594938	0.107874034732202	-0.0383061509110241	-0.162799212685418	1	1	0	1	1.08149592414199	54.9936456875393
13	-0.729221822603087	0.0290465299012778	-0.0698081086182508	-0.269631105348561	1	1	1	1	0.648139378789061	57.6956340934411
14	-0.670904049115288	0.0932625407682374	-0.00194979038112015	-0.164107982924317	1	1	0	1	0.619129960209405	65.3856733083202
15	-0.765081044645163	0.0929833095143171	0.0359091258754985	-0.216205191180573	1	1	0	1	0.457728814689356	59.6843464755043
16	-0.665829555857359	0.167512914677706	-0.00666977592517123	-0.273311520412524	1	1	0	1	0.831353391635427	52.016737616541
17	-0.636318639509164	0.0577752340925814	-0.0471555734286771	-0.258575914051329	1	0	0	1	0.616999386621818	59.8968536606782
18	-0.690197881397177	0.00194377468173876	-0.0407969389744368	-0.21277236074669	1	0	0	1	0.739549702560119	54.3509593928256
19	-0.677917005792337	0.0625049353660935	-0.00389383335875059	-0.265589515549748	1	1	0	1	0.67482127730386	63.2424883837212
20	-0.688706805911952	0.110587310568093	-0.00693172243108262	-0.208920563671556	1	1	0	1	0.896752668560359	60.4620561487427
21	-0.579725458503601	0.0947119859543736	-0.0444363559156696	-0.246696698861641	1	1	0	1	0.787756333018586	56.3769476903168
22	-0.684393383288337	0.0255724356410279	-0.0389128524925609	-0.32774005765884	1	0	0	1	0.581723728591385	57.1239483976271
23	-0.614009261782353	0.095034311729991	0.0174858676371442	-0.288896886444493	1	0	0	1	0.929562707742969	58.2549154634522
24	-0.701250565523461	0.00278849664588818	-0.0368228738215202	-0.223146769804436	1	0	0	1	0.909724151030373	53.7325029633062
25	-0.737065229831005	-0.00579265744439641	-0.0441918278341343	-0.168444762626227	1	0	0	1	1.05785055794247	65.7325103386385
26	-0.658022258337205	0.0772049005782756	0.0272213001001061	-0.181121839910808	1	0	0	1	0.704109953217966	68.9801651672424
27	-0.532346241836993	0.0463721264915332	-0.0590806213548965	-0.203022725471483	1	0	1	1	0.813668234017429	62.4049723307023
28	-0.678372648415529	0.0392355969286962	-0.0581859382724923	-0.276479145044787	1	0	1	1	0.536619721169505	63.8401670216214
29	-0.644429824079857	0.00552033192982973	0.00143746833164562	-0.32626785782396	1	0	0	1	1.00644985190119	58.0671269201814
30	-0.740352041376967	0.0526034967405022	0.0174473713275366	-0.264713169619368	1	0	0	1	0.804861543972542	56.9132623882151
31	-0.648708224675622	0.0422495045221589	-0.0130452949753331	-0.272431186190019	1	0	0	1	0.613897611041309	54.0543233678539
32	-0.624676385099342	0.0516595565510638	-0.0197927274636705	-0.287081724699204	1	0	0	1	0.600820654277715	40.4806944904254
33	-0.606231801271879	0.0644837326470431	-0.0349461665094972	-0.232050566597481	1	0	0	1	0.706819646417017	53.2003988819483
34	-0.606577203948175	0.0367594182852073	-0.0501513951556532	-0.206561661514568	1	0	0	1	0.766912010757839	54.1782419010903
35	-0.723833759927816	0.0601407598273757	-0.0589048969145189	-0.25720213870537	1	0	1	1	0.823546976827402	59.0016237864644
36	-0.692177394172315	0.0274621543705339	-0.0306783363114088	-0.243095668597412	1	0	0	1	0.982770620025997	56.273001158944
37	-0.552201290582822	0.063939681821561	-0.105272945267084	-0.263940657517265	1	0	1	1	0.990474540777666	65.730689270016
38	-0.595285368109548	0.0220318157895279	-0.071581070070722	-0.254522311611485	1	0	0	1	0.924451586051198	55.2298444743611
39	-0.658581291455558	0.0243367785810238	0.00101666520642328	-0.322940614862091	1	0	0	1	0.611622879976317	53.868773602128
40	-0.681023136166549	0.0245833279151652	0.00499937633417201	-0.295203522392799	1	0	0	1	0.944844777908087	51.8321539762114
41	-0.5976541628324	0.0327211917104222	0.00441186053157373	-0.278013369386228	1	0	0	1	0.957822716792213	56.413982037147
42	-0.68216962623453	0.0359906379525998	-0.0842095096581762	-0.292995616707292	1	0	0	1	0.641675705877525	59.8421151441814
43	-0.679621045046264	0.0284533239061577	0.0131912738513485	-0.250940579379004	1	1	0	1	0.732042377998284	61.3370044369744
44	-0.636977159641386	0.079354171188435	0.0209551619037151	-0.265365600596104	1	1	0	1	0.991761180230746	64.8959601564732
45	-0.647819747377874	0.137300337805208	-0.00446808247433982	-0.253779681614869	1	1	0	1	0.88782822829311	55.6284882964565
46	-0.662608498264061	0.113484453378465	0.0260409191877577	-0.344185143498789	1	1	0	1	0.795424531312659	61.2906088427224
47	-0.616390299797276	0.144815886328092	0.00576161856399928	-0.235540231439671	1	1	0	1	0.813255579180822	62.8885735843585
48	-0.614907562498904	0.0913218175900691	0.01028012653143	-0.203111504912868	1	1	1	1	0.71461523256762	51.1567312430434
49	-0.669838006830155	0.0836494104904096	-0.0674743143164123	-0.274920659083002	1	1	0	1	0.533421785986616	66.6576835250393
50	-0.768255098731988	0.0961982538042039	0.00171978424914592	-0.162201416063896	1	0	0	1	1.07200613215956	56.2800483857574
51	-0.653081689324993	0.0293505612054446	0.0195276321284172	-0.132931291845488	1	0	0	1	0.919551010744377	63.54185885146
52	-0.627415984423832	0.0308880696959071	-0.082501121724419	-0.308984223177967	1	0	1	1	0.839450071024213	48.0337329373547
53	-0.717607865131406	0.0603385108030362	-0.0239375846181895	-0.19667596172165	1	0	0	1	0.7307589006583	54.2245378242652
54	-0.680464810468075	-0.00584426302767901	-0.0783714102846018	-0.250313496621168	1	0	0	1	1.01913865586262	63.9651183974713
55	-0.690526814448879	0.0541095201850239	-0.0651679590574264	-0.310964377501167	1	1	0	1	1.0536135021356	64.0965368745478
56	-0.627410117704134	0.151077704211972	-0.0286130920123238	-0.224944656835985	1	1	0	1	0.869246887634251	64.1634486464315
57	-0.733354020499153	0.0661561383168462	-0.00442195875571422	-0.196194079680128	1	1	0	1	0.995256973211865	62.6837718419686
58	-0.650608712331674	0.0723060876150039	0.00727562362614468	-0.256965924723458	1	0	0	1	0.898666760474975	64.08109366011
59	-0.688836426397264	0.0294016254401211	-0.0439510745369358	-0.30499211531774	1	1	0	1	0.607326519832905	60.6201081769256
60	-0.732151338446067	0.137029361658041	-0.00666279820126414	-0.244370770771037	1	1	0	1	0.514707622510803	61.4682634659874
61	-0.69819111433446	0.0812477219977666	0.0567262530914304	-0.195745142296371	1	1	1	1	0.770638193147396	50.0792647553756
62	-0.610828649751631	0.0978470401482834	-0.0599813423944161	-0.263882354640629	1	0	1	1	0.772715739808492	63.054905607914
63	-0.727208503993953	0.0539629710179791	0.0529197345361229	-0.244712734691943	1	0	1	1	0.979289702083014	66.3134971254433
64	-0.700622381722083	0.00342799000523054	-0.0615317003520897	-0.184714287489385	1	0	0	1	0.896955394622889	57.3886678821524
65	-0.695516453485228	0.00241143777632657	0.00168772967005743	-0.243823405575793	1	0	0	1	0.985795596427039	61.8200984099214
66	-0.559806411546131	0.0994533081178202	0.00759705328322542	-0.300492109281831	1	0	0	1	0.956648560440713	57.9111862738182
67	-0.646529660652111	0.00134411338081542	-0.0277928475167916	-0.120052910112503	1	0	0	1	0.978824488884828	57.2232111694643
68	-0.611226940311772	0.0415092826818685	0.00928437636239932	-0.241931318190871	1	0	0	1	0.872147581298112	54.1490260348306
69	-0.579961803054239	0.051427665324373	0.00184425696108444	-0.270377665759815	1	1	0	1	0.803783181043116	60.3954181796701
70	-0.706435751509814	0.223128538376268	0.0227051995247565	-0.184217343844917	1	1	1	1	0.604246049043494	63.2401138668409
71	-0.693435964026125	0.0851312983750903	0.0201011852424062	-0.196749437403462	1	1	0	1	0.841867846097257	54.1974390233906
72	-0.705026477675868	0.0246347858483777	-0.00579284788417547	-0.28018002538712	1	0	0	1	1.0441164169136	57.425008877238
73	-0.646634692660607	0.0419210434789039	-0.0207005058598695	-0.231566438015135	1	0	0	1	1.05202567084594	68.747098410153
74	-0.696298783826974	0.0095846990577306	-0.00170251228076467	-0.376862550102117	1	0	0	1	0.713941656111058	63.1849976235223
75	-0.64669032931591	0.0215314913110627	-0.0277960452511357	-0.326742757834839	1	0	1	1	0.897393018942812	49.6123910818948
76	-0.631891933838929	0.027986980296162	-0.0135498641608125	-0.241126114622137	1	0	0	1	0.778712784878234	59.9423229000555
77	-0.762136074854921	0.0789401934367741	-0.0469394861637496	-0.240234658115867	1	1	0	1	0.936630981871448	57.5500573364352
78	-0.710794165777439	0.126906114389174	0.0284221711971297	-0.23437935834405	1	1	0	1	0.880766133189491	56.367638203258
79	-0.66896550318208	0.156183661975332	0.022222860560258	-0.272480016680878	1	1	0	1	0.776277304734277	52.3863401811793
80	-0.682125134892873	0.0604043213218042	-0.0221528729463703	-0.283416297025436	1	0	0	1	0.503450397210311	59.5179131137096
81	-0.668710615175476	0.0303469442462077	-0.0203214465286341	-0.268745324315752	1	0	0	1	0.875014499917062	61.5917910831138
82	-0.597848062308804	0.0373311200570537	-0.0547091015565803	-0.248636260292296	1	0	0	1	0.975591327025547	65.4403343415339
83	-0.612793008293092	0.0728802908545519	0.00702206253619691	-0.354903525019798	1	0	0	1	1.13911320349419	58.5641331049411
84	-0.748783176357573	0.0610069442240945	-0.0725664897637311	-0.299145218075201	1	0	0	1	0.558147115326934	64.499258190163
85	-0.665583126408118	0.00111737897734024	-0.00359687540665889	-0.2983347681288	1	0	0	1	1.13794377218466	59.318536591217
86	-0.698604797656974	0.00107039546507427	0.0532820923785709	-0.237512783764234	1	0	1	1	1.27568157978671	60.7377641727351
87	-0.554216643806213	0.013963720364459	-0.029934931951985	-0.299857276072878	1	0	0	1	0.904537257241717	45.6864191188867
88	-0.704793520258373	0.0263601466001276	-0.0920779503063239	-0.196535250505256	1	0	0	1	1.02566406583574	60.1143618147344
89	-0.603329902072056	0.0555444419942546	-0.0250405386764275	-0.209790221539387	1	0	0	1	0.632897490026644	59.4585191180795
90	-0.730250942340105	0.0666621004455685	0.027785158423794	-0.195581809916036	1	0	0	1	0.812881063946729	56.96090735117
91	-0.700362603057459	1.12876450700436e-05	-0.051130798468837	-0.252585350684021	1	0	1	1	0.655607652742932	59.6811022147862
92	-0.717465001367229	0.0365316041376463	0.0378926194035878	-0.315130264439881	1	0	0	1	1.07390419563097	64.6052118243377
93	-0.583363472227703	0.0381229412088775	-0.0555027239489012	-0.191371088146133	1	0	0	1	1.02593134440352	57.7287834864565
94	-0.76342299562029	0.0921767257110748	-0.00691247490137423	-0.225703077358676	1	1	0	1	0.81722915094731	67.9105011634474
95	-0.639886751878878	0.14775152157167	-0.0570171353685348	-0.27813160136034	1	1	0	1	1.35880433465363	54.3941894148548
96	-0.635271242990287	0.0457304223715725	-0.0139937355581735	-0.256829288692869	1	1	0	1	0.701070556380456	60.0657120802541
97	-0.627971044425245	0.106522097730959	-0.0149228712446121	-0.261588553747924	1	1	0	1	0.65189609337449	59.7730774726083
98	-0.668093600797333	0.109015270628873	-0.0309662227666441	-0.370368035169581	1	1	0	1	0.859581510868278	66.2948569584668
99	-0.588975267299173	0.10910497048081	0.0295122310321413	-0.274025589968085	1	1	0	1	0.794959950509598	61.8170093267283
100	-0.635840599324221	0.0704816671050112	-0.027399267862819	-0.262757501898619	1	1	0	1	0.7200153811349	57.8322757029138
101	-0.649476056202623	0.10300261259639	-0.0357004134754584	-0.232009668014736	1	1	1	1	0.882893064738449	61.8839200326839
102	-0.739247857920269	0.102591109105482	-0.15544227503168	-0.222698692138804	1	1	1	1	0.708701882986768	52.0622684516773
103	-0.65980854934633	0.133464678578358	-0.0172395891872962	-0.270506022585321	1	1	0	1	0.814515777337583	50.8597386582072
104	-0.655373859122441	0.131496802296823	-0.0338234131716861	-0.286547947216171	1	1	0	1	0.562618579461217	57.744753217408
105	-0.666101250662439	0.12361377169992	0.0093408756177458	-0.201752732613858	1	1	0	1	0.579014225622235	60.5938979503185
106	-0.729034852924187	0.073883149240013	-0.0312108672249918	-0.252879187643716	1	1	0	1	1.00999210225643	62.4979413582769
107	-0.693510034372014	0.0639743718831654	-0.0130902838252385	-0.149224016813887	1	1	0	1	0.758219405628222	60.6246958013553
108	-0.597100829661276	0.102311360353326	0.0195808787637307	-0.279701865192172	1	1	0	1	0.775699135642874	61.5333935821635
109	-0.633727081134782	0.166945835984088	-0.0275289637435887	-0.263910147683719	1	1	0	1	0.65975744628719	61.3313998874357
110	-0.650598796416341	0.162683124990133	0.0173731562041352	-0.196245822632164	1	1	0	1	0.667749591897608	49.1816017462206
111	-0.700061462280361	0.10919335117293	-0.0458093015769581	-0.273399906963096	1	1	0	1	0.785114975180608	56.7268129990504
112	-0.697036626469275	0.0701073910218837	-0.0249768656713616	-0.248828472294966	1	1	0	1	0.884951704692554	51.192504568583
113	-0.604638166318722	0.16462113968646	-0.0185650328935254	-0.215351596811948	1	1	0	1	0.790516740592672	54.1562914602113
114	-0.712606735181104	0.0214538919641115	-0.0155325982761547	-0.201616758137054	1	0	0	1	0.714430870555814	54.5683379609884
115	-0.639716861323933	0.0340205957276746	0.0462925352969255	-0.289237045354875	1	0	1	1	1.12613608295592	59.7508955520203
116	-0.696143680148918	0.0473992631807735	-0.001681559821302	-0.155081320833808	1	0	0	1	1.0368769188703	60.5539629056068
117	-0.689028182438477	0.0465828645048721	-0.031787030042186	-0.217393080319544	1	0	0	1	0.656777650116712	62.4734824802826
118	-0.639615597113062	0.0466499520342173	0.00158757411078127	-0.194124303184266	1	0	0	1	0.708125148744213	55.8072137884659
119	-0.543094089043323	0.0459269274069718	-0.00034256720900888	-0.229467283695099	1	0	0	1	0.842989856347334	51.678397930265
120	-0.714560524292672	0.0323258630893121	-0.0372203384870974	-0.23275370422255	1	0	1	1	0.814747496296062	59.5961159546006
121	-0.475962199564576	0.0617917295343029	-0.19758915985685	-0.331655618807166	1	0	1	1	1.26209031441282	58.7243725645111
122	-0.588635157672955	-0.0578226956590627	-0.0163388407743184	-0.236424722967951	1	1	0	1	0.739572574020268	64.5342713631763
123	-0.61290136320119	0.101791853514911	-0.00851786413622278	-0.266411122346495	1	0	0	1	0.840481284699544	60.3269029377362
124	-0.630779388025498	0.0215086178643123	-0.00837416509185849	-0.206238408701969	1	0	0	1	0.907988831617027	56.6567298258208
125	-0.725848707475326	0.0141278714000153	-0.0814606439278216	-0.322573338739725	1	0	0	1	0.836810331036772	57.6301092521408
126	-0.637433293073743	0.0380153773478661	-0.00584125522877581	-0.182200890994175	1	0	0	1	0.660786660890466	65.0832427354353
127	-0.653965587351531	0.0326935171384238	0.00657566501627277	-0.220463784489909	1	0	0	1	0.594956594447058	61.6807265818579
128	-0.723641968326991	0.0599822879852838	-0.0158664352782444	-0.223590383611254	1	1	0	1	0.830652416179189	61.4309438549565
129	-0.669406947012238	0.0686184472993746	-0.0453509022367102	-0.261376244441259	1	0	0	1	0.652485171601372	64.5668549879231
130	-0.718147952661301	0.0192276527223743	0.0247756871116454	-0.222075621575084	1	0	1	1	0.786091762664347	60.0366176583277
131	-0.648693065813246	0.0139779100390094	-0.0671269440986148	-0.244941562739533	1	0	1	1	0.537277196879759	62.9971330886302
132	-0.728932530290777	0.0584918092352508	-0.104736114368337	-0.257586153590995	1	1	1	1	0.898042130767829	64.6955069066449
133	-0.583070291334902	0.180305311990897	-0.117244343268555	-0.324126145444251	1	1	1	1	0.709650583730498	66.4953031195682
134	-0.661605379633551	0.0860459875890193	-0.0904111955748855	-0.227213555166717	1	0	1	1	0.899512211962542	64.690694473766
135	-0.703745029858801	0.0868969717117807	-0.0760968523893824	-0.321211919394098	1	0	0	1	0.904771558845724	64.2862746631679
136	-0.661903482772624	0.020755110813952	-0.0230457892450779	-0.256456343537466	1	0	0	1	0.601385083965572	52.378539153625
137	-0.647642209879043	0.0500472829994734	-0.00183403255507268	-0.260399609258198	1	0	0	1	0.6240082199617	71.182554881968
138	-0.668111786027052	0.0418427352298426	0.0195756267473122	-0.283913890783545	1	0	0	1	0.7310242807926	56.6103655424084
139	-0.622073059008107	0.0643052361004843	-0.028604359922099	-0.282887436633648	1	0	0	1	0.960271089593784	53.5510575416062
140	-0.708350743856039	0.0275882860376058	-0.00448839012812099	-0.269290663932491	1	0	0	1	0.581492721749825	54.2651882394179
141	-0.707826878622899	0.0755121661889843	-0.0423716950196191	-0.176803600387972	1	1	0	1	1.1343948756252	53.9610353914626
142	-0.666356708672791	0.0410555808692973	0.0322117119634031	-0.164570758122214	1	0	1	1	0.870301915484904	57.8691509812468
143	-0.603344901785584	0.0187373872109582	-0.00044265495250333	-0.193273733460306	1	0	0	1	1.32881590707456	62.8414750042322
144	-0.642610675780622	-0.00618103967017701	-0.000806077888800458	-0.249972654547733	1	0	0	1	0.511918463737143	58.5531831422896
145	-0.685178613732476	0.0366731009296954	-0.0108620136031936	-0.278372968680524	1	0	0	1	0.707352135688734	62.1295157504447
146	-0.706889406494707	0.0823816266315218	-0.0388098667271878	-0.26108377907207	1	0	0	1	1.06643107312566	56.9815231926374
147	-0.708220523451695	0.0108690005503525	-0.0215139712932173	-0.213557375076313	1	0	0	1	1.13010947031387	63.175028438
148	-0.661629930523533	0.00157155279384964	0.0425251808414119	-0.293804021096217	1	0	0	1	0.838128488460853	63.9563433506082
149	-0.651290561420848	0.0371680525522971	-0.0373895932904064	-0.197689673201053	1	0	1	1	0.668560685779328	51.8017411527477
150	-0.642544924919025	0.0998755159141695	0.0452125167543457	-0.158791727863958	1	1	0	1	1.11656363834474	50.4215752651469
151	-0.582883878389879	0.0158800403541885	0.0260724881349531	-0.323126911839116	1	0	0	1	1.43514333489664	56.5341497618294
152	-0.762301300390051	0.0678864996181262	-0.0576468770204983	-0.148714881964743	1	1	0	1	0.904920232213552	56.7939803292836
153	-0.705522736403879	0.0821581237522661	-0.0286649760362883	-0.197860134867378	1	0	0	1	0.87521871750823	53.6509772135164
154	-0.623866639192461	0.0541522418809979	-0.0414816808936736	-0.228687665272813	1	0	0	1	0.897770731086555	63.5221839958831
155	-0.667562878526149	0.0430774837101056	-0.0500437377609004	-0.298842992237215	1	0	0	1	0.905065295747561	65.7214992315752
156	-0.601760090127451	0.0631093876193235	0.0467340122680189	-0.288550793312316	1	1	0	1	1.02673157885831	52.2121789510549
157	-0.675310949421542	0.113702502092277	0.0232149220840192	-0.174681970053057	1	1	0	1	0.939638910229941	57.8775476727559
158	-0.716694483331625	0.150154237040344	0.0454466402913953	-0.390263898768206	1	1	0	1	1.25847593350111	59.8513769050773
159	-0.582873299171211	-0.00296046941723043	0.0233728050236934	-0.271409620185217	1	0	0	1	1.06723792110186	57.3669360633386
160	-0.612017751094871	0.107450426250004	-0.0211914036010478	-0.297171035384681	1	1	0	1	0.85471664893333	57.427036388179
161	-0.661953980926029	0.112748194424719	-0.0445685191135245	-0.259667983063351	1	1	0	1	0.59930429022667	66.2012902170742
162	-0.658986984262862	0.0310800444102336	-0.0016362698567682	-0.26379989139965	1	0	0	1	0.634054683099368	61.452174605595
163	-0.621220824958896	0.0452090368791159	-0.0383053730564396	-0.185030018462628	1	0	1	1	0.776849916801893	62.9396459426783
164	-0.594489580757158	0.0747932984564276	-0.0303472212056059	-0.287940691903225	1	0	0	1	0.73686599656008	53.9595003343897
165	-0.662399615761746	0.0519603682822932	-0.0546242350489569	-0.29040960195034	1	1	0	1	0.841368266199751	63.6977229553171
166	-0.532361778004367	0.109118738985219	0.0142516953486726	-0.24616517807445	1	1	0	1	1.05136845989586	56.40494747158
167	-0.6328306329347	0.10984128308616	-0.0269889620194177	-0.177140087094707	1	1	1	1	0.6988492524717	54.2609135647349
168	-0.616843833861256	0.0868902341708582	-0.0405770621126742	-0.229018274081162	1	0	0	1	0.885945438132638	61.7015996879289
169	-0.577337863847848	0.0436814980679462	-0.0172713421563779	-0.344493973302175	1	0	0	1	0.90458185393909	54.8332301527819
170	-0.685981654964381	0.0544811097771249	-0.0344016603753956	-0.269870302060687	1	0	0	1	0.855846061043453	59.5330310998211
171	-0.618246068695975	0.0462988911015215	-0.0142003458047659	-0.234557237422995	1	0	0	1	0.906016476071539	65.5230032583038
172	-0.600618140251331	0.087433026061613	0.00178483633935543	-0.288950688764755	1	1	0	1	0.578955741317845	62.3891293051569
173	-0.735981148998836	0.094706233796368	-0.0155637053978154	-0.319727804443433	1	0	0	1	0.647940219852346	53.8385517181922
174	-0.587661720861128	0.0380017588013807	-0.041690501464932	-0.302117268205317	1	1	0	1	0.795450537648017	62.8059008029643
175	-0.647700980059934	0.0619324354754554	-0.00726809932192978	-0.268194023488165	1	1	0	1	0.637375883042756	59.534297729397
176	-0.685922392556973	0.118014993418119	-0.0166828339117669	-0.220755072494738	1	1	0	1	0.742257577187135	61.696560827507
177	-0.652575569576979	0.171090737559315	0.00853372571064749	-0.194443463319496	1	1	0	1	1.03437217664343	59.7627364471995
178	-0.582756984826696	0.0669978465612284	0.00185294847331174	-0.255330920687929	1	0	0	1	0.677062562805569	61.7320997987867
179	-0.700614813135621	0.000232574807929313	-0.0305187069856201	-0.301647186532594	1	0	0	1	0.739480843613795	61.7153471716116
180	-0.577336523741415	-0.00399059011261378	-0.0635416211126512	-0.224855036373733	1	0	1	1	0.911941711583788	62.3625330036081
181	-0.629028601218214	0.0160893278783998	0.0196803264881856	-0.210702530186775	1	0	0	1	0.623828017485641	62.1291642166242
182	-0.659735292494726	0.0515216087744633	0.00733242491523979	-0.215218810822892	1	1	0	1	0.658634382754697	50.1769138803754
183	-0.647468516975998	0.142070224303175	-0.0292421606282082	-0.304987066795003	1	1	0	1	0.818425220447246	67.7955263262
184	-0.706294954473799	0.0543188436554748	-0.0246325903547301	-0.23200330153158	1	0	0	1	0.824457335220685	71.2111515701775
185	-0.64088341260254	0.0572238165747418	0.0178651950649491	-0.20740465411815	1	1	0	1	0.786578333893156	61.0966921624668
186	-0.660434440004125	0.149555662163508	-0.0561189924300776	-0.306393864582192	1	1	0	1	0.672765731445968	67.9615405982983
187	-0.683513448401734	0.0140746598904252	0.00937683254229145	-0.208923167974289	1	0	0	1	0.757436857064508	62.1726288720924
188	-0.727305411814027	0.0179474689674708	0.001997066666686	-0.205336757919281	1	0	0	1	1.37183560127784	66.0413151425912
189	-0.606616805304812	0.0191630215777786	0.0200173176005105	-0.343725231908506	1	0	0	1	0.647984056088216	55.5625490326131
190	-0.644108874601339	0.0554013067313811	-0.0176156894498389	-0.315907599702728	1	0	0	1	0.789794471057502	60.7582439701217
191	-0.732708411721336	0.0592031530628949	-0.0653742664806069	-0.328578578259259	1	0	0	1	1.00657622312269	60.8756019792445
192	-0.724449618279166	0.0569016524227471	-0.0683247914488136	-0.306233965175558	1	0	1	1	0.753792225456736	63.9162862393328
193	-0.727112271606428	0.0741349337728657	-0.0580183552483012	-0.262561324419891	1	0	1	1	0.944495236862798	58.7614957317071
194	-0.640047814167953	0.0509262451670892	-0.143803381534752	-0.253887318017431	1	1	1	1	1.00212924812934	70.7039898553583
195	-0.642402210043022	0.134743919663858	-0.107452368973295	-0.229776429543856	1	1	1	1	0.533175827761349	66.8090065992752
196	-0.688706884500279	0.0716723353119033	0.0493155458178548	-0.331999010357663	1	1	0	1	0.844871162525174	59.6159381283412
197	-0.709545939584	0.109892202810409	0.016612437041339	-0.204510528340079	1	1	0	1	0.668818495143815	58.0321782465864
198	-0.69128821913556	0.120363130760099	0.0179331014203917	-0.29397444344526	1	1	0	1	0.633845140948907	56.9758984132436
199	-0.623987439270478	0.167287083118166	-0.0333032889977503	-0.263970800965951	1	1	0	1	0.628814373084573	60.8445674086908
200	-0.634373097916077	0.121600704876368	0.0343654733892642	-0.263711752168919	1	1	0	1	0.803885402568711	56.4150777513655
201	-0.678386491870483	0.0904131785995587	-0.0559889780398897	-0.3167144083692	1	1	0	1	0.986011638584881	57.7468172815456
202	-0.624899842599339	0.131116982745348	-0.0450805575870747	-0.189721105102717	1	1	1	1	0.582340198794245	50.3077324633296
203	-0.661493793660317	0.207600328889116	-0.111323648770024	-0.255842427848367	1	1	1	1	0.823719311158387	58.8664772411407
204	-0.56088809186547	0.0500292239826914	-0.016012235336801	-0.36718896542389	1	0	0	1	0.82518160590994	59.8446695058798
205	-0.545702433761732	0.00865447502714249	-0.0384286264059328	-0.208001252118184	1	0	0	1	1.13092724385315	63.664977547957
206	-0.736797421394095	-0.0100207330917181	-0.0381935643016373	-0.37113128065933	1	0	0	1	0.939528870552197	54.7086853862154
207	-0.707773239350521	0.0885271964993752	0.0554910029824021	-0.268021692722498	1	0	0	1	0.737222363183658	56.6060239170695
208	-0.696119421704547	-0.0029639053005337	0.0210615415395232	-0.219555377025692	1	0	0	1	0.707832478953111	58.0401183122273
209	-0.749068595068188	0.0571406614821641	-0.0190285167471621	-0.196942795518447	1	0	0	1	0.850678200550417	63.8759112647378
210	-0.604100849325807	0.0396008203747881	0.0301674724538692	-0.280668537224412	1	0	0	1	0.7416020319693	55.3379147668485
211	-0.669607612647331	0.100728782917573	-0.0397757274857767	-0.288294489055913	1	1	0	1	0.79620961029525	56.7107543180019
212	-0.716813375526357	0.195670311713142	-0.00428875506199741	-0.251667959518846	1	1	1	1	0.964706472339692	57.2301501430102
213	-0.71358037122477	0.0877552927044815	-0.0204829817378191	-0.210928668922178	1	0	1	1	0.671968419756503	54.9707470263708
214	-0.651303678602462	0.0677946825498472	0.0398676692961785	-0.293038323200419	1	1	0	1	0.657178745218366	56.4330861662809
215	-0.643082828598057	0.150130639948331	0.0130362808129414	-0.28021365014946	1	1	0	1	0.835987243516369	61.7387427136831
216	-0.670388453009214	0.0977698094437868	0.00272143079984222	-0.333983799498105	1	1	0	1	0.715409194313283	49.3155438369416
217	-0.707584070865351	0.0526152320379908	-0.0653135784733152	-0.242129729530578	1	0	0	1	0.661185547346987	56.5068557113067
218	-0.581966616779326	-0.0195514665746552	-0.0396940746758102	-0.262276725803549	1	0	0	1	0.760596809634219	51.8085505013298
219	-0.744100242242669	0.0364192678305382	0.0451201421574695	-0.248406299200669	1	0	0	1	0.81908224395308	62.2740706932299
220	-0.622492286628384	0.0352473063960002	0.0227244956063034	-0.215299820840805	1	0	0	1	0.995394891685935	56.9819958911205
221	-0.600650843534457	0.015830048734988	-0.0454115342375051	-0.262554257473907	1	0	0	1	0.984829075130836	57.1766522832037
222	-0.546942986171461	0.0797751209874317	-0.068549335911203	-0.325570436419506	1	0	0	1	0.862681645556423	56.6500872581694
223	-0.695312218414795	0.0315618448688302	-0.00909872213313714	-0.301884421552248	1	1	0	1	0.536703981587434	60.8666158348061
224	-0.662782246474438	0.146298367572522	-0.011834879955956	-0.258287400918366	1	1	0	1	0.737813016379893	67.5639085100451
225	-0.702469369428958	0.0876052978080188	-0.0345276205139156	-0.258466766403954	1	0	0	1	0.862682460927168	62.4318580322456
226	-0.707119297182032	0.0096415838042529	0.0138455184630326	-0.231635463625115	1	1	0	1	1.08316916874258	53.4290240630873
227	-0.644642785633121	0.154195090184749	-0.00524310794800505	-0.231615893587806	1	1	0	1	1.14530368289075	65.1489660091238
228	-0.714776684792993	-0.0389760176767225	0.00619963268112949	-0.290503422051679	1	0	0	1	0.862667741050014	50.7900796199084
229	-0.674604617793139	0.0207903340850582	0.00487189400032122	-0.262113355748581	1	0	0	1	0.579236018651421	66.6972679829483
230	-0.716479867949839	0.0119898632160673	-0.010249854149823	-0.18999245323763	1	1	0	1	0.791284431014551	62.8277945004961
231	-0.740419942480949	0.0938202572401689	-0.0119509268772771	-0.340873960019096	1	0	0	1	0.91264118677127	62.82115925562
232	-0.590796983469077	0.0516601180304916	0.0417467985505135	-0.314085469289816	1	0	0	1	0.807550947242405	53.9711993143843
233	-0.67270590505434	0.0171842840653052	-0.0254455043127688	-0.274621316248759	1	0	0	1	0.766384798648952	59.5643184736127
234	-0.695126448214669	0.0633025540997254	-0.0718141861951951	-0.285578160950094	1	1	1	1	0.65240976094518	62.4000105604266
235	-0.720403658321958	0.0530656710013294	-0.00444022916518733	-0.261121825094863	1	0	0	1	0.956058664977549	60.533935391884
236	-0.696550388854385	0.0811007845198009	-0.000873524527090999	-0.357220416159161	1	0	0	1	0.708029787798219	66.3008852840955
237	-0.638767996158931	0.0814654025552413	-0.0150935584262706	-0.19379975347849	1	1	0	1	0.860060166864195	64.4424948676475
238	-0.67109286221021	0.0988002568409438	-0.0283256842730272	-0.259176116492504	1	1	1	1	0.520417160139753	58.2320378815341
239	-0.671742121962536	0.101311061210046	-0.102288725473385	-0.241917852855833	1	1	1	1	0.619213914050458	58.2522933004672
240	-0.658505706176171	0.0965511100929699	-0.0751435811831253	-0.278884133498766	1	1	0	1	0.584543399458393	64.0382469828759
241	-0.667885111742998	0.0906634478533123	0.00430431213935777	-0.285771932648071	1	1	1	1	0.629909110891801	64.8907907494813
242	-0.697163836882368	0.0914565207861046	-0.122369895685007	-0.257513367168454	1	1	1	1	0.727651169819396	65.179915491659
243	-0.695315236415564	0.0947351460519514	-0.00937806694459471	-0.227350442604986	1	1	0	1	0.859259354256549	61.9015977706291
244	-0.653829640804111	0.120349776653024	0.00409712121213469	-0.167424533050397	1	0	0	1	0.766480658100298	53.9256175506717
245	-0.671215232337524	0.00507391268091909	0.0256942263697955	-0.293084554427356	1	0	0	1	1.02997105139935	64.8913786009127
246	-0.719032047544564	0.0519618036737011	-0.0116215507499925	-0.351220936518884	1	0	0	1	0.778600249151445	66.4897984444772
247	-0.760518960728345	0.0465403924512761	0.00521395970473971	-0.202574285736479	1	1	0	1	0.655392066211674	60.9919887000535
248	-0.679561705621456	0.0662287879916339	0.0303925304456113	-0.292903650962089	1	1	0	1	0.870213533475163	64.6875332403156
249	-0.618425357620825	0.0978921563399541	-0.0353559017522834	-0.270253766728537	1	1	0	1	0.691300729522543	64.902557077158
250	-0.690790566780899	0.132606180644096	-0.0281352131345898	-0.20019943871583	1	1	0	1	0.803334941416878	52.126929541061
251	-0.597782843468006	0.0389516523957184	-0.0169688125938805	-0.260236082175949	1	0	0	1	0.955046256482333	62.4726639793771
252	-0.646039119771767	0.0329962285702371	-0.0428777272395909	-0.222208273902967	1	1	1	1	0.75054315584632	65.3415216042046
253	-0.643102796120235	0.0675296371090142	-0.0197304941840965	-0.194605565885823	1	0	0	1	0.866275836382427	65.2458126556408
254	-0.672254379997262	0.0801796287844643	-0.0354805756008301	-0.187648726048418	1	1	0	1	0.630059741705619	55.3142706037354
255	-0.620171355763385	0.114326739564491	-0.0161155413706389	-0.27156785971346	1	1	0	1	0.762493431354207	61.4473580468724
256	-0.591478494295771	0.0827018887942034	0.000567880430704073	-0.22478914605214	1	1	0	1	0.818825061965185	53.4994436595857
257	-0.629124591145065	0.134944772153547	0.0211676923474918	-0.265311207388259	1	1	0	1	1.07873647024734	59.90127369132
258	-0.654093521357164	0.0555276620381494	-0.0251266206769736	-0.211499885772723	1	1	0	1	0.8699476971876	56.0817466271332
259	-0.670688836443449	0.00598467913759968	0.019600431839294	-0.195760243786974	1	0	0	1	0.661690788392251	53.7719642251856
260	-0.674066269995646	0.085787708166786	-0.0273085204447972	-0.339631250547503	1	1	0	1	0.4792878746605	53.8412067587067
261	-0.724169514050292	0.155689704660085	-0.0315269158697295	-0.273585365382474	1	1	1	1	0.679467239269888	60.5284323608539
262	-0.65489101536103	0.0762295310166641	-0.0346134498217041	-0.216857802943714	1	0	0	1	1.10615353660874	65.9707367504287
263	-0.785451509613336	0.0874360374421194	-0.0828958851710787	-0.251486620089925	1	0	0	1	0.976270380642265	63.9334397640736
264	-0.639425993679346	0.0594658833970941	-0.0368474557865083	-0.215771849792099	1	1	0	1	0.866572093786294	60.4049677462838
265	-0.558426506870336	0.141439263129833	0.0217789497721656	-0.294533233441596	1	1	0	1	0.712007766317619	59.6772722234612
266	-0.590181336419444	0.19991201836652	-0.0536330529716591	-0.25782876474195	1	1	1	1	0.620329812790963	62.5713245001018
267	-0.693015079588245	0.112655680361131	-0.0419932958373557	-0.24633753708238	1	1	0	1	0.709358681697419	60.3457881081287
268	-0.603808364435576	0.0907581624985511	-0.0411991883252099	-0.22119207098665	1	0	0	1	0.634790338116777	59.4371712306417
269	-0.672218497224192	0.0352677023730078	-0.0402035197574703	-0.253257408528121	1	0	1	1	0.703179257109793	51.772041023727
270	-0.728809969285605	0.0378762395909656	-0.0629182357437102	-0.278804361942974	1	0	0	1	1.06313671436822	59.5174972539308
271	-0.725125460248521	0.0639114899575348	-0.0192873942914798	-0.326720019003371	1	1	0	1	0.724458400648235	63.0093438917531
272	-0.643113197372679	0.100194672707031	0.0464967133082001	-0.2429627533401	1	1	0	1	0.804544954766786	64.1051443020267
273	-0.68974335055372	0.175621694728097	-0.00974165593920035	-0.189071449030849	1	1	0	1	0.738241617993063	64.4809167980872
274	-0.595051792059086	0.0694344890772047	-0.026813909127973	-0.348021608458103	1	0	0	1	0.788885993953051	66.1302603114773
275	-0.665426429781439	0.0720455223806653	-0.0249384351448385	-0.311319391965699	1	0	0	1	0.940012059967547	49.8904665643981
276	-0.714977234260085	0.0372436937129121	0.00852602832440833	-0.230710577139178	1	0	0	1	0.71005588097601	56.8785736978752
277	-0.682219472059391	0.0187482122904406	-0.0687457630572147	-0.213859069402625	1	0	1	1	0.620571364835164	60.2702745504114
278	-0.701371703756817	0.0282953960253875	-0.0613223410525156	-0.283022981091367	1	0	1	1	1.59210372651661	58.4065382556554
279	-0.729879121650185	0.0327170200031518	-0.0932195431151266	-0.318241878961274	1	0	0	1	0.772514005490005	63.0221229296125
280	-0.645206279610892	-0.0118927657658732	-0.0456426904558104	-0.304153309493631	1	0	1	1	0.93919112421461	57.248548836132
281	-0.643112834202345	0.0994022542931737	-0.0569875802295848	-0.217612105849567	1	1	0	1	0.696713369414276	61.8612183256258
282	-0.776936326297749	0.0729317405268471	-0.0463346447231461	-0.3431986501807	1	0	0	1	0.836311278978633	65.725580134817
283	-0.616465001458664	0.070603137501644	-0.0222698433802493	-0.18819334915337	1	1	0	1	0.757804048150408	61.2428179309221
284	-0.552203220112601	0.0611346186364968	0.00209188756387757	-0.279872204374515	1	1	0	1	0.772276900689275	58.4732398227927
285	-0.661157355822326	0.104418499841622	0.000552917831972451	-0.237749415543184	1	1	1	1	0.702860086055162	53.0053819303143
286	-0.617933863709118	0.0626099934467914	-0.100774813096026	-0.260718434460651	1	0	1	1	0.741441369220215	60.1383463400924
287	-0.59627350881934	0.0553307438024108	-0.149133061083754	-0.2258328215228	1	0	1	1	0.895251489595242	53.5544027140387
288	-0.541072125998996	0.000744495304775027	-0.127548142788867	-0.352219184056247	1	0	1	1	1.10741809454142	59.8221275410892
289	-0.65742047987341	0.03019002444415	-0.0906023748081099	-0.215482529197847	1	0	1	1	0.851505044469631	57.0471219714497
290	-0.659791011318368	0.0480514370549925	-0.0345914952742717	-0.285800160980408	1	0	1	1	0.931266859776034	56.260797209519
291	-0.740192119676914	0.0670304763393241	-0.00238344757967575	-0.234264733202696	1	0	0	1	0.884854673265615	62.9412780273899
292	-0.64654325677391	0.0334316334753364	0.00742662934052531	-0.263544745555211	1	0	0	1	1.01922414798743	58.0518281807618
293	-0.708382564910961	0.0668488497258813	-0.0532132422034828	-0.242245872286763	1	0	0	1	0.687546468843746	54.23368253002
294	-0.686100250190654	-0.00252386383488724	-0.0474104336603541	-0.234240119777596	1	1	1	1	0.951773754113243	51.8047003227622
295	-0.672006631055961	0.151313423879684	-0.0717424120086923	-0.199939887476788	1	1	1	1	0.673887310133912	52.3323051835885
296	-0.639985571007869	0.089651918136429	-0.032539548315134	-0.311320158640859	1	0	0	1	0.726672020804938	60.2890240452786
297	-0.718165915123564	-0.00171698621757307	-0.0294899833950836	-0.277240940670908	1	0	0	1	1.22655580375916	60.1512958956381
298	-0.689779747818561	0.0543675419305658	-0.0191345742978567	-0.132765562987033	1	0	0	1	0.917650988700872	57.7526683551626
299	-0.585348425490158	0.040550849559487	-0.0212867209560775	-0.136417939595183	1	0	0	1	0.964293742312343	53.3182986053896
300	-0.684358437824265	0.0454702281206845	-0.0235248560599593	-0.186481976478249	1	1	0	1	0.779445875435945	55.0826215980557
301	-0.641127748142935	0.0560908006631523	-0.0583022955395581	-0.243102763503762	1	0	0	1	0.720073728429722	55.3009849251232
302	-0.620288419001343	0.0251984729831744	-0.0588617640480367	-0.291135803656545	1	0	1	1	1.05068718480914	63.774673763426
303	-0.585408169866394	0.0500092318078891	-0.0474102429275421	-0.34711480715065	1	0	0	1	0.688756192743339	62.9097200152052
304	-0.594123108878231	0.0143933659188935	-0.00604352368727826	-0.363025995012427	1	0	0	1	0.642090720118994	62.4076480485216
305	-0.666905145181055	0.0654009973522803	-0.0187314893018298	-0.28606726297527	1	0	0	1	0.769671208222777	63.2540037792335
306	-0.598862286969794	0.0642898066415212	-0.0108567712926316	-0.235814153600074	1	0	0	1	0.613961890326843	58.7876154437781
307	-0.695649948681463	0.0136479064056704	-0.0464360224948968	-0.263562743353821	1	0	1	1	0.749152879238034	61.5133560473471
308	-0.616620479361417	0.0603272847518729	-0.0820080705202202	-0.337437138525496	1	0	0	1	0.862571454629535	56.1900762051023
309	-0.6076846664318	0.0133204284462373	0.0368024887487693	-0.226936898312208	1	0	0	1	0.571573267589112	59.2158729966826
310	-0.641138153675202	0.0280670270281585	-0.0332035093740009	-0.240936524624755	1	1	0	1	0.857338977099708	57.1934602573092
311	-0.62400490218903	0.127700977452844	-0.000495051956780212	-0.302258876807044	1	1	0	1	0.521824521963282	59.0928479144298
312	-0.644144037566713	0.0915923022093644	-0.0470983940139637	-0.29267996850785	1	1	0	1	0.745719181910784	62.5590599163611
313	-0.697782380071691	0.0369501314931834	-0.0180304508336017	-0.277123479302019	1	0	0	1	0.614437511243162	62.2216204891187
314	-0.623056174932299	-0.0103824043525498	-0.0213217532479856	-0.266276592249651	1	0	1	1	0.606116944525596	61.0700527909524
315	-0.630727225731029	0.0362554736840732	-0.0744957247488701	-0.237771633785121	1	0	1	1	0.740229121700197	61.909764854138
316	-0.736220996641038	0.0380445065815495	-0.0677336947295114	-0.222953115342619	1	0	0	1	0.720312076485212	49.2673030037899
317	-0.619151990779172	0.066986101123927	-0.0266737679760888	-0.231868727927399	1	0	0	1	0.994532987513579	61.8987501617255
318	-0.502788187977522	0.0206406537462803	0.00682873770026786	-0.190280185865549	1	0	0	1	1.12740973514433	63.3288637527402
319	-0.753207351733668	0.0592789067150938	-0.0378802331182774	-0.285099473144755	1	0	0	1	1.32725615210336	57.8430425906788
320	-0.639918426048327	0.156984280747228	-0.0643597081377322	-0.241191964958514	1	1	1	1	1.04186474910719	62.5133903601479
321	-0.640789982434695	0.0346579637664631	-0.0369098309408902	-0.294428080528502	1	0	0	1	0.906998188442226	59.6229537855673
322	-0.704294804649247	0.0232068224319409	-0.0279764600979582	-0.21893522921346	1	0	0	1	0.723180083943639	61.5568877557248
323	-0.705520525033485	0.0618163934927925	0.00317788619948416	-0.237125753364025	1	0	0	1	1.0193833910555	55.4737306769519
324	-0.568513020456602	0.0244529631903467	-0.0261810328286259	-0.335514939729659	1	0	0	1	1.09445470621571	62.825009729336
325	-0.654162447993379	-0.00672148522070054	-0.0314948818400186	-0.241672017994063	1	0	0	1	0.805231580144182	53.2769268013913
326	-0.641719970599812	0.0223166208322221	-0.00144577838836375	-0.264421052090346	1	0	0	1	0.613216211430471	65.3657345199325
327	-0.701958312789463	0.0254475800051483	0.0140556855604687	-0.252492965535401	1	0	0	1	1.07738225243928	65.3745193121125
328	-0.689465449764933	0.0400993318067661	-0.0553758258770349	-0.220156418178776	1	0	0	1	1.07781730734225	69.3781980620635
329	-0.615832431647616	0.041933487927932	0.0167190089613529	-0.361424120149043	1	0	0	1	0.913235456883077	64.7790514730852
330	-0.628538044482018	0.0548894706674226	-0.0197726025899969	-0.226906590744145	1	0	0	1	0.922370382931326	63.724529211318
331	-0.715104584368889	0.0915134245409824	-0.0373684883768403	-0.277384145438253	1	1	0	1	1.04182035861	59.5231094556261
332	-0.696561783973297	0.0900417277930038	-0.00906353050028431	-0.239330584043315	1	1	1	1	1.1533460285912	61.5670251847508
333	-0.59959084041466	0.0694135360301587	-0.0967572477353003	-0.175900955147018	1	1	1	1	0.653050856714352	65.396286000643
334	-0.63996845188134	0.141711938103734	-0.0644333750347959	-0.303527542732208	1	1	0	1	0.631052607264365	62.3126012155743
335	-0.612697671729689	0.0865536711799082	0.0155021425583662	-0.282102030958941	1	1	1	1	0.739927847634995	65.4190531518744
336	-0.681380103374516	0.115658420097133	-0.0153441907439113	-0.256805131258608	1	1	0	1	0.767545206536241	58.2464417214083
337	-0.723576775049404	0.0890311572692273	-0.0486575116091145	-0.278947852293267	1	1	0	1	0.718908327854209	56.9758373247221
338	-0.692702201216838	0.104290929507547	-0.0699878878565677	-0.188053873348756	1	1	1	1	0.832289567826393	58.8858692334775
339	-0.656786314691301	0.0943042306115096	-0.142413118812193	-0.16556899307022	1	1	1	1	0.778838821574778	62.573960184693
340	-0.538910631909544	0.0855085677431378	-0.098819074495435	-0.282958066594349	1	1	1	1	0.6906907661815	56.7701156232786
341	-0.630015357458807	0.152348447313883	-0.0599633141578798	-0.330433142255907	1	1	0	1	0.780050769931679	61.0340109106387
342	-0.695983035532395	0.1719254158911	0.0403550998348911	-0.282023800566715	1	1	0	1	0.957874473082273	69.662124476879
343	-0.717976666418188	0.137187424803639	-0.00361329492518867	-0.262071256239195	1	1	0	1	0.681894077470728	69.9434289047929
344	-0.663909703807006	0.0505278746110075	-0.0207741531024629	-0.331810002333433	1	0	0	1	0.892457567440625	62.000475354481
345	-0.624581978181425	0.0148163016690645	-0.0124756098600644	-0.32339688934452	1	0	0	1	0.746084344951748	65.5013546506924
346	-0.629325273357915	0.0188600538499934	0.0130290633721435	-0.248802248409623	1	0	0	1	0.931389757756806	66.7591279968359
347	-0.689493622001846	0.000307928313638548	-0.0318366177771045	-0.312349633553728	1	1	1	1	0.946677979640687	57.2890636825615
348	-0.639210428418804	0.0512000469099467	-0.0653994506458592	-0.249574434408627	1	1	0	1	0.635258664323581	67.5109196493047
349	-0.627118754421621	0.164902663201493	-0.0463938585409999	-0.246746684019648	1	1	0	1	0.705320860188306	58.7580944834117
350	-0.617144362853067	0.0939980052286465	-0.0163544585249266	-0.304730334037803	1	1	0	1	1.11013971121922	59.2993450133075
351	-0.728014740422295	-0.0145048249292183	-0.0861596179668495	-0.302908425246388	1	0	1	1	0.740901940503945	53.6628258402538
352	-0.723853739865549	0.035911049756332	0.0109981695539006	-0.149183415350708	1	0	1	1	0.916995981588978	54.4136608896644
353	-0.69234672658379	0.0452103897729037	-0.0578535690932121	-0.251898066708977	1	0	0	1	1.00788162402321	62.9812422790976
354	-0.689926177479304	0.0133110291670742	-0.0534602782546286	-0.302048907162489	1	0	0	1	0.768202252579461	64.0287348877472
355	-0.660535877426365	0.0847956193560544	0.00307811346484789	-0.249797286144971	1	0	0	1	0.912092403448355	58.8454799710918
356	-0.660091934829617	0.0518341490969165	0.0395281749480533	-0.237202653400084	1	0	0	1	0.944562673286246	60.8855929488765
357	-0.624523898832254	0.0628182714712148	-0.0356382771963413	-0.297885819489377	1	1	1	1	0.721556304789304	56.8504578509233
358	-0.593634709886562	0.050678850484936	-0.0361108449540928	-0.326098691573502	1	0	0	1	0.674304715536296	59.2768559182643
359	-0.552914848568832	0.0332431930068681	-0.00755418603045245	-0.176336557871523	1	0	0	1	0.874074278067871	57.4866980734336
360	-0.642614714929764	0.0183366019596313	-0.0542018025192874	-0.216996334343837	1	0	0	1	0.69311790991198	60.8678926539151
361	-0.665275675857135	0.024727313579148	0.0169524579648242	-0.267883172615196	1	0	0	1	0.848660839399639	63.0707481848967
362	-0.670007617417514	0.0279485632058732	-0.0394800219377997	-0.263748137338808	1	0	1	1	0.851505785250553	62.6918598497924
363	-0.659373268523137	-0.0253457240364143	-0.0497187361274914	-0.302940668040415	1	0	0	1	0.546526077056046	59.5341159362654
364	-0.677213165228913	0.0108074987887689	-0.021283714368927	-0.284751640316362	1	0	0	1	1.05130730263843	51.564685925466
365	-0.597972727337267	0.0744303820714541	-0.066072146475509	-0.284317703125037	1	0	0	1	1.27489517927237	57.5944741737842
366	-0.653997511714426	0.0271410804798449	0.0366435302450404	-0.293704141534656	1	1	0	1	0.817830432374068	55.8132151815853
367	-0.629482312029908	0.107743036177828	-0.0488655686222121	-0.284551309540902	1	1	0	1	0.630976653164576	53.363715050559
368	-0.636982684609541	0.104374932440157	-0.0371459849520728	-0.220295391153623	1	1	0	1	0.949683188061703	65.0943577926898
369	-0.537376804848955	0.0373958411930452	-0.0285087454736517	-0.269551220271693	1	0	0	1	0.913077647228396	55.5511984266432
370	-0.599180333502229	-0.0123419752616011	-0.050716179512021	-0.236460969309552	1	0	0	1	1.04415948449997	62.3419399575558
371	-0.592946127512203	0.0219570021360927	-0.0289224319425553	-0.159565000675914	1	0	0	1	1.02499175808724	66.5861218967554
372	-0.575556094542291	0.0122669665744405	0.0156018272233712	-0.162375023666576	1	1	0	1	0.802623169503305	62.7182275421634
373	-0.638799754987762	0.120345505146011	-0.0239116771049514	-0.311603208482038	1	1	0	1	0.846881357116722	52.595746161782
374	-0.621001544669586	0.103669141246741	-0.00700286136209818	-0.241767715507558	1	1	0	1	0.564627398662095	58.0848134436408
375	-0.586341167947803	0.0952079386143869	-0.0240886103031353	-0.348242367990002	1	0	0	1	0.880426456438964	57.1341487670329
376	-0.648756785627509	0.0895923069087941	-0.0271361125899907	-0.28204010643775	1	0	0	1	0.890140405027756	61.5456936439801
377	-0.61740343995056	0.0544522257592187	-0.0192662728138962	-0.27623537669317	1	0	0	1	0.89842128869453	64.4753210056699
378	-0.708035877373474	0.0080813193534064	-0.0115468898419328	-0.256864151304386	1	0	0	1	0.68008792763	48.034242207815
379	-0.697361574544363	-0.0115864925109828	-0.0233548337582869	-0.330598958519236	1	0	0	1	0.829314465471784	65.4583281357527
380	-0.666058351304405	0.0453157117883327	-0.0156303800917103	-0.283517218296332	1	0	1	1	0.880417967488834	65.1949164128162
381	-0.621522847017948	0.0260348521518817	0.0569599922369718	-0.292461729627585	1	0	0	1	0.983775362155288	52.7133529526251
382	-0.599737326521048	0.0490061171926607	0.0409738751081336	-0.218043312655077	1	1	0	1	0.951673243875442	59.1009585142154
383	-0.661011684245476	0.10208479517238	-0.0072643582937123	-0.21050500584166	1	1	1	1	0.672821819005224	47.248204509533
384	-0.623888451283964	0.16014754801613	-0.0316161597396211	-0.301882222018303	1	1	0	1	0.692906156263731	49.4079195684541
385	-0.633815586379394	0.155623279607646	-0.0916235319945349	-0.238467483401906	1	1	1	1	0.689961615595364	60.5483312395116
386	-0.639475241814616	0.0612999413334791	-0.0806974496692421	-0.239217643548214	1	0	1	1	0.492062295878804	55.9472024349239
387	-0.739265646875173	0.0276212092349687	-0.0945606246463134	-0.177073614995536	1	1	0	1	1.03312068582775	65.9925620503641
388	-0.650179252477919	0.0663670374529675	-0.0307993960373649	-0.19261145284081	1	0	0	1	0.566529561948843	53.3313402087928
389	-0.661971428231034	0.067281991213877	-0.0526685096436518	-0.246463971425827	1	0	1	1	1.04057341751815	65.5556019650748
390	-0.707437916377664	-0.00211070505148108	0.021186626745716	-0.235183337814931	1	0	1	1	0.83526560229535	63.0061961049825
391	-0.73986431088193	0.0576138997898819	-0.0521007491685517	-0.206959787219747	1	1	1	1	0.744514554930619	65.0766462966388
392	-0.569758464234097	0.143445120163884	-0.0161855210974446	-0.29319812963605	1	1	0	1	0.688708421263513	65.7196692374031
393	-0.60867106076209	0.109872722012652	-0.0118792581921806	-0.306797776804249	1	1	0	1	0.831250595334202	65.2485342061952
394	-0.617151735830502	0.0787064824475061	0.0100396416974013	-0.346814371827347	1	1	0	1	0.81106191920716	66.6008364862012
395	-0.619610563074875	0.11908139931811	0.00037096606894249	-0.198776788167671	1	1	0	1	0.661274802858649	63.955256489813
396	-0.671438566801539	0.00709471733997383	-0.00305455139693887	-0.198855880315642	1	0	1	1	0.861084337088977	61.1806449392851
397	-0.615605025440946	-0.00889205006032656	-0.127117984932709	-0.264727421401959	1	0	1	1	0.64418947583223	54.9573860947163
398	-0.688108576169178	0.00989770019252132	-0.084530585624759	-0.26604410319262	1	0	1	1	0.798076681321919	59.0829955135603
399	-0.683321972846398	0.0681543856115678	-0.0525498020063246	-0.241419750950259	1	1	0	1	0.681396758477376	50.1680040503049
400	-0.682310600433684	0.0987036309101792	-0.0327278248243196	-0.238497548109482	1	1	0	1	0.565734398871461	58.4803537169717
401	-0.562868005349492	0.0992805628217306	-0.0319205714797552	-0.241300255573711	1	0	0	1	0.718510005418913	58.3838013218337
402	-0.704480988069664	0.0759352744128538	-0.0760748703221703	-0.311730031623292	1	0	0	1	0.865847378652523	63.975086993562
403	-0.722391303226016	0.0389650973783137	0.0539894262319766	-0.199286404310907	1	0	0	1	0.822833997461561	63.6171791167107
404	-0.716492148374046	0.0256663230255992	-0.0165315125858704	-0.192514897796604	1	0	1	1	0.866711198278907	62.0413944436336
405	-0.637174332737004	0.0283255377204154	-0.0851201206331322	-0.206015651655076	1	0	0	1	0.80237158340627	62.956531089442
406	-0.683469616358113	-0.000323302911226582	-0.0102612896604188	-0.160679819182612	1	0	0	1	0.971889089663769	57.721629096448
407	-0.580388888176736	0.0402771461854213	-0.0258213095489764	-0.155903447358463	1	0	0	1	0.828903381614333	67.7320506560512
408	-0.651427995409591	0.0112611377704754	-0.0448908184760429	-0.279671463792164	1	0	1	1	0.802209938777137	48.4363098086972
409	-0.552001751196743	0.0154449063626192	-0.0895990617475989	-0.229280126114872	1	0	1	1	0.525906764622451	53.9165440450886
410	-0.619890211741446	0.0324744843790347	-0.109746276719184	-0.150610408923036	1	0	1	1	0.977753092765883	59.2327920442697
411	-0.674439556644782	0.0231746794031337	-0.0395271477956339	-0.291654590399785	1	1	1	1	0.614005103778075	64.3851425496478
412	-0.718009869525101	0.114162068893103	-0.0477173779096541	-0.269417712247265	1	1	1	1	0.882994176878947	58.055824254965
413	-0.605358696124482	0.0883464988898902	-0.147153291134594	-0.244252175861625	1	1	1	1	0.617507185847325	49.8151079965032
414	-0.654681886449238	0.150887151345885	-0.0327205758411472	-0.269226582913137	1	1	0	1	0.839514293280096	70.6370787218644
415	-0.670287598414277	0.0363886289820986	-0.0163646414073511	-0.228515136853009	1	0	0	1	0.797807390028629	56.6619236845576
416	-0.764399323367688	0.0529618202390682	0.0876350522648291	-0.239185288958953	1	0	0	1	0.924512935569972	68.9696786503307
417	-0.705152842452841	-0.0195187053587562	-0.046087956491989	-0.244151466942877	1	0	0	1	1.44450414500967	55.4299397780011
418	-0.670831012334169	0.0664491292239569	0.0188629234656255	-0.259586751105829	1	0	0	1	0.685172778060211	61.4133736894288
419	-0.634078565960187	0.0450268897557454	-0.014834378248549	-0.230009440920598	1	0	0	1	0.949781162585275	54.5246373000201
420	-0.62559066190292	0.0655689935026686	-0.00990023381869126	-0.23426774330554	1	1	0	1	0.625250291570041	60.8665497135647
421	-0.666690550688075	0.0835091104690322	-0.0399624972716776	-0.242994329488288	1	1	1	1	0.568834612902304	50.6406985417123
422	-0.639980283413888	0.157928126827242	-0.0569250311850899	-0.222336077981976	1	1	0	1	0.883126530048652	55.7705735792654
423	-0.672883891143816	0.0608068470167204	-0.0504212810442122	-0.30578260820908	1	1	0	1	0.916632871915964	56.9445554749972
424	-0.629042364140844	0.0929939657471868	-6.36103835804619e-05	-0.214052452122705	1	1	0	1	0.650495972387032	54.9222281619574
425	-0.679471580540229	0.120651702363036	-0.0250449987132427	-0.312043351497738	1	0	0	1	1.1545607829237	57.3906084219898
426	-0.664479389552989	0.0300121804911896	-0.0793836229292536	-0.315610955237598	1	0	0	1	1.23831980524006	61.7221848970631
427	-0.653104438622061	0.0162905997267393	-0.0403797824840036	-0.269794720277902	1	0	0	1	0.494625355617512	49.2513776895877
428	-0.671522847753173	0.0296988786531789	-0.0451104593362151	-0.263696463633267	1	1	0	1	0.835557074308393	56.227376119048
429	-0.734680467113499	0.0657641756224327	-0.0659691774760388	-0.303343874552382	1	0	0	1	0.985596030111042	67.1638645337311
430	-0.680061527524732	0.0368004923071698	0.0428990807988338	-0.266011799888604	1	0	0	1	0.474107398600346	52.600843863146
431	-0.621951852477721	0.025535345232085	-0.0405187135122656	-0.227199808115558	1	0	0	1	0.891434102490426	59.9751285662034
432	-0.665308302415745	0.0239689056750741	-0.0686854246728782	-0.222702208529096	1	0	1	1	0.75558845226895	58.5420246536892
433	-0.626230057679222	-0.0294249705043178	-0.0204592230394082	-0.215330158851984	1	0	0	1	0.750854517815334	67.6864226241423
434	-0.722970777263151	0.090485299909666	0.00441616789560297	-0.192852904597795	1	1	0	1	1.2737895220042	65.4648723433142
435	-0.627662527974053	0.12641761117419	-0.0287571110117074	-0.279519709471289	1	1	0	1	0.595319237758705	45.4947932558906
436	-0.716396530503006	0.0873782467292873	-0.0490941705324846	-0.28650867083983	1	0	0	1	0.81246768474663	55.1446673847974
437	-0.64258728942049	0.0360763292482399	0.00399844362055391	-0.290416447014312	1	0	1	1	0.949286686606454	56.6378022081677
438	-0.705170513719111	0.0288799005900992	-0.00173350068825936	-0.35592628045868	1	0	0	1	0.860123169658212	56.0243289274526
439	-0.706701209923444	0.00255389505750509	-0.0712217221299437	-0.180906038282902	1	0	0	1	0.915571888900144	59.3518440757477
440	-0.579690071288404	0.0743203944715437	-0.0243409168941934	-0.302171883694351	1	1	0	1	0.714365954032714	59.5298992310127
441	-0.693462283448219	0.0942322849249301	-0.0106313547275158	-0.228179525944652	1	1	0	1	0.65491684044507	58.6680177117496
442	-0.578342326542343	0.128537481875701	0.00754586627598376	-0.178944351499245	1	1	0	1	0.718282831795978	62.8018674368966
443	-0.644809429330784	0.12401885695542	0.00090170401034934	-0.210586975295456	1	1	0	1	0.713041479161461	58.9435205668505
444	-0.647377248124049	0.0401400285483916	-0.0577647982230013	-0.290823653995841	1	1	0	1	1.03083675935171	63.005346735599
445	-0.593887850936476	0.076905181344782	0.0258800993473557	-0.271276492900906	1	0	0	1	0.90110281465492	61.6228991599059
446	-0.716831035157221	0.10236040585703	0.00919895154744182	-0.25009833973653	1	1	0	1	0.87577850895158	63.0414791699279
447	-0.712731446417579	0.0543440329225887	-0.00672506308078513	-0.219864235650784	1	0	0	1	0.888702231909152	59.4928146991949
448	-0.676901425604111	0.0246390540460407	-0.033490358257629	-0.22921607331388	1	0	1	1	0.75281456545865	62.9274661176432
449	-0.694387455815552	0.0147732239420923	0.0751959680875854	-0.157040677107146	1	0	0	1	1.01959890897361	61.2855912597031
450	-0.703821877886978	0.0171823207637499	-0.0159520629721132	-0.234232007482834	1	0	0	1	0.873278643299832	61.0369888181274
451	-0.644204330599483	-0.00279032516472204	-0.00596021270015293	-0.273996408458216	1	0	0	1	0.813399400185417	62.2638492275782
452	-0.728745437394645	0.0783049727250634	-0.0573172176337226	-0.324638629008486	1	0	0	1	0.813010349114701	56.7261755929474
453	-0.738373718971043	-0.00775311148409632	-0.0209600549198421	-0.173719927695137	1	0	0	1	0.969622331724183	57.5197674595635
454	-0.785977835454795	0.0615897205045587	-0.00228660456525653	-0.175406802801265	1	1	0	1	0.900187016720788	60.4060269006111
455	-0.637666828209815	0.118119873048753	-0.0280377853535426	-0.273326915247207	1	1	0	1	0.751678762830647	58.0707502659866
456	-0.650023134904492	0.118451615766411	-0.0408594343448193	-0.354670039327471	1	1	0	1	0.888718744514504	62.931720980499
457	-0.667863422343632	0.145176917959924	-0.105909304414104	-0.254315146688883	1	1	1	1	1.06398726232944	57.1790476916271
458	-0.655006560155432	0.0892847539865981	-0.0716614192261762	-0.213521313671105	1	1	0	1	0.592848772171463	59.0853375834115
459	-0.683768062466322	0.135401187776756	-0.00914461941321196	-0.240263400764142	1	1	0	1	0.699452796659943	62.6269001912219
460	-0.633083037802104	0.0641471248355667	0.0114239125347786	-0.264484684718755	1	0	1	1	0.818745550825051	59.3767036685533
461	-0.654366727311457	0.0770209227424787	-0.0945373497923851	-0.272618879191346	1	0	0	1	0.984848025105913	51.4624205700564
462	-0.742616596510294	-0.0220330595855652	-0.0522035521170914	-0.237626163366839	1	0	0	1	0.811508476717832	62.2435530264471
463	-0.674788903438515	0.00794080104314159	0.00241219017654133	-0.169927935295873	1	0	0	1	0.839029945057542	58.9917375776251
464	-0.606064189801786	-0.0125178449293786	0.035174797660441	-0.23516306678813	1	0	0	1	0.810045777422064	57.9824540695081
465	-0.624583728313318	0.0511493054005538	-0.0261131014216134	-0.247338847008776	1	0	0	1	0.830758420639829	56.5624164323546
466	-0.650118014356053	0.0490360576256819	0.00518629646305098	-0.22138117866391	1	0	0	1	0.626994704927778	60.5209700687872
467	-0.707828899061858	0.0272014228046683	0.000208984348418848	-0.242014346948044	1	0	0	1	0.656985802752692	52.1879786634778
468	-0.64538530779576	0.0382260106587413	0.0156320052878712	-0.29224950488779	1	0	0	1	1.12814364442127	50.8284806107289
469	-0.655879102319305	-0.00354046506109922	-0.0228204538076809	-0.238430926223023	1	0	0	1	0.846391318886177	59.3734650154325
470	-0.640436249753464	0.0493782720239	-0.0605544643838585	-0.254077351008912	1	0	0	1	0.776359035660884	60.3501197424401
471	-0.544524203586157	0.0628732199081661	-0.00187471604311113	-0.244811782285526	1	0	0	1	0.772053849873768	56.0855357033731
472	-0.600817966004145	0.0807709586030192	-0.0880284705953507	-0.225985984209344	1	1	1	1	0.949365844240632	60.9467155744714
473	-0.660346867660827	0.0936029421438297	0.0308162986210381	-0.380040218387697	1	0	0	1	1.16609992292153	54.8900112240749
474	-0.614302590636991	0.073497502041663	-0.0556467494547522	-0.150706567760244	1	0	0	1	0.962389745782026	58.2144531166739
475	-0.722303138227102	0.0862522658256058	-0.044133271250115	-0.296386556417278	1	0	0	1	0.737826262119497	58.7738167529322
476	-0.63789961004778	0.0814338240278711	-0.0420345214436142	-0.313847797211209	1	1	0	1	0.544840528284964	58.866591842746
477	-0.6411941726394	0.0682109942117472	-0.0395590270891036	-0.214764696575277	1	1	0	1	0.743452518750089	59.0297724356516
478	-0.597562089262237	0.0431125823662233	-0.00332239437004646	-0.201135311695135	1	0	0	1	0.986038571359087	61.5404861028258
479	-0.65695779613751	0.0217467660744814	-0.0332667516512184	-0.106805404685827	1	0	1	0	0.916413571531644	61.4549051840881
480	-0.679975482524488	0.0904511672072193	-0.0482086293335134	-0.0795198311720316	1	1	0	1	1.19162067747434	49.9629952412227
481	-0.564507386459522	0.127193552930825	-0.0336237373480198	-0.206574601280449	1	1	0	1	0.844077981656468	53.3696088489306
482	-0.712125959165471	0.124718405565011	-0.00249627239781947	-0.261485415345777	1	1	0	1	0.771128362152409	56.4001379290321
483	-0.633234727470364	0.068777327099301	-0.00256540161532705	-0.277581320071174	1	0	1	1	0.75834031829986	62.0745062572733
484	-0.676209307173775	0.0655990294675531	-0.0838743095954921	-0.277976110421393	1	0	0	1	0.950415425764001	66.2558799727193
485	-0.560672734607777	0.0749389078192619	0.00336146085112846	-0.314220919861412	1	1	0	1	0.887690771563396	61.9179164414508
486	-0.678133358054277	0.063605347174964	0.0130475441657374	-0.267725610544991	1	0	0	1	0.817255719681074	53.4435512001632
487	-0.680038384267592	0.00455118033970906	-0.0123087588603757	-0.184022947270653	1	0	0	1	0.629770891987665	50.5095691552906
488	-0.668891558922949	0.0238491450274883	-0.00264613484535837	-0.292667296506226	1	0	0	1	0.879865130128578	63.1962134011266
489	-0.665820469869123	0.0718792736608109	0.0134101344891977	-0.244738111023338	1	0	0	1	0.779988376324163	58.1136613851017
490	-0.684983891930641	0.0460127111956041	-0.00920231460488418	-0.236826746704901	1	0	0	1	0.768339467158693	57.8004513564508
491	-0.714440807050362	0.033673913859547	0.0046180537584416	-0.271601038942591	1	0	0	1	0.614239311882538	54.4017137332761
492	-0.719287701950527	0.0468542689011381	0.00343601575551497	-0.273955560247769	1	0	0	1	0.609564411074405	59.372950122685
493	-0.671233608561763	0.0779427830175746	-0.0363078837982289	-0.211872981562363	1	1	0	1	0.64386577234354	55.9936728154319
494	-0.650039966467864	0.0982013602638212	-0.033213743019972	-0.309205940319559	1	1	1	1	0.671846961552164	60.2266507977222
495	-0.652459785832816	0.104735286244748	-0.0321041318550763	-0.277523258812957	1	1	0	1	0.610603372075059	51.9331539558234
496	-0.647975504087311	0.187871787582924	-0.0606526092187666	-0.218943793948135	1	1	0	1	1.48123055120837	61.1043464351581
497	-0.643804672409719	0.214069913447026	-0.0299583916537483	-0.32351462377821	1	1	0	1	0.752219183066676	64.3323600322258
498	-0.707636345476719	0.105013607761369	-0.0274951445048425	-0.317957087141206	1	1	0	1	0.784630055081029	67.2886824392722
499	-0.607654812396039	0.137153523163364	-0.0325973267531013	-0.324001545129781	1	1	1	1	1.08669184894962	59.6611179878847
500	-0.642874973991188	0.138062266870916	-0.116360602128103	-0.24101994090304	1	1	1	1	0.782979873073983	55.8053538625819
501	-0.686354211811793	0.0636593449104205	0.0625618266440938	-0.364201164773571	1	1	1	1	0.881706277269929	52.3566497952026
502	-0.577358897313244	0.0822432019612867	-0.0562066176196985	-0.276658069833655	1	1	0	1	0.820291654574238	55.7286775799853
503	-0.569515052732986	0.10500285017775	-0.0211680319955371	-0.162220486526287	1	1	0	1	0.796153325378545	58.8468092424714
504	-0.641140477327629	0.00950245692476782	-0.0114118092610999	-0.141424526106606	1	0	0	1	0.693523332264594	64.5751084788638
505	-0.613533077272784	0.0337947279077702	-0.0299372133923734	-0.305094954194271	1	0	0	1	0.809974720814712	51.235614463867
506	-0.566887390287611	-0.00224642384356844	-0.0347838533017153	-0.244297999384149	1	0	0	1	0.802913632083445	58.5952845982821
507	-0.615583028480435	0.00958966864979655	-0.0396627010468896	-0.344942689213943	1	0	0	1	0.919256488585742	55.3394768756497
508	-0.640112439594589	0.0423164811062655	-0.0269200289072887	-0.243900106837376	1	0	0	1	0.779806407277676	59.2377739434163
509	-0.637245889615279	-0.0313693421743058	-0.0212456389382125	-0.299809682414947	1	0	0	1	0.839403439379879	52.0478159439172
510	-0.616409094706114	0.0457593767418435	0.000537449767021938	-0.316176735327541	1	0	0	1	0.492968809117162	55.2358533235423
511	-0.68623401979892	0.0236952269579276	-0.00335538393013117	-0.271659997283039	1	0	0	1	0.578148731651731	62.142552626569
512	-0.697943435315346	0.0545747506738601	-0.0192596802040025	-0.235089164525684	1	0	0	1	0.740599530861069	64.6427540179636
513	-0.73343220551615	0.0036759624030332	-0.0127270793280782	-0.284390749296154	1	1	0	1	0.773629699105988	67.0878302804185
514	-0.748167393689889	0.147736054936833	0.00692572715491307	-0.302197466924638	1	1	0	1	0.707613409049059	50.3156554380286
515	-0.670865284454184	0.155089669272763	-0.023386450581536	-0.249084101189432	1	1	0	1	0.601014729690552	63.0761964057764
516	-0.664279680703819	0.0259582657753346	-0.0164702908958429	-0.34707607129544	1	0	0	1	0.752704010310283	50.793753310485
517	-0.610505186348406	0.0671718706961596	-0.0108545277352391	-0.296447082110216	1	0	0	1	0.843212763366137	52.2683807300142
518	-0.611238668937127	0.0487161778598495	-0.0580166237154902	-0.30114899552161	1	0	1	1	0.978468581928751	59.0465248279234
519	-0.680608952838382	0.00857963281774368	0.0210386644283774	-0.233994201749302	1	1	0	1	0.811908375228372	55.1224463152604
520	-0.629614903258071	0.10835523584277	-0.0354273263574654	-0.0964737454974414	1	1	0	1	0.802950264018019	51.758022090102
521	-0.622728566993731	0.20275047324555	-0.0629271152335377	-0.314364887775334	1	1	1	1	0.695962044884048	51.0213938162895
522	-0.615828874674216	0.160920023176086	-0.112132633452912	-0.235541072985926	1	1	1	1	0.681283397676115	52.5907861779314
523	-0.629717547685802	0.148705863031845	-0.100001470759768	-0.213613453983521	1	1	1	1	0.601130015448409	64.8582166665766
524	-0.614441237686242	0.153448747344894	-0.0715499669886036	-0.280995771428349	1	1	1	1	0.979284808948411	54.4036744582161
525	-0.611942355271604	0.207523841618886	-0.114267934071166	-0.23520847672435	1	1	1	1	0.668518188944496	50.6758132279822
526	-0.607785986054579	0.153173970521074	-0.0579116508963771	-0.26339272232355	1	1	0	1	0.648355591681914	64.0953608513624
527	-0.705973597881638	0.0910489473544252	-0.00015744348326237	-0.217715892509246	1	1	0	1	0.893050408553	54.1730134697502
528	-0.589560998092977	0.172191165186345	-0.0211519342987319	-0.272053628483721	1	1	0	1	0.856304669269646	55.0997417459491
529	-0.618427718846421	0.0437599978653693	-0.0292592154819697	-0.244674695157772	1	0	0	1	0.974956848893796	57.5010545327475
530	-0.683176196034409	-0.0106954960047621	-0.0275637538877453	-0.145872522672084	1	0	1	1	0.998051306887086	57.8074979927698
531	-0.658401799121813	0.0632632930542248	-0.100097717918334	-0.29852621087249	1	1	1	1	0.720525905082976	64.6578071578814
532	-0.682446039503447	0.0194791673616896	0.0355745190302166	-0.254662977164917	1	1	0	1	0.720896556517099	60.2811843716665
533	-0.731133938135323	0.0804047195825614	0.0210359392630721	-0.255211641586595	1	1	1	1	0.499106854895895	52.8877797205063
534	-0.59876525227874	0.0320788006794765	-0.0584532590840536	-0.224731942714914	1	0	0	1	0.77141579628001	60.0193276228987
535	-0.690326915989434	0.0662214077807884	-0.0309968599514276	-0.26771414619477	1	0	1	1	0.886297846714243	61.0595501069383
536	-0.682088637094498	0.0398998606171162	-0.0198750759713993	-0.317192772695427	1	0	0	1	0.698861368670279	58.1058786218715
537	-0.63180048069365	0.0434199543435767	-0.0555992888629416	-0.208117471383532	1	0	1	1	0.826372730982856	55.7230825749618
538	-0.763975631470114	0.007360747710026	0.034890685575825	-0.207053583496275	1	1	0	1	1.1792898399233	37.0575556298435
539	-0.674748812577553	0.00363579455116186	0.0181259881463318	-0.269652530071252	1	0	0	1	1.03424021186065	53.9518872071732
540	-0.62845055842292	0.0466183059656617	-0.0169651331664808	-0.249527645288715	1	1	0	1	0.748663157281749	59.6843150564296
541	-0.6879171419039	0.170996501021297	0.0165147546786674	-0.230999558092236	1	1	0	1	0.661743646597098	51.3368088496419
542	-0.647061381025922	0.109837329824395	-0.0272396938451751	-0.334680612287925	1	1	0	1	0.967306229314299	54.2740468578232
543	-0.627682530651007	0.0899557982889005	-0.0359234784972281	-0.246809772016966	1	1	0	1	0.821623656465291	66.3891886607967
544	-0.677730731545154	0.0815699954135778	0.000277894115245271	-0.239293105963823	1	1	0	1	0.759562652377565	50.8228099525437
545	-0.686715146839005	0.071334738262556	0.0135715732258059	-0.235268332581214	1	1	0	1	0.635894336467374	63.4411642650885
546	-0.557206300838017	0.136372500552949	-0.0274525559539097	-0.262488141298302	1	1	1	1	0.984329180485316	57.9068398920811
547	-0.674894451621824	0.0920801900487093	-0.157563941423765	-0.186665588511616	1	1	1	1	0.842307040111805	62.6090974277178
548	-0.708465028405461	0.140594505953548	-0.0539960194599936	-0.258156940813836	1	1	0	1	0.665540533763844	61.5915008109087
549	-0.657021178814725	0.131082914784045	-0.0188518928909635	-0.26555488318621	1	1	0	1	0.803521086938458	58.8746619582493
550	-0.655066654129212	0.132462987269784	-0.00674253648204193	-0.239191184981714	1	1	0	1	0.495219134130511	56.1697017648275
551	-0.690642540546757	0.12460162303296	-0.0476068881064929	-0.272163881808674	1	1	0	1	0.712682060868593	58.1984444795538
552	-0.610671465173516	0.126157275468131	-0.0466932819228825	-0.234487966081223	1	1	0	1	0.792353735148769	50.7623362216009
553	-0.589958656268294	0.0744539219039188	0.00294960100058609	-0.27849800563191	1	1	0	1	0.704738866571686	64.8188226328897
554	-0.651001919902058	0.0474071329611398	0.0208157624373351	-0.202105761355372	1	0	0	1	0.721445511540371	55.2801665199897
555	-0.652327885741497	0.0857217501577387	0.0244329750015421	-0.258029686449512	1	0	0	1	0.811003169316029	49.8493225211127
556	-0.717663502266093	0.0327715203110377	0.0300675849376247	-0.253623085714562	1	0	0	1	1.11847124267116	65.2313221240511
557	-0.634074206353181	0.0419363024169267	-0.0221511778932888	-0.292410493869535	1	0	0	1	0.896760957691144	54.6831704768706
558	-0.765904243938104	0.0577123710814324	-0.0159576174135966	-0.329988700450874	1	0	0	1	1.02046989959876	63.7591745421172
559	-0.611179508667583	-0.0348016907749727	0.0181818190271108	-0.187591852701101	1	0	0	1	0.947140197108893	53.4950897242588
560	-0.612260042714897	0.0173082704196071	0.0525709989983007	-0.214426357974894	1	0	0	1	0.884842028651613	53.6873592853933
561	-0.691415309217973	-0.0237385834810085	-0.0340111054052912	-0.201396558614578	1	0	0	1	1.03807798686317	63.0289401220311
562	-0.769852644078397	0.024898553656428	-0.0417505807563689	-0.273676200131732	1	0	1	1	0.8976971300895	55.7515141222853
563	-0.719342227959363	0.0165873595416479	-0.070123472322349	-0.242635360988619	1	0	1	1	0.548250674410892	53.0517012057355
564	-0.688833530705497	0.0604724303867932	-0.0702676520259015	-0.223155455217469	1	0	1	1	0.732876344126012	64.2087909861246
565	-0.616441078849296	0.0488445289201697	-0.100325949102679	-0.222045549277477	1	0	1	1	0.760459594166334	66.7064653170956
566	-0.656206687967554	0.021049049118986	0.0232221125389291	-0.269946753318472	1	0	0	1	0.560797447286071	57.6377616060095
567	-0.571040253544052	0.0236336172931955	-0.0118027501009308	-0.232402788355405	1	0	0	1	0.872782650383974	56.6583314284064
568	-0.64523770916647	0.0451387499136111	0.00376190517302969	-0.258391813013231	1	0	0	1	0.760554582491557	53.7763152988571
569	-0.736779401770956	0.0226867133777607	-0.0268262114609988	-0.310964457975265	1	0	0	1	0.66416256999342	59.1686133430926
570	-0.589834911205472	0.0344371622002831	-0.0284264765394989	-0.244657240639527	1	0	0	1	1.15536307746888	57.3233389030865
571	-0.623943076882301	0.0216817776735811	-0.0793641797644282	-0.385796577584752	1	1	1	1	0.912991384607179	53.3695757904526
572	-0.64370130106906	0.197812133677307	-0.0449999018298571	-0.285505734164033	1	1	0	1	0.723155201843348	57.0695999321551
573	-0.772306551629283	0.0844056838975007	-0.067490028835488	-0.238235362287229	1	0	0	1	0.710076259196133	65.2041329869631
574	-0.64089630948356	0.055745660615224	-0.00605523333431587	-0.2497345131015	1	1	0	1	0.525750767672244	60.468859894757
575	-0.633746776311073	0.102872061893088	-0.0216555678988544	-0.215611650220588	1	1	0	1	0.79178676685699	57.4411119176988
576	-0.650158104200782	0.175657619400631	-0.020400393940701	-0.343258691968887	1	1	0	1	0.882695543804925	66.7220520216149
577	-0.748148471654636	0.173480504429742	0.00939952729452112	-0.265112976958633	1	1	0	1	1.01134897968482	56.9354792515091
578	-0.563966092845986	0.213842175967675	-0.00549056123381062	-0.257337367228026	1	1	0	1	0.799601656888374	60.0913022524986
579	-0.691548940661609	0.155471332148896	-0.0826942002379961	-0.229581301950924	1	1	0	1	0.863426472746099	58.4939051875491
580	-0.612937951822748	0.165011271501164	0.0184368961561169	-0.220097120275697	1	1	0	1	0.836725797893156	61.6720355429374
581	-0.655415827530136	0.081447987964742	-0.0626244249362697	-0.244764985015807	1	1	0	1	0.744467741096002	41.2787915640485
582	-0.590028401263855	0.111479719446346	-0.0376788328998223	-0.207213690488997	1	1	1	1	0.624111372840158	61.2972615782735
583	-0.662054411427523	0.107150766202975	-0.0540936456861099	-0.298318058030932	1	1	0	1	0.710412111794949	64.2019124376922
584	-0.642251132115177	0.168017111680182	-0.0422228986038518	-0.240055749989932	1	1	1	1	1.04098494700266	57.5912983887397
585	-0.664746025176505	0.124384573475338	-0.177822162829171	-0.248420619842893	1	1	1	1	0.942452879373789	60.1308300896004
586	-0.728502999015349	0.158485546872932	-0.0249901786627168	-0.288711766652146	1	1	0	1	1.02357693853562	59.3541164229989
587	-0.65038782712959	0.229811645910276	-0.0455110078921514	-0.201273538051964	1	1	0	1	0.625609922053647	61.8081483063781
588	-0.659028706190403	0.128979964772395	-0.0577829556492426	-0.286653713912386	1	1	1	1	0.665656995237589	58.171530005182
589	-0.619881286689945	0.0842313559690525	0.00341579375990546	-0.220170277750163	1	0	0	1	0.934782999776595	58.2668376295078
590	-0.760252385917706	-0.0173994725638566	0.037313086836845	-0.286659486841936	1	0	0	1	0.828236455695046	66.6565012176538
591	-0.658581826253277	0.103920802412035	-0.0460614826277222	-0.254006272700119	1	1	0	1	0.617448789077315	54.0576834225975
592	-0.578642259164039	0.0734373879540655	-0.0267907104858188	-0.275969166369954	1	1	0	1	0.89740964255105	58.1750694292846
593	-0.697865151131539	0.125950203258465	-0.0850783762816186	-0.263829924638592	1	1	1	1	0.609189738286165	50.6801937917344
594	-0.593803081197767	0.127744172786976	0.0139371336866038	-0.213347110701381	1	1	0	1	0.581609612635281	54.4059254313281
595	-0.66070467651369	0.0240008415244466	0.011520422134963	-0.300452097311711	1	0	0	1	0.541792399245111	60.8641931983243
596	-0.629350697493783	0.0584732888724563	0.00422487477863767	-0.248926275979128	1	0	0	1	0.967795747613217	60.423719132375
597	-0.545302292012923	0.0669385606936835	-0.0308457778423318	-0.32820370380304	1	1	0	1	0.855849812909073	50.8219699475744
598	-0.689272902415152	0.118490960592707	-0.0706744270341745	-0.228498401755736	1	1	0	1	0.801876576595427	57.2985263557067
599	-0.725696381073365	0.124622284657417	-0.0239230853481644	-0.230693332062991	1	1	0	1	0.742719904787747	64.0148388698956
600	-0.634621350176787	0.139886941087155	-0.044784907425754	-0.242043928957004	1	1	0	1	0.622565998701396	56.9386540607458
601	-0.65688180672006	0.0719963790010111	-0.030372785492013	-0.166489248978064	1	1	0	1	0.842185179796609	58.0160797950805
602	-0.754725259971937	0.14474062154986	0.04087677985255	-0.243175428502636	1	1	0	1	0.632686852030054	58.337016239423
603	-0.702017425504426	0.102122115418319	0.0309094420594844	-0.300306243379207	1	1	0	1	0.811830098027186	64.3064740090117
604	-0.673584609042147	0.0639027471830758	-0.0549414886594754	-0.231032782796481	1	0	0	1	0.81527880773206	53.8253834632388
605	-0.636587406044018	0.0396672058067476	-0.0141748265301335	-0.300173880935328	1	0	0	1	0.621866340536482	56.3832397147001
606	-0.624616762659394	0.058758642205112	-0.0903759202383289	-0.215431456355292	1	1	1	1	0.774950013596494	60.2444444167231
607	-0.589189565923903	0.0260400808430808	-0.00938322323957597	-0.254733849186317	1	0	1	1	0.841509849161977	58.5807676851144
608	-0.749712521681312	0.0139743233342721	0.00281035571247813	-0.206868476810504	1	1	0	1	0.715923463957519	62.920329540226
609	-0.680107485792962	0.0914872399602697	-0.0415340756601604	-0.278275294337437	1	0	0	1	0.640707413940417	57.3268634503858
610	-0.700875480449974	0.0363931992936881	-0.0522258893993849	-0.274437681589658	1	0	1	1	0.534605579741733	53.7050736776497
611	-0.631067130735164	0.0265034401066511	0.0307010688518158	-0.290146807275872	1	0	1	1	1.060538235556	51.2064398736422
612	-0.618288684063411	0.0130001905687101	-0.0223572247031592	-0.182488307906748	1	1	0	1	0.551008875465667	53.7844015386171
613	-0.601725104047137	0.107076514468751	0.00334903942586142	-0.277188383306614	1	1	0	1	0.673502921771563	61.8322761966796
614	-0.67885340398232	0.132196378267213	0.00770380708341482	-0.32403194836019	1	1	1	1	0.688652408660627	61.4129678710118
615	-0.589272873486197	0.0728392609679118	-0.0697271401103953	-0.318994709893198	1	0	0	1	0.896570117720922	64.7507700429321
616	-0.632726036226715	0.0545149354198176	-0.0139546286014261	-0.197756737427651	1	1	0	1	0.996134757152682	64.4877778733079
617	-0.679972830311299	0.0190529211609808	0.0349359008251603	-0.254293104089036	1	0	0	1	0.659624812531885	51.8769872221514
618	-0.700040532231037	0.0254950664828868	-0.0130624425979506	-0.33424120533635	1	0	0	1	1.39137291121234	55.3677170722978
619	-0.708603397373855	0.0265311216720761	0.0335255151005782	-0.310754040339061	1	1	0	1	1.00489559357297	61.559421389202
620	-0.666542151431041	0.0456910778783467	0.0231845087124363	-0.261333228577425	1	1	0	1	0.679494510199923	59.1401741488099
621	-0.637986544662357	0.156883305611691	-0.0253281116577499	-0.232639397923344	1	1	0	1	0.642009824822302	60.2117353716662
622	-0.700325518127337	0.0923878101576169	-0.0405685105171126	-0.327543336787563	1	1	1	1	0.539380217329237	53.4964809311695
623	-0.707220929797163	0.128253994338866	-0.101783142734245	-0.24675161545793	1	1	1	1	0.68224664357697	68.0229410060073
624	-0.582183285499092	0.145372513894734	-0.0811598033484009	-0.26648048610356	1	1	0	1	1.00633614086987	56.2865015293382
625	-0.62867195996834	-0.0285874046278037	0.0501533869724677	-0.316483796795539	1	1	0	1	1.22982073373577	59.5860770757882
626	-0.633253178392873	0.090890786520433	-0.00258095589491977	-0.26922508030792	1	1	0	1	0.756701819445163	56.7172684058949
627	-0.653355983084833	0.113306304711036	0.0147984719800875	-0.204823700594919	1	1	0	1	0.790097089419943	53.5055135484838
628	-0.62203856910645	0.156134125182304	-0.00420209821357205	-0.18751408204837	1	1	0	1	0.669560866942851	61.6221084419275
629	-0.647550699744889	0.102751314438313	-0.00136709710422015	-0.298676895343703	1	1	0	1	1.00904420566681	56.2059567503475
630	-0.581134141630654	0.145474441843922	-0.012707516484439	-0.272199186781698	1	1	0	1	1.08384977340336	69.0848658821946
631	-0.662053327691528	0.0580163174694615	-0.0139467676640386	-0.328990953643144	1	1	0	1	0.759013989973572	62.6196074870872
632	-0.66172092285067	0.110191890073535	-0.0120158258714286	-0.199039514759578	1	1	0	1	0.688118176844224	52.9982333568948
633	-0.623520817690329	0.102980154259497	0.0238903009250729	-0.177152132656788	1	0	0	1	0.971240520507741	63.0782146677114
634	-0.724588404815266	0.0645971192415738	0.0146874802820904	-0.213624931753249	1	0	0	1	1.07531714282226	54.8777535765235
635	-0.782469753704347	0.000958853508784022	-0.0589475728902649	-0.202688243638361	1	0	0	1	0.979614080367846	55.1204360105833
636	-0.561286753845747	-0.0346427642149947	-0.0278171158162471	-0.24993822234532	1	0	0	1	0.822406665254982	58.4505610372238
637	-0.600464748328388	0.00100333945236416	-0.0731169899929321	-0.21962136101331	1	0	0	1	0.935516996998885	56.6998380540546
638	-0.627089046151379	0.0565907728182681	-0.0214253760891193	-0.231812595207037	1	0	0	1	0.640189075175913	56.6781621090963
639	-0.689180172230697	0.0188572158151607	-0.0231217919861515	-0.230664902412578	1	1	0	1	0.680343931617464	63.3209368037775
640	-0.67820795213264	0.115325728835944	0.0058987144942696	-0.22554381225449	1	1	0	1	0.824328959021367	58.91607823879
641	-0.674629654440916	0.0507190768373671	0.00190794860440511	-0.29016994568155	1	0	0	1	0.71420132304458	61.9076665525044
642	-0.64541361751721	0.0314561733604171	0.0404460477389257	-0.288712015202838	1	0	0	1	0.68713289318406	53.7567896689281
643	-0.59044409079163	0.0345813403296833	-0.0516133088953665	-0.294144236945266	1	0	0	1	0.969721903405949	57.8386058088701
644	-0.630429170213792	0.0621637678430572	0.0209336323117573	-0.282438192291643	1	0	0	1	1.11773265588648	56.2628135306951
645	-0.62675627027435	0.0678095474676084	-0.0587830017315355	-0.220833812645068	1	0	0	1	0.911241786692218	60.4218543660259
646	-0.6813148908342	0.037258287618609	-0.00381480773329576	-0.313834420365542	1	0	0	1	0.751516382683317	63.885213537879
647	-0.630553321187146	0.0361130484585618	-0.0594686411445694	-0.281427636052791	1	0	0	1	0.620019950406925	66.870324012447
648	-0.655810028201411	0.0446752858597617	0.00355074582810406	-0.256387620341886	1	0	0	1	0.605029173368787	60.4653569809613
649	-0.60880388664129	0.0841870674987558	-0.0571137303079132	-0.256204007062702	1	1	0	1	0.79902927489271	55.9232621842636
650	-0.706889993228487	0.0357144259414009	-0.0152444450854797	-0.299038046625592	1	0	0	1	0.937646034737163	67.6434428801197
651	-0.706679220203867	0.047937614932995	-0.0762145209049022	-0.367667079207942	1	0	0	1	1.20636958248189	59.9584640089788
652	-0.589315741901156	0.0141842112572942	0.00862065962420683	-0.16566588364385	1	0	0	1	0.628724657437829	60.7012204990953
653	-0.612854226090661	0.0354102690231077	-0.0120622292933669	-0.242749253059926	1	0	0	1	0.671969283529042	56.0967537940649
654	-0.578461895603855	0.0476169890243695	-0.0507582400603402	-0.247967930538238	1	0	1	1	1.17828523410156	54.4805318842637
655	-0.691013400611989	0.075095881266045	-0.0539128766693791	-0.355978121649941	1	0	1	1	1.01467165672994	63.8935896247955
656	-0.632060653692536	-0.027415836649156	0.0396594323129229	-0.232551053511405	1	0	0	1	0.928095991306513	63.1646141031703
657	-0.717705731460614	0.0375726651691785	0.0346581768906496	-0.267691459395171	1	0	1	1	0.673486290783868	64.6265562562266
658	-0.704105269654274	0.0316132452252525	-0.101147655308493	-0.184082640478346	1	0	1	1	1.06985242973079	66.7849512980351
659	-0.64308055162777	0.0472297744985398	-0.0205039529332096	-0.208248990888057	1	1	0	1	0.594970054487218	45.5686611723947
660	-0.655518045388859	0.100170637593138	-0.0793254599261321	-0.280991917751235	1	1	1	1	1.13385988679136	64.373562920882
661	-0.622894897773802	0.118163051317455	0.0415785783281938	-0.207002085319814	1	1	0	1	1.04714937291511	62.7746770699681
662	-0.741809989553203	0.116559597695778	0.00027431454236536	-0.224317681795255	1	0	0	1	0.718892339105311	59.9394122767983
663	-0.712024838772817	0.0481489226113516	-0.0203154967106009	-0.30307365973158	1	0	0	1	0.800592081263175	63.9009549190126
664	-0.705166594241228	-0.00356640264708016	-0.00680819291522525	-0.273435811502692	1	0	0	1	0.753416716498721	51.3752206233802
665	-0.671840723580702	0.0504823873592591	-0.00644539074281879	-0.251203877507814	1	0	1	1	0.539364859708691	56.6633933386599
666	-0.608042021471551	0.0633616007381056	-0.0253828146527212	-0.249120907151744	1	1	0	1	0.722556119489366	61.0072549751108
667	-0.635469602713546	0.147010237094158	-0.0388485250583204	-0.28569800383315	1	1	0	1	0.78076679146831	53.7191709815997
668	-0.617178644180485	0.181640225939015	0.0169020189944949	-0.262085769314628	1	1	0	1	0.918015078409427	54.7803767801726
669	-0.647806386143389	0.0493063701174815	0.0109839524786878	-0.210612005827177	1	0	0	1	0.669024041306708	61.6660594454298
670	-0.716912812648842	0.0726568979497663	-0.00692073770289002	-0.225658496505987	1	0	0	1	1.13322962789578	53.2765401936887
671	-0.597513394862807	0.0324757719196364	-0.0415900793760753	-0.24197075966534	1	0	0	1	0.713532774136746	51.5271181744302
672	-0.632711388347199	0.0559916315904251	-0.00908469621391986	-0.20650473644003	1	0	0	1	0.994120473328678	63.0300445410238
673	-0.624622159110033	0.035345294402637	0.0139229860331809	-0.28946806502539	1	0	0	1	0.974309007723015	66.1750812721434
674	-0.611280530757553	0.0257521444606899	-0.00725637166711962	-0.198381337661321	1	0	0	1	0.798836149184548	48.4607945021013
675	-0.676633988801293	0.0399596402112187	-0.054949956193609	-0.205842469208472	1	0	1	1	1.11276081411679	57.5803054873365
676	-0.582842103658429	0.0765284822501388	-0.0312354324003706	-0.234075991335656	1	0	0	1	0.940402857544745	52.2842230049478
677	-0.735841962256561	0.0656793257660438	-0.00806236754968016	-0.232534579684073	1	0	0	1	0.634343902452751	60.0246594481549
678	-0.634897793841232	0.038239552453866	-0.0707551631338556	-0.256269971207306	1	0	1	1	0.786371974948762	61.3162067912845
679	-0.645276014807917	0.0585825087365493	-0.105597201078918	-0.251094786893103	1	1	1	1	0.567702497400322	54.1154682590893
680	-0.635319356283007	0.086915253190969	-0.100927856750548	-0.242606476873471	1	1	1	1	0.611528255909359	62.0413472763783
681	-0.683202520032461	0.0651028920500082	-0.0448720673994626	-0.243638407404568	1	1	0	1	0.687667269392081	58.9645453435254
682	-0.65500395708137	0.135811761693647	-0.0443956695304607	-0.281023085198162	1	1	0	1	0.790147562490672	65.2805119098054
683	-0.655613958280056	0.130475562502513	-0.00391889364616609	-0.249328673622254	1	1	1	1	0.733369978264119	69.8344137779414
684	-0.594128691332971	0.13651270216713	-0.0289553315252374	-0.15453249306567	1	1	1	1	0.875359515699922	56.5105737343175
685	-0.698621327075723	0.041302301166211	-0.0485818303903345	-0.241185403081968	1	1	0	1	0.814714233859158	43.8192491938113
686	-0.613540498849501	0.125729438770255	0.0418568160122404	-0.295779036712961	1	1	1	1	0.82937231837022	58.2499389825662
687	-0.619755150190661	0.100851397121693	-0.0401062918972585	-0.303212876710338	1	1	0	1	0.598043503255456	55.7109024557544
688	-0.625710531805471	0.00231985636169693	-0.0363452137340068	-0.266735335437764	1	0	1	1	0.974329297079005	54.6148618675995
689	-0.673440506608923	0.0403238701721202	0.0964276533483505	-0.153950403768876	1	0	1	1	0.873423571611291	59.3031848870708
690	-0.731972720836476	-0.00888973800243819	-0.137410259459044	-0.241941337866476	1	0	1	1	1.0412747542704	68.4802034222806
691	-0.657743020275232	0.0559171102281875	-0.134223676566491	-0.309858064969003	1	0	1	1	0.874887961868859	61.4185938276341
692	-0.658758640105724	-0.0314653120078622	-0.0929177525562471	-0.249895701474769	1	0	1	1	0.57589036543965	57.6648357061836
693	-0.679782945106113	0.0151045423071649	-0.024451114565937	-0.250444155277505	1	0	0	1	0.946509500637085	55.466343563468
694	-0.675120594838466	0.00318192781843084	0.0281152393243577	-0.21848165008008	1	0	0	1	0.780568682295661	61.0569177611302
695	-0.593947308418979	0.0337948060449428	-0.013794668295517	-0.257520470924014	1	0	0	1	0.533391326470631	53.641941673535
696	-0.658407097663228	0.0267847362595086	-0.00932256675268556	-0.298214339219236	1	0	0	1	0.817861599525792	57.3118395834977
697	-0.713891801441342	0.0597059899000424	-0.023197438930243	-0.332760449036117	1	0	0	1	0.77240737185165	60.6854087535864
698	-0.694067297238335	-0.0121337293800188	-0.0161505502073552	-0.233367924179552	1	0	0	1	1.00612702661299	49.4570543803398
699	-0.60273522802381	0.11290332318436	-0.00721958631631365	-0.271690127873344	1	1	1	1	0.710304601460571	57.9843518751342
700	-0.630680419288469	0.0574101696470271	-0.0194943035522327	-0.293580445367294	1	0	0	1	0.645524953249895	65.0797010262059
701	-0.636950247771262	0.0582605499855459	-0.0607840513627809	-0.201127752629552	1	0	1	1	0.619525176299686	62.8996796632381
702	-0.676427691256577	0.0117938267278278	-0.0334629550762861	-0.263865361709086	1	0	0	1	0.679314366643371	50.3149977925781
703	-0.662596915685998	0.0289198733939651	-0.0176992249029304	-0.208171983313298	1	0	0	1	0.824908122932737	59.3057239126642
704	-0.59614963204951	0.0856896174288986	-0.0444990740363713	-0.275863868263894	1	1	0	1	0.765767913904229	58.3431099346647
705	-0.713427400040462	0.103108919234679	-0.0182136412638461	-0.235254805942018	1	1	1	1	0.919732549301451	58.6085189196791
706	-0.665218023581278	0.212233710806881	0.0270460817230964	-0.224545291768056	1	1	0	1	0.825683365267158	51.9740933486796
707	-0.739654388689972	0.119287163674589	0.0255443338694244	-0.239739916790607	1	1	0	1	0.640498287823514	62.5100782184929
708	-0.68997087710224	0.114526586846749	-0.0649025711430437	-0.221327815713599	1	1	1	1	0.761085791075586	70.807294390948
709	-0.658832908756239	0.0792897893384655	-0.109639216909582	-0.272611264185043	1	1	1	1	0.62584465252524	54.3696514849118
710	-0.561310165372851	0.112341100410773	-0.0972027024222755	-0.250015934602531	1	1	1	1	0.993656419039415	54.7984867673846
711	-0.718303628371032	0.129699148774894	-0.106911838857297	-0.238044550740128	1	1	1	1	0.69502765278705	54.1421300340744
712	-0.637992362945731	0.124108347494873	0.00886644877387873	-0.23054017474457	1	1	0	1	0.767339321678538	59.4713619736412
713	-0.676777176181543	0.108913672100083	-0.035941705007257	-0.162948327842787	1	0	0	1	1.18592886465234	53.9884889075724
714	-0.687123528692214	-0.0356584527039801	-0.0262099054041811	-0.198750363972599	1	1	0	1	0.866494406411741	55.4051743077838
715	-0.706206149573069	0.0932077003803404	-0.0276302584550859	-0.232917716118625	1	1	0	1	0.626163786893836	66.4417132874554
716	-0.679619920662686	0.189506163676993	-0.0123372337143306	-0.239386750374426	1	1	0	1	0.846538988436997	54.2388545436685
717	-0.735461451805553	0.0929527429964376	0.000598219380029557	-0.163434687200352	1	1	1	1	0.924898762759172	60.853702894814
718	-0.614598767882705	0.0373529685405794	-0.0805272051803398	-0.342500793607518	1	0	0	1	0.769806674810065	56.3102674796706
719	-0.716013465885217	0.0207391777496445	0.00882056884875288	-0.262961642474285	1	0	1	1	0.854391141529879	60.2840539311284
720	-0.680668393493716	0.0723666630347862	-0.111697558771509	-0.256073911477651	1	1	1	1	0.838505428459619	61.9247800343584
721	-0.617932693040605	0.115795210775089	0.0475861421247446	-0.3264854315493	1	1	1	1	0.855609316487117	65.9819780205628
722	-0.652839265934047	0.0678625219030002	-0.0810035241143468	-0.211742323119982	1	0	0	1	0.913583411961274	60.3241048135014
723	-0.557995154322188	0.0264124419765858	-0.0123779788742549	-0.370838054432666	1	0	0	1	0.825141911380091	57.21841124001
724	-0.608978418049452	0.0397564422191427	-0.0644824696536294	-0.313896258887122	1	0	1	1	0.811721764210293	57.0335222139848
725	-0.685580940527521	-0.0268944868656622	0.0545890939168259	-0.132642323994028	1	0	0	1	0.912162616741858	61.3299068405459
726	-0.683570900503091	0.0319383028487792	-0.0284741213576532	-0.223141047895904	1	0	0	1	0.49679076321712	64.0133178529064
727	-0.743340608682476	0.0394272526552418	-0.0136442782060148	-0.257954528152311	1	0	0	1	0.784677781044867	61.4350995848554
728	-0.649538058571472	0.0503886870008568	-0.0115615084950534	-0.285517787007167	1	0	0	1	0.809160262591054	53.3938656954711
729	-0.651816557119446	-0.00292761330488248	-0.0340916274219285	-0.177525476493746	1	0	0	1	0.95985058617336	62.8457767381694
730	-0.647192648118013	0.00148185487725565	-0.023277814591078	-0.228550169411736	1	0	0	1	0.831208856595844	65.4093713438874
731	-0.669017937262955	0.0559364338068828	-0.030386317705393	-0.13400529021418	1	0	0	1	0.783037520041446	59.9603314675688
732	-0.640283596028738	0.0576551353225739	0.0383670609206294	-0.219909883309113	1	0	0	1	0.953343489156637	61.8799248729096
733	-0.652256707637912	0.0253501506774151	0.00140747746698736	-0.14889020484279	1	0	0	1	0.940104588087252	60.739688715099
734	-0.500359714040725	0.0771963142822559	-0.048143728979167	-0.211585256109193	1	0	0	1	1.0296044247153	53.5654200845686
735	-0.700062636458569	0.0164513548396107	0.0834927637380866	-0.235480647338019	1	0	1	1	1.04856227681424	57.9883760378636
736	-0.658096135812334	0.0807880847639129	0.00488412746258887	-0.222164928572762	1	0	1	1	0.821212976276432	66.4703018918811
737	-0.695133283250409	-0.00251518417395324	-0.0555854965291979	-0.226418789895709	1	0	0	1	1.13055506610074	52.4385596943309
738	-0.670572561842093	0.0595738341388937	-0.0138198010011514	-0.202638812367011	1	0	0	1	0.788298729966629	59.9812382370835
739	-0.750357739762345	0.0228208904974454	-0.0698556324812872	-0.237519545866632	1	0	0	1	0.6573380243793	56.0834666628449
740	-0.624459497933405	0.0431650496105912	0.00576431327284726	-0.26781567807959	1	0	0	1	0.611422732733009	57.1938232549306
741	-0.720098432564257	0.0293569205273982	-0.0578913753719142	-0.265525697705625	1	0	1	1	0.666053466123748	58.6011474835901
742	-0.634630855456202	0.0238567229119613	-0.0391016184514837	-0.320975822415697	1	0	0	1	0.732758863860322	55.0547929179279
743	-0.640763497949287	0.074792805367704	0.00231232773254147	-0.33745945217048	1	0	0	1	1.26693903465163	60.3356167917368
744	-0.689467553692036	0.0326074372336247	-0.0577917808502697	-0.31461732911201	1	1	0	1	0.765559294318265	51.8273926699773
745	-0.698337389837628	0.118769929637544	-0.00293894730196514	-0.307341872080728	1	1	0	1	0.692861309685802	62.5358431859171
746	-0.644054597673836	0.146142686257228	-0.0360437391944006	-0.225513393417898	1	1	0	1	0.516747937326314	63.2124004332049
747	-0.684453597710502	0.100476797960156	0.0103512774395935	-0.30880245267641	1	1	0	1	0.527815883020776	59.6485692642491
748	-0.680194206017612	0.164940463324782	-0.0136029132723918	-0.255247910090088	1	1	0	1	0.939431107246425	63.5654296022716
749	-0.67125381526315	0.21289294527393	0.0195833473374642	-0.286264049969894	1	1	1	1	0.757307611187752	64.0775209772762
750	-0.720570020688528	0.114781199660194	-0.0540898608033377	-0.267895948937269	1	1	0	1	1.01931943747336	60.161329808635
751	-0.659564898564413	0.0380102434838624	-0.0391983925549429	-0.301185738672449	1	0	0	1	0.831527849521191	62.8009569630489
752	-0.568289256988623	0.0174163961429253	-0.0352534308126616	-0.265101280214552	1	0	0	1	0.696694115879624	57.8700683562068
753	-0.67327539142775	0.0772591769132874	0.0358677407598452	-0.333235114419954	1	0	0	1	1.05138505898206	65.5176110994166
754	-0.635247248746656	0.090242942220713	-0.00591790451599957	-0.239181244739009	1	0	0	1	1.28034976166178	55.9665732430141
755	-0.672670126887056	0.00138603355313482	-0.00793536286305586	-0.272219519274504	1	0	0	1	1.0751630570162	64.5764539981102
756	-0.63184001988161	-0.018309219723278	-0.0299730790221602	-0.255586777155233	1	0	1	1	1.05237547572825	55.3705127525677
757	-0.753376950442006	0.00931187482708152	-0.0839636752077944	-0.235600497479144	1	0	1	1	0.930424535406285	59.0736757631957
758	-0.718724394184146	0.102885642003927	-0.107748801260423	-0.173282407400354	1	1	1	1	0.942000072205797	60.0859843052399
759	-0.725218490312534	0.0901356465544341	-0.0744599779902517	-0.234359031447701	1	1	0	1	0.84090889129925	57.8054813122326
760	-0.615115969445715	0.0870219789891046	-0.0570241194586617	-0.377365750919391	1	1	0	1	0.893258890358033	54.2579570496114
761	-0.606651516892886	0.102996284929753	-0.0627479737442085	-0.354349878702019	1	1	1	1	0.700174174637818	53.3428343073396
762	-0.652744130587873	0.101798222265574	-0.0244517569172843	-0.249434838670666	1	1	0	1	0.875876270509881	46.7578906753872
763	-0.647778579478838	0.0104642663639185	0.00275736521619007	-0.193132955043473	1	0	0	1	0.571052696271298	63.8017224508889
764	-0.656325970088365	0.0537046193301762	-0.0517762642671796	-0.248629328570808	1	0	0	1	0.682721649658962	52.8817090480155
765	-0.577984198234305	0.0388432666931085	-0.0423770516356351	-0.197369016771108	1	0	0	1	0.78352501804981	57.7789993020668
766	-0.577830451187029	0.0171829706998368	0.0233612147163941	-0.292635744973576	1	0	0	1	0.948018573271588	53.5906746575641
767	-0.616087523642623	0.0415437067466961	-0.0574990859116185	-0.321405941364925	1	0	0	1	0.817796601620309	60.9895418699776
768	-0.645801405698566	0.0157243767603812	-0.0339898075347947	-0.281029297084869	1	0	0	1	0.692990315582449	61.0124957917625
769	-0.706826709094782	0.0826081063412607	-0.0299007576513545	-0.152402709312175	1	0	1	1	0.756346549506197	55.4132246717298
770	-0.685599146317971	0.0596820255746541	-0.0822909910224019	-0.194908873102206	1	0	1	1	0.78010097376832	42.9457730330883
771	-0.596479266091172	0.0349207546528457	0.0460615682799884	-0.239525244398533	1	0	0	1	0.661319891950934	58.8782626779583
772	-0.685628464407573	0.0608553705003544	-0.0394269729786392	-0.227052725385194	1	0	1	1	1.02474295341195	54.0888892778713
773	-0.707603306548634	0.0354306219271661	-0.0792231539688954	-0.267561222369516	1	0	1	1	0.838324621545809	57.9553334557784
774	-0.689416028639846	0.0751353597682232	-0.0631827374583349	-0.241733412306667	1	0	1	1	1.13013221552336	63.8748804521534
775	-0.679470095173724	0.0274432303119668	-0.0306530103110941	-0.170963016424429	1	1	0	1	0.669740538082998	62.6398919538231
776	-0.670723637066962	0.0754859911418469	-0.0359314702462828	-0.332187912252534	1	1	0	1	0.560415241450577	60.2826314761904
777	-0.598586572765919	0.10308734507046	-0.0250321270941205	-0.162801408752252	1	1	0	1	0.591804281023433	46.2897872134124
778	-0.651698392058161	0.105194306042373	-0.0486294774694866	-0.143001178868454	1	1	0	1	0.613318710750702	60.0240806350184
779	-0.583573000636621	0.108111691529826	-0.0210023289189545	-0.291263848925366	1	1	0	1	0.680093787361469	69.7265107357943
780	-0.69488824028832	0.116513858419835	0.0312790886604261	-0.239319335383324	1	1	0	1	0.698061204057707	61.9620531660824
781	-0.697356978331556	0.123369626912223	-0.0291834911696579	-0.317104055144472	1	1	0	1	0.796601739977634	53.706840024563
782	-0.678284605864681	0.108453348484173	-0.00199863816229288	-0.271174703279331	1	1	0	1	0.785101488999782	54.4623030028252
783	-0.653537430968002	0.128725478403581	-0.049191867614289	-0.316168671531984	1	1	0	1	0.627228939495452	61.146028610754
784	-0.657628998673109	0.146080698271331	-0.0481730357575091	-0.268610675252738	1	1	0	1	0.880130418005463	50.1658783442664
785	-0.675170786724191	0.122030576836853	-0.0221304674312189	-0.204814273508662	1	1	0	1	0.678926091630832	58.9322500361355
786	-0.619614436113285	-0.0629020714762381	0.0144396288953103	-0.229240490342583	1	0	0	1	1.0315834519557	55.691625859352
787	-0.670252212528233	0.0336062537933036	-0.000919033487821419	-0.251513920307664	1	0	0	1	0.660795759830458	46.5322524698108
788	-0.639212801974966	0.0451113248766122	0.0123289383743285	-0.280853351337127	1	1	0	1	0.656607351312995	57.1999007060961
789	-0.618960652743864	0.0657052756854652	-0.00690140516959544	-0.223428759393953	1	1	0	1	0.535851688737338	62.9353613831396
790	-0.688878519761826	0.0534201190994373	-0.0451702292957292	-0.264767219959632	1	0	1	1	0.78303276939492	53.9346994999087
791	-0.662188133935541	0.0388986546142014	-0.035594566432563	-0.286522492494244	1	0	0	1	0.656364887566346	53.9331336596175
792	-0.669656766711339	0.0694495541815136	0.0450011359695467	-0.268472635983108	1	0	1	1	0.744526279531961	59.7757663342359
793	-0.676391585969056	-0.0060729556516352	0.017846707443189	-0.252344492823966	1	0	0	1	0.855148038723229	49.8821882900783
794	-0.562805183747747	-0.0137443200430917	-0.00976555311669234	-0.309337074393812	1	0	0	1	0.931149719323295	60.8984549744705
795	-0.54579279072742	0.0370249636474134	-0.00664904209289389	-0.136140156538658	1	0	0	1	0.906233859547477	58.7209445523756
796	-0.674730520601694	0.0565315928752951	-0.0344972695795776	-0.210701276190637	1	0	0	1	0.745476222181871	55.685907854312
797	-0.608802607395726	-0.0336887523076629	-0.0596519187203776	-0.281247402996701	1	0	0	1	1.11144257239424	65.1097781457723
798	-0.620097444762677	0.0419895708730832	0.0216181605955584	-0.247388802386257	1	0	0	1	1.07923498462212	63.0699247609198
799	-0.710792646628735	-0.000487918406027327	-0.00778200827529101	-0.205967450370952	1	0	0	1	0.850865736256444	51.3372864973861
800	-0.573790075160602	0.0384924415651685	-0.0213420231565117	-0.23974585293764	1	0	0	1	0.912874196594958	46.9739405385739
801	-0.612868103414457	0.0488740739412757	0.00926875240628889	-0.260106786659853	1	0	0	1	0.951318101207152	56.2524732886895
802	-0.635558307020733	0.0753398711463743	0.0216593650882645	-0.29785979669595	1	1	0	1	0.963867473923924	61.0886110914202
803	-0.636897849001898	0.0171639614078379	-0.0556042310365764	-0.267701335922686	1	0	0	1	1.44017287918684	58.6741155165316
804	-0.58815422267737	0.0529184918956212	-0.00485688357795238	-0.346417822491175	1	0	0	1	1.10419332898843	62.5007108433787
805	-0.662419531136116	-0.0168187832929153	0.0108304568113411	-0.252824203104226	1	0	0	1	0.692165035186971	46.9646241541351
806	-0.593564490433925	0.0521191705641417	0.030235278240626	-0.19268550102419	1	1	0	1	0.643841211825935	48.3083370442869
807	-0.659928900125897	0.101155309164536	-0.00155231302758149	-0.243272420807873	1	1	0	1	0.794419014580924	54.64073136571
808	-0.598686668219171	0.145212195304931	-0.0168159062374368	-0.341602749762392	1	1	0	1	0.869760636441787	48.9550014493789
809	-0.592921260319394	0.140729462324873	0.00233964464994552	-0.351765772375858	1	1	0	1	0.834217521989795	52.177526872371
810	-0.569314207334468	0.0530211558344937	0.0444217618499286	-0.318609275230177	1	1	1	1	0.883673044241236	57.5582194239283
811	-0.63688373809677	0.132720173685558	-0.0763850046229302	-0.218947024707049	1	1	1	1	0.60974706196266	63.8674407644783
812	-0.674722503308045	0.0954320509665811	-0.0773625228527845	-0.3106905239372	1	1	0	1	0.664608677224714	68.1749220488571
813	-0.673077616660159	0.0504494366022419	-0.0521090441025326	-0.196674323058781	1	1	0	1	0.889826422959589	60.5732087452713
814	-0.671810467171296	0.00490421133076246	-0.0333760429335723	-0.197044945428779	1	0	0	1	0.665657107706736	65.1313210807843
815	-0.68365431948824	0.0457493775064107	-0.0167281242909432	-0.31440228861687	1	0	0	1	0.847347061371443	65.7091571298582
816	-0.695310630614403	0.048284120730884	0.0167965366854653	-0.266987966686221	1	0	0	1	0.894080475934325	58.1048697085702
817	-0.578153263945735	0.033915317955414	-0.0246530050153018	-0.280836534106167	1	0	0	1	0.732239241892889	55.0522751467342
818	-0.6712600710571	0.0283262310682144	-0.0719594488998984	-0.260119551980001	1	0	0	1	0.94479305005233	66.0881402338985
819	-0.675459109368917	0.0426821068327632	-0.0714471724755883	-0.196759005508507	1	0	1	1	0.669143142448992	63.6756939407104
820	-0.551618391029282	0.00184051301431047	0.0278786190059346	-0.201104390465114	1	1	0	1	1.06387185315654	59.3959972178216
821	-0.588986811609617	0.149270763363613	-0.033261872981176	-0.24806729433399	1	1	0	1	0.800087280078719	55.9841268813558
822	-0.622787552543145	0.0687902474690434	0.0373860739805733	-0.325135075588939	1	0	0	1	0.686218806469819	64.471859950159
823	-0.696748490000286	0.0169257714901758	-0.0539138923026767	-0.242252303016465	1	1	0	1	0.803760871846968	60.1317910875604
824	-0.707483712230218	0.0252523346890675	-0.0340948101790358	-0.271622328140535	1	1	0	1	0.829255653504149	44.947913252512
825	-0.589490234855605	0.0485774124254064	0.0151873097547472	-0.176643326752762	1	1	0	1	1.11823010918017	63.5956540233199
826	-0.806785954199118	0.172419103247037	-0.0101692264023445	-0.159753249231725	1	1	0	1	0.809931291686593	65.7429634181937
827	-0.657942772475681	0.0695749032143164	-0.000571057317708766	-0.256699024371553	1	1	0	1	0.67879386557063	62.5394655469241
828	-0.687836513490187	0.0574526676882152	-0.0227805615367915	-0.226210690444725	1	0	1	1	0.908769296754242	44.8268368718416
829	-0.669659262457878	0.00602726861806398	-0.0743869223529069	-0.277252663732629	1	0	0	1	0.78677476695443	58.3680967356108
830	-0.689852565135139	0.0311242224530964	0.0121325149239284	-0.190082572926594	1	0	0	1	1.05913622945141	52.9136259249755
831	-0.698338321384521	0.00983740220702582	0.0257968666653511	-0.21659696416814	1	0	0	1	0.694551319021687	53.6930080513764
832	-0.657157222651916	0.0353239405200803	-0.0273825797151826	-0.324587805085999	1	0	0	1	0.697372550851235	61.4714397293741
833	-0.618224913842629	0.017666481514278	-0.0693045714000549	-0.273804347644424	1	0	0	1	0.790894120399455	66.4686978704948
834	-0.720785096253293	0.0726016175094201	0.0077237165297457	-0.22078253072867	1	1	1	1	0.643533510481112	60.0490663615946
835	-0.656122955927266	0.0411652495355231	-0.0759580914654393	-0.265963949048309	1	0	1	1	0.700370899421696	61.1435496895459
836	-0.633335209555485	0.0257467438226297	-0.101294813955568	-0.26951622298024	1	0	1	1	0.684098705389376	60.2181146916532
837	-0.635631041290292	0.0921628806070428	-0.0238440603672973	-0.257040810871678	1	1	0	1	0.79176282416608	62.6590063956565
838	-0.689146245442752	-0.0619151778029093	0.00863775970519149	-0.304847848243129	1	0	0	1	0.802734122020208	54.8711761957154
839	-0.627283938463701	-0.0212074149239697	0.00843087843752702	-0.195000965844106	1	0	0	1	0.671017471712628	58.7640246933315
840	-0.632817605526002	0.0674837153137218	-0.0619359553297209	-0.288405941113149	1	1	0	1	0.877191162382252	57.4841633584276
841	-0.611571484346908	0.0798546871011302	0.0118151206285345	-0.290488703618745	1	0	0	1	0.74126772497432	52.0435176386466
842	-0.696797082110256	0.0952332578006793	0.0107053385306569	-0.211610886141521	1	1	0	1	0.679545967036666	66.2719626224109
843	-0.6645613059753	0.165448281659593	0.00737568951764402	-0.29512284081026	1	1	0	1	0.680363831176833	58.4577695898445
844	-0.60317094710515	0.136682581023403	-0.024905920326767	-0.21093300609201	1	1	0	1	0.546234025862154	62.8865253998691
845	-0.706850745777662	0.091985229373891	0.0191257092757759	-0.239156155492378	1	1	1	1	0.699423669040709	65.3617911884632
846	-0.670926515257521	0.0671177745743536	-0.0574493713870082	-0.26164389833206	1	0	1	1	0.903560361091826	60.6395465907138
847	-0.731361681424973	0.0157023230423332	0.0154655429620021	-0.324189438176912	1	0	0	1	0.776757230991475	65.2406718880353
848	-0.735968584306563	0.00297533133480981	-0.0037377176238862	-0.214865413859407	1	0	0	1	1.04952613354462	44.4732315297306
849	-0.767154474713975	0.0647941072236786	-0.0340178854094043	-0.358278423477694	1	1	1	1	0.662325445849594	52.6357688623885
850	-0.626238281148069	0.025241221802907	0.0571032279898764	-0.329094409113973	1	0	0	1	0.88493452017626	63.722109282425
851	-0.755013141000841	0.040393507468952	-0.071335528483976	-0.143967690612389	1	0	0	1	0.892750289568483	62.2463995551705
852	-0.636941958303684	0.0597951347973977	0.00577771526382923	-0.154397939330287	1	0	0	1	0.672735544830319	55.1270048549115
853	-0.75052083283205	0.0452535410066863	-0.0365176187324958	-0.278999236027373	1	0	0	1	0.698815291317471	61.0395757289758
854	-0.700865484131567	0.0476296437471292	-0.0463469911325812	-0.239507684871428	1	0	0	1	0.876579021069028	65.5651347174848
855	-0.664460846575197	0.00406018477024356	-0.016299376841111	-0.238759095361408	1	0	1	1	0.735619465429019	60.8949946905998
856	-0.576771266800348	0.0508148504942072	-0.0233165661704184	-0.17370654870097	1	0	1	1	0.773504098346581	66.1184701034824
857	-0.649471230272057	0.0204406565078553	-0.0615509914351689	-0.24206106293833	1	0	1	1	0.888864120487364	61.891072103348
858	-0.624458135821237	0.054318081115565	-0.0487856496675186	-0.15877818462545	1	0	1	1	1.08540411305349	62.1463220427377
859	-0.613598434986984	0.0326996673220572	0.043796756070224	-0.146527226819949	1	0	0	1	1.22373922045322	68.8190992303422
860	-0.649385169293428	0.0221169502135357	-0.0152577276547177	-0.269094935873353	1	0	0	1	0.907805580965748	68.150036726764
861	-0.605039028932431	0.0977935180088629	-0.0270245105439662	-0.344740507402688	1	1	0	1	1.14756388986859	53.3452412951753
862	-0.684007997113297	0.0168982289260569	0.0271331936439363	-0.348455306352956	1	0	0	1	0.86017580854884	62.9252734854143
863	-0.751473116072523	0.032243885230868	-0.0325522524332427	-0.314696735788562	1	0	0	1	1.14212446267778	60.162905687978
864	-0.484364911082547	-0.0151356835473087	0.00534326020126146	-0.24716840793731	1	1	0	1	0.865193634802917	61.0958547569412
865	-0.560291857654995	0.126178515419571	-0.0198883866763559	-0.289328505501685	1	1	0	1	0.697274380452179	62.2911367234834
866	-0.64742332600166	0.11394661487877	-0.00611700268974158	-0.218273388619561	1	1	0	1	0.800159717366419	54.8337342948155
867	-0.659398331514659	0.0448678577716136	-0.0287705478260968	-0.278665456072845	1	0	0	1	0.821251992351855	60.5346882023871
868	-0.71407642432345	0.0758210178378139	-0.0404892843392199	-0.248424780447292	1	0	0	1	0.687278465130483	60.4529052305782
869	-0.636109724070497	0.0457174896217092	0.0363543073333198	-0.216227820441136	1	0	0	1	0.940014625475091	57.6784019939088
870	-0.662770440544431	0.0145632064983526	-0.0519802411678822	-0.114254265128507	1	0	1	1	1.04658879662127	64.9180764632805
871	-0.616585963578631	0.0558636733189239	-0.0192682927218548	-0.217802959377819	1	1	0	1	0.829597683759554	55.3913773837453
872	-0.610377028436573	0.0233753449175683	-0.0529364241816176	-0.222777766011333	1	0	1	1	0.615303530723363	59.7221452291468
873	-0.625502148367752	0.0448355943402065	-0.0658269928280895	-0.239554782623794	1	0	0	1	0.553143836358505	56.0658434979742
874	-0.600635538361931	0.0613118002399642	0.000378970633227563	-0.291363660947035	1	1	0	1	0.771927127487324	57.8028694322903
875	-0.657647686492974	0.0689382257633709	-7.2376527828358e-05	-0.2748626821998	1	1	0	1	0.8012327271922	61.8743149413249
876	-0.714136001766691	0.101687556955075	0.00955388508762989	-0.247409494162033	1	1	1	1	0.963361604943785	58.6259246865089
877	-0.68206605778838	0.145499653811014	-0.0529896958448673	-0.235602592132167	1	1	0	1	0.585066534506714	53.0139065770313
878	-0.666371583257312	0.0236916441129663	-0.0362235956918715	-0.265721310484432	1	0	0	1	0.598435167981512	58.6106796785497
879	-0.716049513842019	-0.0484441586668451	0.018074783873593	-0.204093308715188	1	1	0	1	0.888382136816761	60.4023756365211
880	-0.620146224037909	0.146219240979501	-0.0476165371309556	-0.1784400338804	1	1	0	1	0.606880020966199	61.3024440610725
881	-0.699091889822781	0.159941502236928	-0.019304964686853	-0.245785718355583	1	1	0	1	0.686377790000465	53.8848747192509
882	-0.735635972527968	0.0878657300809496	-0.0304374228758045	-0.247861076927621	1	0	0	1	0.970207090873335	48.2769049048311
883	-0.68683222618541	0.019338620201188	-0.0322162116283306	-0.215826717501076	1	0	1	1	0.751643251864457	66.9344541472569
884	-0.666571195100499	0.060250184240636	-0.0257393715244146	-0.265278153335479	1	0	0	1	0.863348389904018	57.8852133146667
885	-0.65724758679337	0.0445380241078319	0.012864167740612	-0.242989619036282	1	0	0	1	0.55894498778325	62.7289565685877
886	-0.649232045206913	0.0629254508969309	-0.0496293643425611	-0.293319717513912	1	0	0	1	0.742074196705041	56.8003342380476
887	-0.616244425326772	0.0742714693646172	0.00101935640026851	-0.152622725715483	1	1	1	1	1.23923363286077	67.8545411167373
888	-0.635421869932204	0.0662045114117458	-0.00982910289685555	-0.205560560339006	1	0	0	1	0.804997962280146	59.2911715824158
889	-0.611732062671491	0.101068423394492	-0.0543760230723448	-0.249122019547719	1	1	1	1	0.754316968265431	46.36542869042
890	-0.633290094101791	0.156256899002358	0.00196542016386406	-0.229625462118401	1	1	1	1	0.753532177026211	60.1977955918147
891	-0.655528542076661	0.127100586948614	-0.0341142051599662	-0.310441017964856	1	1	0	1	0.448282805494715	43.3398381332582
892	-0.672157963341379	0.134421596408138	-0.0162430041279439	-0.268016993276655	1	1	0	1	1.02772294824509	59.1388485179368
893	-0.681169200768738	0.162251555259633	-0.0106789399973159	-0.192528519778279	1	1	0	1	0.920979107195702	55.0660516142846
894	-0.71447982199721	0.00652575197682381	-0.0623576155870279	-0.179721877596836	1	0	1	1	0.855888249518218	61.8382480346233
895	-0.702872366919724	0.0637057659284088	-0.1279727718443	-0.153362496106439	1	1	1	1	1.21475680642612	59.1412481070185
896	-0.682167203184547	0.0495447044798682	0.014904670665268	-0.288375767200617	1	0	0	1	0.584962085406355	61.197934946732
897	-0.601347683317305	0.00591516488590928	-0.0594282059571914	-0.218872656715362	1	0	0	1	0.992282216256549	61.8229289453874
898	-0.674705128045479	-0.0208781356520338	-0.0106865460591052	-0.185721906007557	1	0	0	1	0.654512953794323	61.6436578080967
899	-0.664899644998798	0.0855251284197171	-0.0569760283226693	-0.146846616038608	1	1	0	1	0.763935946753022	55.8797039597493
900	-0.658788466517382	0.160048323940422	-0.0506437696174898	-0.204196202855443	1	1	0	1	0.766501273934446	58.985570996048
901	-0.640437080345912	0.0710501270639723	0.028954590181392	-0.216604217024674	1	1	0	1	0.771646865580458	56.0596067896501
902	-0.621769248678013	0.0368982960378148	-0.0410533153644487	-0.272250992635424	1	0	0	1	0.777083368112068	60.5077295812493
903	-0.681644326887143	0.0442044742741502	-0.0244949446348835	-0.262302672121582	1	0	0	1	0.706460569619165	59.7990000973812
904	-0.614707960352483	0.00183084203016983	-0.0139804850387666	-0.247285503730305	1	0	0	1	0.553309983766758	60.8926513678816
905	-0.700756468958133	0.0640917501304887	-0.0395449480195301	-0.289755435778912	1	0	0	1	0.935774044324211	61.5129843492222
906	-0.615456571430397	0.0595354985030481	-0.0709523489029506	-0.26896897261834	1	0	0	1	0.735713651759986	56.7634374834927
907	-0.638077890231193	0.0536612246746197	-0.013984018396575	-0.250046746875597	1	0	0	1	0.776722393184052	62.023221204201
908	-0.688383758547156	0.0496523590969336	0.00635121403384827	-0.217950475276604	1	0	1	1	0.839951114875571	60.6972264756797
909	-0.59611969563344	0.0450237538061532	-0.00482157735577794	-0.202968204807496	1	0	1	1	0.658275649307467	64.1638673111975
910	-0.602000352750336	0.0548095006343519	-0.0532321998635425	-0.27047971211102	1	0	0	1	0.909360344818942	56.7475284461551
911	-0.630941686048057	0.0605411039371305	-0.0380932800564375	-0.320791088889348	1	0	0	1	0.814587544856555	60.8962993713141
912	-0.602869969009141	0.0276708031859252	0.00478363799435014	-0.277770928851893	1	1	1	1	0.724591169840633	60.2006509532741
913	-0.671957219178551	0.170934339519203	0.0518341120041879	-0.272202811745431	1	1	1	1	0.767347387878044	58.5944916790395
914	-0.697431233062479	0.0563917890517677	-0.0589520185597752	-0.353522538507597	1	0	0	1	0.836375516959462	62.5566776285028
915	-0.692622863328653	0.0531982337455157	-0.0730463757586095	-0.220632474143002	1	1	0	1	0.767617632957963	59.2913380452515
916	-0.647745958402805	0.119906345325523	-0.0354301921309727	-0.164372629427503	1	1	0	1	0.748640230212779	64.3802544617242
917	-0.595656212915281	0.11724578428673	-0.0241224466208162	-0.332388005845513	1	0	0	1	0.87606071585207	57.9182945191336
918	-0.765400973608547	0.00577383310290396	0.00915118025106991	-0.230695386523265	1	0	1	1	0.958733429214949	61.371807657066
919	-0.608030171422992	0.00847940965999263	-0.0208873627295151	-0.221429646218105	1	0	0	1	0.808379155319997	61.2018632826646
920	-0.606338358788191	-0.0344405526216056	-0.0149936802317957	-0.280750449786037	1	0	0	1	0.798130476803852	65.9114036860535
921	-0.616678162428288	-0.00523861995066609	0.0164145322709635	-0.220252867089744	1	0	0	1	0.72002647903629	56.821875651957
922	-0.610617482163549	0.0864011871847279	-0.0839411200818713	-0.189923609594163	1	1	1	1	0.768510032673972	65.4273246422143
923	-0.713212192913435	0.104774358959515	-0.0709084058224136	-0.273420226609088	1	1	0	1	0.630175414914212	59.041283296051
924	-0.63438257086123	0.0993053641087349	-0.0154950440618661	-0.196362375371849	1	1	0	1	0.709949042881317	59.8635699609807
925	-0.694291238166946	0.0489394146276405	-0.024470276791372	-0.268713178637996	1	1	0	1	0.681998482574878	50.6337117416127
926	-0.660810521087538	0.134625304908485	-0.00316475050356178	-0.30834564339684	1	1	0	1	0.75248559259489	57.0988076751721
927	-0.590315104184217	0.0419161443943975	-0.0590410345796993	-0.270397662764172	1	0	0	1	0.539146004195087	57.4776218264107
928	-0.669489797583634	0.0487915710842189	-0.014923489464988	-0.272634110469724	1	1	0	1	0.679201415952705	59.6021340473188
929	-0.703677551062757	0.165090117699771	-0.0280217745625007	-0.226949343423059	1	1	0	1	0.716723192867875	60.7832594471649
930	-0.69200603538377	0.122596251590783	-0.0135651262272228	-0.253127754503561	1	1	0	1	0.689553849148451	61.2996475267302
931	-0.684457822504089	0.0998164049084837	-0.0181745049558345	-0.243718123042775	1	1	0	1	0.717115737237454	59.1845584748118
932	-0.662002505701596	0.0847511486193138	0.0163720030154077	-0.245101064527375	1	1	0	1	0.724803497952632	64.3969483573015
933	-0.767395395625071	0.123470659656529	-0.00597335166335194	-0.216209480344506	1	1	0	1	0.768503440300129	59.156908375945
934	-0.604856099254293	0.174450412897859	-0.0252959673851067	-0.22120052641852	1	1	0	1	1.0013424029843	61.7774370487246
935	-0.699904865356778	0.208579480132355	-0.0443044156384143	-0.27369401602815	1	1	0	1	0.840134968414084	61.8811540359789
936	-0.631175710717479	0.0924727732968531	-0.0239831363722767	-0.266334515868258	1	1	0	1	0.980130205495938	57.3583237316892
937	-0.657114203129905	0.1018748532889	-0.0168338354308391	-0.347535284509624	1	1	0	1	0.728277922454833	67.3762863395861
938	-0.656330377194749	0.102825408790397	0.00429098391881901	-0.246456156705892	1	1	0	1	0.708477449070361	68.3485006991007
939	-0.672514008637762	0.0966851741896219	-0.00196444311776494	-0.213051232736097	1	1	0	1	0.942762656682794	62.8761911557351
940	-0.705574754164259	0.0256295609436903	-0.0285717905936312	-0.259996491876596	1	0	0	1	0.785547424308987	62.6110760410241
941	-0.704604742930014	0.0404793260397094	-0.0239678027360217	-0.306644495588233	1	0	1	1	0.679667748552467	53.2417490324248
942	-0.660532539736125	0.0132857565731724	-0.0531862513352724	-0.26514671448763	1	0	1	1	0.651796307979997	61.2852811726538
943	-0.650267459027711	-0.000604553388741536	-0.0539318955139158	-0.247014539631589	1	0	0	1	0.842869459783545	70.2241235026676
944	-0.679752536531898	0.0244387607387225	-0.0283862415366664	-0.224570279144903	1	0	0	1	0.648561321044657	58.7827046499933
945	-0.627305150804159	0.0322477677320677	-0.00491096129319687	-0.238552588738788	1	0	1	1	0.864013369840495	63.1905228803969
946	-0.627876114223661	-0.00876398896415253	-0.0562666185825857	-0.301196275477965	1	0	1	1	0.865572598052769	58.3806706066093
947	-0.607639242694486	0.021314115087993	-0.0790124668896374	-0.231051979713128	1	0	0	1	1.06658712853786	55.1104621353459
948	-0.593569604443631	0.0353635304194056	0.00397680767654892	-0.29844906138169	1	0	0	1	1.33039214927973	59.2191639587214
949	-0.547612994351866	0.0481403124938753	-0.0262487635430209	-0.264931545237619	1	1	0	1	1.30695004520836	62.417277660099
950	-0.669016648311513	0.157619590541324	-0.0247195726154668	-0.347639588097308	1	1	1	1	0.693633500447091	47.8426422697863
951	-0.695541713371279	0.0777800178176734	-0.0363923063098456	-0.185296655922033	1	0	0	1	0.772800280253978	64.041114198927
952	-0.587079881680883	0.0265466991093782	-0.0368618141377981	-0.246684353230403	1	0	0	1	0.581892886264041	62.7004594347133
953	-0.645735559208016	0.00216258827238902	0.00669645763143812	-0.249617910157676	1	0	0	1	0.888377045754476	60.604027738441
954	-0.670523420130694	0.0677016385063561	0.00389996816829348	-0.16903645208415	1	0	0	1	0.981042053593457	64.7720099800842
955	-0.675621892441363	0.0236655269303587	-0.0202844736077588	-0.358042190579563	1	0	0	1	0.99859732283594	57.2784151026373
956	-0.697300628682108	0.0172046449667152	-0.0339639049843029	-0.163790246002345	1	0	0	1	0.621098127901361	52.9152017876795
957	-0.655446800444348	0.0085267373376507	0.0074997949943963	-0.290611926087678	1	0	0	1	0.596074300576016	58.8185539158583
958	-0.658223994962358	0.0165383168531865	-0.0433454468389488	-0.174062308599717	1	0	1	1	0.857464963777873	47.0901748275517
959	-0.660501029561632	0.0442384808113979	-0.0608473210908088	-0.18691048105517	1	0	0	1	0.79018756038721	64.6585741445977
960	-0.699468805553071	0.0904161092834234	-0.0280579179913542	-0.247258147634069	1	1	0	1	1.04460688977561	66.2626662348716
961	-0.753658200418843	0.0938531416579286	-0.025041261421456	-0.2163117526634	1	1	0	1	0.779380494265501	65.3769483284267
962	-0.589026992883923	0.170897074754199	-0.00295534696413598	-0.260614615029143	1	1	0	1	0.800839949859791	54.3381102946023
963	-0.608242337034712	0.165557802349932	-0.0229591219824298	-0.194809224169152	1	1	0	1	0.843873491802822	48.6363599120128
964	-0.601643351463794	0.0376962445642455	0.0139569384917024	-0.279646557488839	1	0	0	1	0.758454825829458	50.6799856551197
965	-0.649613517004902	0.0530539790749975	-0.0126644757424511	-0.213495113182058	1	0	0	1	0.750589234562271	58.9978980675173
966	-0.643704844841486	0.010007712455242	-0.0467695973803631	-0.193625733080712	1	0	0	1	0.722668549889175	63.4998451751437
967	-0.646011460861849	0.0542155828089969	0.00991355708768391	-0.256577207143321	1	1	0	1	0.693546732228713	57.7176924993016
968	-0.759331726090685	0.0906752280632759	-0.0223969194898987	-0.21311254584752	1	0	0	1	0.706350787739617	54.9434455613935
969	-0.670633974038069	0.0657983363608747	-0.0181710218131034	-0.267590951050388	1	1	0	1	0.987552115254139	53.046634623766
970	-0.664079649159782	0.12367666327067	-0.0423346456934723	-0.241828604474407	1	1	0	1	0.711650680439552	59.8320667269305
971	-0.620454276096544	0.105383822571922	-0.0102650370482507	-0.194061316193368	1	1	0	1	0.576409264968232	57.7833151046
972	-0.679569927412356	0.171406455084026	0.00263795019893997	-0.186278040114961	1	1	0	1	0.741609739849031	62.161373247079
973	-0.66986573220603	0.0757228297072781	0.014579162206996	-0.278445817891603	1	0	0	1	0.793758590085514	61.5695357218581
974	-0.740671260410053	0.00167608931856302	-0.0679181955361596	-0.291200188738363	1	0	0	1	0.905312485965262	61.8039580493117
975	-0.606025469963529	0.00527808460405328	0.0180032884502602	-0.21256688588084	1	0	0	1	0.874135605618191	63.3829531485304
976	-0.597424079995085	0.0374336803728484	0.00966139748315994	-0.210506893866128	1	1	1	1	0.876999516853659	64.411948300613
977	-0.639758791936663	0.152958861982824	-0.0621033938294358	-0.198034632654623	1	1	1	1	0.928007485538143	62.2887475262184
978	-0.695231185334864	0.116987301871379	0.0283448224523173	-0.183792652364437	1	1	0	1	0.681257432879864	61.6628151384539
979	-0.724272548813775	0.130483261977601	-0.0531902444310042	-0.295836720427547	1	1	0	1	0.583744448560114	51.2184847208594
980	-0.619409527823644	0.0692276540132172	-0.0370352839883308	-0.266415874947031	1	0	0	1	0.864237780193873	58.6398950963564
981	-0.622671071788363	0.0367766355133054	-0.0415930903670685	-0.24596259780393	1	0	1	1	0.573059114251457	66.0206072707698
982	-0.713873385910162	0.0409104857026007	-0.00359443934089641	-0.296467249331071	1	1	0	1	0.630289975151533	57.6632385746013
983	-0.656577487160447	0.0645528257452524	0.0295626749668413	-0.278539126482632	1	0	0	1	1.09447680003444	57.0237740203352
984	-0.757689451542067	0.0222746190797723	-0.019201053151889	-0.257132502895983	1	0	0	1	1.22737185673094	69.2053685107193
985	-0.610767380735241	-0.0248400679841311	-0.0371474682207879	-0.258096722581511	1	0	0	1	0.643072881855643	60.5440971408035
986	-0.647932643602775	0.0407733634408552	-0.0451606869033265	-0.300068487087227	1	0	0	1	0.935230269640048	63.0587521644541
987	-0.631411547242916	0.0345842206303021	-0.00267389866640387	-0.226142962803365	1	0	0	1	0.858232978278356	65.3307703024709
988	-0.653503369937909	0.077026095601786	-0.0451724759885838	-0.221102162127058	1	1	0	1	0.803288061614317	52.9677575792723
989	-0.728322708446243	0.115192516521609	0.0256675834421002	-0.217517832629868	1	1	0	1	0.544198779726556	59.2382969460108
990	-0.659485209424756	0.153726215679095	-0.00778500197300096	-0.220189013364319	1	1	0	1	0.583044592901056	61.8355144787976
991	-0.720480282039171	0.110925643338583	-0.0115766769603992	-0.243487877792289	1	1	0	1	0.783911675024234	66.8037826355856
992	-0.63057750622255	0.0458132410602863	-0.0330305754741305	-0.228560238426139	1	0	0	1	0.574943048488646	66.22187024078
993	-0.693673729534184	0.0422996149369352	-0.00996000585327203	-0.284398107197444	1	0	0	1	0.642449483917519	64.9349957072593
994	-0.644290630156933	-0.00429233560724674	-0.00615042131527087	-0.268218541800822	1	0	0	1	0.664800303687585	56.0647110435543
995	-0.680064778789379	0.0470485566623872	0.0118254531152229	-0.232970883838273	1	0	0	1	0.802876702940215	63.9456804511327
996	-0.604718840584752	0.0661966719596759	-0.0340024311824029	-0.170429112093797	1	0	0	1	1.02478802326529	61.9765495031969
997	-0.639540411291225	0.0225416972744131	-0.0180062238752123	-0.313800738403624	1	0	0	1	0.712101018915622	64.4269733674317
998	-0.754419228267485	0.0101041042658927	0.0253102044080614	-0.256060788998498	1	0	0	1	0.818763802149773	61.9737762150241
999	-0.622265402217812	0.0460721371162805	-0.0166554424224499	-0.281992320395781	1	0	0	1	0.913249251999941	54.9346334514824
1000	-0.669286612750209	0.061172074161942	-0.0262803607673647	-0.319854638378496	1	0	0	1	0.509432681962926	51.5045519332632
