# Supplementary material for: Quantitative and functional interrogation of parent-of-origin allelic expression biases in the brain
Source: eLife. 2015 Jul 3;4:e07860. doi: 10.7554/eLife.07860 (PMC4512258; doi:10.7554/eLife.07860)
Supplement: Source code 1. — The compressed source code folder, braimSourceCode.zip, includes the BRAIM R code along with example parameters and output and a help readme file which explains how to run the code. DOI: http://dx.doi.org/10.7554/eLife.07860.020 [file elife07860s002.zip › braimSourceCode/exampleDesign]

name	cross	sex	age
FF1i1.P8	F1i	F	P8
FF1i2.P8	F1i	F	P8
FF1i3.P8	F1i	F	P8
FF1i4.P8	F1i	F	P8
FF1i5.P8	F1i	F	P8
FF1i6.P8	F1i	F	P8
MF1i1.P8	F1i	M	P8
MF1i2.P8	F1i	M	P8
MF1i3.P8	F1i	M	P8
MF1i4.P8	F1i	M	P8
MF1i5.P8	F1i	M	P8
MF1i6.P8	F1i	M	P8
FF1i1.P60	F1i	F	P60
FF1i2.P60	F1i	F	P60
FF1i3.P60	F1i	F	P60
FF1i4.P60	F1i	F	P60
FF1i5.P60	F1i	F	P60
FF1i6.P60	F1i	F	P60
MF1i1.P60	F1i	M	P60
MF1i2.P60	F1i	M	P60
MF1i3.P60	F1i	M	P60
MF1i4.P60	F1i	M	P60
MF1i5.P60	F1i	M	P60
MF1i6.P60	F1i	M	P60
FF1r1.P8	F1r	F	P8
FF1r2.P8	F1r	F	P8
FF1r3.P8	F1r	F	P8
FF1r4.P8	F1r	F	P8
FF1r5.P8	F1r	F	P8
FF1r6.P8	F1r	F	P8
MF1r1.P8	F1r	M	P8
MF1r2.P8	F1r	M	P8
MF1r3.P8	F1r	M	P8
MF1r4.P8	F1r	M	P8
MF1r5.P8	F1r	M	P8
MF1r6.P8	F1r	M	P8
FF1r1.P60	F1r	F	P60
FF1r2.P60	F1r	F	P60
FF1r3.P60	F1r	F	P60
FF1r4.P60	F1r	F	P60
FF1r5.P60	F1r	F	P60
FF1r6.P60	F1r	F	P60
MF1r1.P60	F1r	M	P60
MF1r2.P60	F1r	M	P60
MF1r3.P60	F1r	M	P60
MF1r4.P60	F1r	M	P60
MF1r5.P60	F1r	M	P60
MF1r6.P60	F1r	M	P60
