# Supplementary material for: Quantitative and functional interrogation of parent-of-origin allelic expression biases in the brain
Source: eLife. 2015 Jul 3;4:e07860. doi: 10.7554/eLife.07860 (PMC4512258; doi:10.7554/eLife.07860)
Supplement: Source code 1. — The compressed source code folder, braimSourceCode.zip, includes the BRAIM R code along with example parameters and output and a help readme file which explains how to run the code. DOI: http://dx.doi.org/10.7554/eLife.07860.020 [file elife07860s002.zip › braimSourceCode/exampleExpressionDataInput]

id	FF1i1.P60_y.hat.p	FF1i1.P60_e.hat.p	FF1i1.P60_y.hat.m	FF1i1.P60_e.hat.m	FF1i1.P60_y.hat	FF1i1.P60_e.hat	FF1i1.P8_y.hat.p	FF1i1.P8_e.hat.p	FF1i1.P8_y.hat.m	FF1i1.P8_e.hat.m	FF1i1.P8_y.hat	FF1i1.P8_e.hat	FF1i2.P60_y.hat.p	FF1i2.P60_e.hat.p	FF1i2.P60_y.hat.m	FF1i2.P60_e.hat.m	FF1i2.P60_y.hat	FF1i2.P60_e.hat	FF1i2.P8_y.hat.p	FF1i2.P8_e.hat.p	FF1i2.P8_y.hat.m	FF1i2.P8_e.hat.m	FF1i2.P8_y.hat	FF1i2.P8_e.hat	FF1i3.P60_y.hat.p	FF1i3.P60_e.hat.p	FF1i3.P60_y.hat.m	FF1i3.P60_e.hat.m	FF1i3.P60_y.hat	FF1i3.P60_e.hat	FF1i3.P8_y.hat.p	FF1i3.P8_e.hat.p	FF1i3.P8_y.hat.m	FF1i3.P8_e.hat.m	FF1i3.P8_y.hat	FF1i3.P8_e.hat	FF1i4.P60_y.hat.p	FF1i4.P60_e.hat.p	FF1i4.P60_y.hat.m	FF1i4.P60_e.hat.m	FF1i4.P60_y.hat	FF1i4.P60_e.hat	FF1i4.P8_y.hat.p	FF1i4.P8_e.hat.p	FF1i4.P8_y.hat.m	FF1i4.P8_e.hat.m	FF1i4.P8_y.hat	FF1i4.P8_e.hat	FF1i5.P60_y.hat.p
ENSMUST00000024599.7	0.941889877	0.006014945	2.234952169	0.000563199	-1.293062291	0.009495525	0.801624087	0.0033021	1.42018513	0.001048427	-0.618561044	0.007525621	0.796048474	0.003909376	2.156577783	0.000307431	-1.360529309	0.005948563	0.997521514	0.003304303	1.480125195	0.001430142	-0.482603681	0.008402215	0.880983764	0.003344686	2.119648292	0.000362001	-1.238664528	0.005470573	0.8466123	0.004254904	1.439970537	0.001402619	-0.593358237	0.0097486	0.525368391	0.005838892	1.555431881	0.000898091	-1.030063489	0.01062385	0.715115787	0.003658701	1.205170809	0.0015428	-0.490055022	0.009242677	0.615775315
ENSMUST00000125366.1	1.133452984	0.00216783	1.611202473	0.001167211	-0.477749489	0.004764935	0.452444554	0.002274666	1.571036094	0.000557477	-1.11859154	0.003665145	0.935586603	0.001254505	1.277420079	0.000818298	-0.341833476	0.002858689	0.811750774	0.002471505	1.567559616	0.000843625	-0.755808842	0.004478653	0.962527911	0.001398993	1.300463324	0.00092155	-0.337935414	0.003347653	-0.889242974	0.016649197	1.428161598	0.00083616	-2.317404572	0.01941992	0.597565532	0.002391843	1.026723546	0.001232774	-0.429158013	0.005297879	0.523570635	0.002677835	1.413483778	0.000755902	-0.889913143	0.004657599	0.479497852
[truncated: 239 more columns]
