# Supplementary material for: Quantitative and functional interrogation of parent-of-origin allelic expression biases in the brain
Source: eLife. 2015 Jul 3;4:e07860. doi: 10.7554/eLife.07860 (PMC4512258; doi:10.7554/eLife.07860)
Supplement: Source code 1. — The compressed source code folder, braimSourceCode.zip, includes the BRAIM R code along with example parameters and output and a help readme file which explains how to run the code. DOI: http://dx.doi.org/10.7554/eLife.07860.020 [file elife07860s002.zip › braimSourceCode/exampleParams.yml]

input:
 braimUtils : ./braimUtils.R
 expression.data.file : ./exampleExpressionDataInput
 design.table : ./exampleDesign
model:
 factors : cross,sex,age
sampling:
 n.iter : 1000
 burn.in : 100
 tau : 0.1
 c : 4.25
 nu : 2.5
 lambda : 0.04
 prior.delta.main.effects : 0.1
output:
 output.path : ./braimCode
 print.posteriors.summary.file : 1
 print.posterior.samples : 1
 print.replicate.plot : 1
