# Supplementary material for: Quantitative and functional interrogation of parent-of-origin allelic expression biases in the brain
Source: eLife. 2015 Jul 3;4:e07860. doi: 10.7554/eLife.07860 (PMC4512258; doi:10.7554/eLife.07860)
Supplement: Source code 1. — The compressed source code folder, braimSourceCode.zip, includes the BRAIM R code along with example parameters and output and a help readme file which explains how to run the code. DOI: http://dx.doi.org/10.7554/eLife.07860.020 [file elife07860s002.zip › braimSourceCode/posterior.summary]

id	parent.delta	cross.delta	sex.delta	age.delta	paternal.median.fraction	paternal.sd	maternal.median.fraction	maternal.sd	F1i.median.fraction	F1i.sd	F1r.median.fraction	F1r.sd	F.median.fraction	F.sd	M.median.fraction	M.sd	P8.median.fraction	P8.sd	P60.median.fraction	P60.sd
ENSMUST00000024599.7	1	0.84	0.2	1	0.284557315684127	0.011445840012381	0.715442684315873	0.011445840012381	0.541076605052647	0.0164794380065825	0.458923394947353	0.0164794380065825	0.494314941814709	0.0103021177303238	0.505685058185291	0.0103021177303238	0.57492793038578	0.0134557154712177	0.42507206961422	0.0134557154712177
ENSMUST00000125366.1	1	0.44	0.22	1	0.341611665940782	0.0110725234903503	0.658388334059218	0.0110725234903503	0.516413046164746	0.0126038371408421	0.483586953835254	0.0126038371408421	0.493886139138996	0.00954478315159657	0.506113860861004	0.00954478315159657	0.437298944944103	0.0121520879808301	0.562701055055897	0.0121520879808301
